# Supplementary material for: Subtype-associated epigenomic landscape and 3D genome structure in bladder cancer
Source: Genome Biol. 2021 Apr 15;22:105. doi: 10.1186/s13059-021-02325-y (PMC8048365; doi:10.1186/s13059-021-02325-y)
Supplement: Supplementary file 2 — Additional file 2: Table S2. Cell Lines and Experiment table. [file 13059_2021_2325_MOESM2_ESM.xlsx]

## Sheet: Table S2-Experiments_list
Supplementary Table S2: Cell Lines and Experiment table
Type	Name	RNA-Seq	H3K27ac ChIP-Seq	GATA3 ChIP-Seq	ATAC-Seq	Hi-C
Cell Line	RT4	2	2	1	2	1
Cell Line	SW780	2	2		2	1
Cell Line	SCABER	2	2		2	1
Cell Line	HT1376	2	2		2	1
Tumor	T1	1	1			1
Tumor	T2					1
Tumor	T3	1	1			1
Tumor	T4	1	1			1
Tumor	T5	1	1			1
