# Supplementary material for: Subtype-associated epigenomic landscape and 3D genome structure in bladder cancer
Source: Genome Biol. 2021 Apr 15;22:105. doi: 10.1186/s13059-021-02325-y (PMC8048365; doi:10.1186/s13059-021-02325-y)
Supplement: Supplementary file 3 — Additional file 3: Table S3. RNA-Seq correlation between cell lines. [file 13059_2021_2325_MOESM3_ESM.xlsx]

## Sheet: Table S3-RNASeq Correlations
Supplementary Table S3: RNA-Seq correlation between cell lines
	Cell Line	Correlation between Biological Replicates
	RT4	0.954
	SW780	0.985
	SCABER	0.966
	HT1376	0.981
