# Supplementary material for: Subtype-associated epigenomic landscape and 3D genome structure in bladder cancer
Source: Genome Biol. 2021 Apr 15;22:105. doi: 10.1186/s13059-021-02325-y (PMC8048365; doi:10.1186/s13059-021-02325-y)
Supplement: Supplementary file 5 — Additional file 5: Table S4. Basal up-regulated genes from differentially expressed genes (DESeq2) analysis. [file 13059_2021_2325_MOESM5_ESM.xlsx]

## Sheet: Table S4-DEG_basal_specific
Supplementary Table S4: Basal up-regulated genes from differentially expressed genes (DESeq2) analysis
		gene symbol	baseMean	log2FoldChange	lfcSE	stat	pvalue	padj	sig
		FGFBP1	1302.41	7.07026	0.581301	12.1628	4.9037e-34	9.50338e-30	29.0221
		FKBP10	265.421	7.97864	0.659605	12.0961	1.10749e-33	1.07316e-29	28.9693
		KRT5	10533.2	7.55635	0.646921	11.6805	1.60389e-31	1.03611e-27	26.9846
		HPSE	229.744	5.71615	0.494522	11.5589	6.65217e-31	3.22298e-27	26.4917
		PTGS1	676.164	8.0631	0.739388	10.9051	1.08975e-27	3.5199e-24	23.4535
		MAGEA3	1541.93	9.86144	0.968409	10.1831	2.35826e-24	4.15482e-21	20.3814
		SLC16A2	454.108	5.86062	0.619187	9.46502	2.93493e-21	4.06278e-18	17.3912
		FSTL1	509.597	5.13314	0.556075	9.23103	2.68048e-20	2.88598e-17	16.5397
		FBN2	242.13	7.87097	0.853735	9.21945	2.98619e-20	3.04591e-17	16.5163
		FAM46B	133.875	7.36282	0.805622	9.13931	6.28531e-20	6.09046e-17	16.2153
		MTAP	306.5	8.01511	0.894	8.96545	3.09007e-19	2.85169e-16	15.5449
		CDKN2B	110.722	9.20392	1.04278	8.8263	1.08198e-18	9.53125e-16	15.0209
		MAGEA4	1504.65	8.91	1.02123	8.72479	2.66682e-18	2.15346e-15	14.6669
		CPNE8	227.806	8.10688	0.937548	8.6469	5.29174e-18	3.94438e-15	14.404
		TRPS1	251.438	7.3838	0.862126	8.56464	1.08417e-17	7.78194e-15	14.1089
		KCTD12	1325.22	6.61959	0.776114	8.52915	1.47426e-17	9.8576e-15	14.0062
		CRAT	202.697	5.38476	0.63134	8.52909	1.47508e-17	9.8576e-15	14.0062
		CDKN2A	1451.96	9.68619	1.15491	8.38696	4.98865e-17	3.11871e-14	13.506
		KRT6B	271.101	7.43122	0.898536	8.27036	1.33557e-16	7.61277e-14	13.1185
		MAGEA6	1264.76	9.33172	1.13004	8.25783	1.48343e-16	8.21396e-14	13.0854
		PAGE5	642.414	27.7162	3.38346	8.19169	2.57589e-16	1.38669e-13	12.858
		CT45A5	167.938	8.79216	1.08011	8.14008	3.95026e-16	2.06908e-13	12.6842
		ARSI	294.867	8.53726	1.05864	8.06439	7.36026e-16	3.75373e-13	12.4255
		MAGEA2	469.367	8.67547	1.0925	7.94093	2.00672e-15	9.4854e-13	12.0229
		SLC12A8	160.225	3.89561	0.493801	7.88903	3.04536e-15	1.40522e-12	11.8523
		C5orf38	249.778	26.4213	3.38359	7.80865	5.78025e-15	2.38343e-12	11.6228
		IRX2	232.634	26.3234	3.38361	7.77968	7.2708e-15	2.93558e-12	11.5323
		SERPINB4	72.4289	5.71148	0.735481	7.76563	8.12376e-15	3.21303e-12	11.4931
		CTAG1B	211.048	26.191	3.38363	7.74049	9.90341e-15	3.83856e-12	11.4158
		CERS4	157.247	7.13526	0.922641	7.73353	1.04608e-14	3.97512e-12	11.4006
		PTPRZ1	417.491	8.58147	1.12699	7.61451	2.64687e-14	9.49933e-12	11.0223
		MAGEA2B	102.577	9.65691	1.27351	7.58291	3.37901e-14	1.16938e-11	10.932
		GAGE2D	124.104	25.375	3.38382	7.49894	6.43357e-14	2.18741e-11	10.6601
		GAGE12I	110.013	25.2959	3.38387	7.47543	7.69533e-14	2.52772e-11	10.5973
		NEURL1	674.907	8.05573	1.07949	7.46251	8.48893e-14	2.74192e-11	10.5619
		GAGE1	104.927	25.1861	3.3839	7.44292	9.84839e-14	3.12888e-11	10.5046
		PRKCDBP	43.1916	7.83614	1.05318	7.44045	1.00346e-13	3.13662e-11	10.5035
		AADACL3	99.5225	25.1651	3.38393	7.43666	1.0326e-13	3.17648e-11	10.4981
		MFAP5	355.13	9.26932	1.25068	7.41145	1.24927e-13	3.76996e-11	10.4237
		RAB31	1897.77	6.68188	0.910147	7.34154	2.11148e-13	6.01772e-11	10.2206
		FAM109B	79.8706	7.91778	1.08211	7.31698	2.5361e-13	7.12314e-11	10.1473
		FUOM	45.8797	7.97302	1.09228	7.29946	2.88919e-13	7.99893e-11	10.097
		CDC25B	2061.91	3.6725	0.506847	7.24577	4.29979e-13	1.1415e-10	9.94252
		KRT14	15225.5	7.27463	1.00911	7.20896	5.63812e-13	1.47658e-10	9.83074
		TMPRSS11E	49.9015	5.76249	0.801722	7.18764	6.5923e-13	1.68104e-10	9.77442
		PRTFDC1	196.22	10.0075	1.41268	7.08407	1.39977e-12	3.26837e-10	9.48567
		NRARP	214.418	3.14451	0.449156	7.00093	2.54275e-12	5.73006e-10	9.24184
		PI3	118.449	5.65029	0.812834	6.95135	3.61796e-12	7.85349e-10	9.10494
		TRIM58	79.3201	7.89483	1.13616	6.94866	3.68765e-12	7.85349e-10	9.10494
		SHCBP1	464.774	3.59679	0.518441	6.9377	3.98523e-12	8.39497e-10	9.07598
		SPRR1B	205.725	6.6042	0.956528	6.90434	5.04359e-12	1.01818e-09	8.99218
		STOM	558.634	6.69925	0.979008	6.8429	7.76081e-12	1.51924e-09	8.81837
		SDPR	37.6296	6.406	0.936673	6.8391	7.96935e-12	1.54446e-09	8.81122
		NRSN2	162.316	6.87547	1.01142	6.79782	1.06211e-11	2.03799e-09	8.6908
		DKK3	850.169	6.64811	0.979461	6.78752	1.14075e-11	2.16742e-09	8.66406
		DSC3	4515.31	7.01751	1.04386	6.72264	1.78466e-11	3.29397e-09	8.48228
		MIR137HG	25.9667	8.43451	1.26122	6.68757	2.26908e-11	4.10979e-09	8.38618
		ECM1	149.14	3.85888	0.5802	6.65096	2.91197e-11	5.22536e-09	8.28188
		CT45A6	39.1946	9.02948	1.35978	6.64039	3.12845e-11	5.51176e-09	8.25871
		RP11-297P16.4	38.087	8.98767	1.35889	6.61397	3.74152e-11	6.47416e-09	8.18882
		OXCT1	697.443	4.35335	0.663686	6.55936	5.40408e-11	9.26823e-09	8.033
		LINC00707	66.2801	6.51253	0.99453	6.54835	5.81755e-11	9.80384e-09	8.0086
		ELAVL2	61.8051	7.41898	1.13623	6.52946	6.60057e-11	1.09678e-08	7.95988
		CALB2	166.658	10.2757	1.57415	6.52781	6.67365e-11	1.09678e-08	7.95988
		ANO1	466.164	7.5426	1.15547	6.52772	6.67803e-11	1.09678e-08	7.95988
		MT1L	37.5153	8.96418	1.39379	6.43149	1.26357e-10	2.00721e-08	7.69741
		ANK1	83.7132	4.25547	0.66593	6.39028	1.65587e-10	2.58796e-08	7.58704
		APLN	44.0968	6.51686	1.02717	6.34448	2.23175e-10	3.43264e-08	7.46437
		RP11-103J17.2	26.9075	8.49491	1.34114	6.33409	2.38749e-10	3.64326e-08	7.43851
		FLG	51.2914	7.19084	1.13957	6.31013	2.78807e-10	4.15636e-08	7.38129
		KRT6A	4683.21	6.11266	0.970795	6.29655	3.04347e-10	4.50247e-08	7.34655
		SLIT2	43.7193	6.49911	1.03711	6.26657	3.69096e-10	5.419e-08	7.26608
		KRT1	313.584	10.63	1.69795	6.26049	3.83775e-10	5.59215e-08	7.25242
		KLK7	117.288	8.42344	1.34675	6.25466	3.98372e-10	5.6768e-08	7.2459
		IL24	28.6794	8.57592	1.37281	6.24701	4.18393e-10	5.91859e-08	7.22778
		TNFRSF11B	214.627	10.6839	1.71294	6.23716	4.45574e-10	6.19227e-08	7.20815
		ITGA1	130.645	3.39072	0.543686	6.23655	4.47326e-10	6.19227e-08	7.20815
		CALB1	72.3794	6.19161	0.993691	6.23092	4.63711e-10	6.32867e-08	7.19869
		GYLTL1B	119.099	2.91421	0.467989	6.22708	4.75219e-10	6.43042e-08	7.19176
		GRAMD2	150.433	7.17317	1.15209	6.22623	4.77802e-10	6.43042e-08	7.19176
		NR3C1	1628.35	4.39512	0.714738	6.14928	7.78371e-10	9.85936e-08	7.00615
		ZFHX4	256.051	8.12032	1.32137	6.1454	7.97613e-10	1.00375e-07	6.99837
		CTHRC1	48.1397	7.12212	1.16164	6.13109	8.72802e-10	1.08825e-07	6.96327
		FBXO2	148.567	4.59322	0.753658	6.09457	1.09733e-09	1.3375e-07	6.87371
		GPR1	56.2882	7.48676	1.2362	6.05625	1.39334e-09	1.66685e-07	6.7781
		SLCO2A1	54.1366	6.24891	1.03517	6.03662	1.57377e-09	1.87114e-07	6.72789
		MT1M	43.0257	9.16392	1.52352	6.01497	1.79925e-09	2.12618e-07	6.6724
		S100A7	550.574	9.10184	1.5152	6.00702	1.88963e-09	2.21946e-07	6.65375
		FCHO1	95.5426	5.57928	0.930095	5.99861	1.99012e-09	2.32341e-07	6.63387
		TM4SF19	61.2559	6.45904	1.07774	5.99316	2.05803e-09	2.3883e-07	6.62191
		TP73-AS1	32.3159	6.41897	1.07459	5.97344	2.32309e-09	2.67985e-07	6.57189
		SYT12	85.6025	6.14009	1.03037	5.95909	2.5365e-09	2.90872e-07	6.5363
		HTRA1	444.317	4.02254	0.675965	5.95081	2.6682e-09	3.04175e-07	6.51688
		MCM2	1851.58	2.3669	0.400247	5.91361	3.34696e-09	3.79322e-07	6.42099
		CTD-2354A18.1	53.3938	7.14961	1.21495	5.88469	3.98812e-09	4.46762e-07	6.34992
		SPRR2D	116.848	10.6037	1.80576	5.87217	4.30136e-09	4.79083e-07	6.31959
		SERPINB3	228.97	6.93929	1.18799	5.84119	5.18299e-09	5.67493e-07	6.24604
		TMEM25	81.0532	4.02952	0.690491	5.83572	5.35579e-09	5.79862e-07	6.23668
		RAMP1	157.973	10.2368	1.76072	5.81396	6.10123e-09	6.46131e-07	6.18968
		CRYAB	1058.37	8.91546	1.55012	5.75148	8.84636e-09	9.11928e-07	6.04004
		IFITM2	361.213	6.37896	1.11253	5.73373	9.82485e-09	1.00744e-06	5.99678
		LRP12	144.693	4.50371	0.787018	5.7225	1.04966e-08	1.05401e-06	5.97715
		FBLN2	99.1782	5.33118	0.949167	5.6167	1.94643e-08	1.88405e-06	5.72491
		OLFML3	191.304	9.54317	1.69941	5.61558	1.95904e-08	1.88405e-06	5.72491
		EDNRB	177.255	9.30295	1.66912	5.57358	2.49554e-08	2.34775e-06	5.62935
		KCNJ2	22.6503	7.44167	1.33561	5.57174	2.52209e-08	2.35648e-06	5.62774
		HENMT1	368.388	2.46914	0.443402	5.56863	2.56757e-08	2.38084e-06	5.62327
		TPPP3	260.311	7.54451	1.36064	5.54484	2.94226e-08	2.71529e-06	5.56618
		NFATC4	58.6763	3.96206	0.718811	5.51197	3.54838e-08	3.1985e-06	5.49505
		KRT6C	19.0585	6.85595	1.24485	5.50744	3.64094e-08	3.25168e-06	5.48789
		FAM83D	643.898	2.5286	0.459544	5.50241	3.74643e-08	3.31533e-06	5.47947
		PRDM5	17.3238	7.86953	1.43196	5.49565	3.89271e-08	3.42912e-06	5.46482
		CEP19	78.1929	3.40699	0.620515	5.49059	4.00595e-08	3.51033e-06	5.45465
		CA2	111.996	4.44721	0.811262	5.48185	4.20911e-08	3.62545e-06	5.44064
		FAM46A	498.78	2.31	0.421467	5.48086	4.23265e-08	3.62959e-06	5.44014
		FAM72A	175.665	2.13589	0.395717	5.39751	6.7572e-08	5.5255e-06	5.25763
		C1orf233	203.496	5.76453	1.07282	5.37325	7.7329e-08	6.29679e-06	5.20088
		CYP1B1	81.3382	3.96082	0.739568	5.35559	8.52767e-08	6.8861e-06	5.16203
		DPYD	570.564	4.64697	0.870585	5.33775	9.4107e-08	7.53633e-06	5.12284
		MUC1	440.893	3.74488	0.701714	5.33676	9.46229e-08	7.54647e-06	5.12226
		LINC01133	42.9089	6.62408	1.2449	5.32096	1.03219e-07	8.19832e-06	5.08628
		NME3	540.677	5.87124	1.1039	5.31862	1.04557e-07	8.27064e-06	5.08246
		SLC43A3	229.046	7.82579	1.47266	5.31406	1.0721e-07	8.44605e-06	5.07335
		ISL1	22.0954	7.44994	1.40538	5.30101	1.15162e-07	8.92738e-06	5.04928
		HYAL1	57.7944	5.44088	1.02851	5.29005	1.22284e-07	9.29356e-06	5.03182
		ARHGEF4	415.275	5.38772	1.02258	5.26875	1.37355e-07	1.03176e-05	4.98642
		AC022596.6	333.064	8.0455	1.52901	5.26191	1.42563e-07	1.05453e-05	4.97694
		FAM72D	211.72	2.77246	0.527068	5.26015	1.43937e-07	1.06065e-05	4.97443
		RP3-522D1.1	31.1738	7.8619	1.499	5.24476	1.56485e-07	1.1401e-05	4.94306
		SDR16C5	61.4093	7.37683	1.41957	5.19651	2.03066e-07	1.44684e-05	4.83958
		CSAG1	158.869	8.77574	1.68925	5.19505	2.04668e-07	1.45291e-05	4.83776
		CLMP	79.8799	7.55423	1.47151	5.13366	2.84156e-07	1.95829e-05	4.70812
		STC1	74.5722	5.56434	1.08414	5.13247	2.85962e-07	1.95829e-05	4.70812
		ABCB6	353.286	2.65308	0.517239	5.12931	2.90812e-07	1.98448e-05	4.70235
		MN1	150.283	6.49753	1.26743	5.12652	2.95147e-07	2.007e-05	4.69745
		SAGE1	254.396	8.37018	1.6343	5.12157	3.03004e-07	2.05322e-05	4.68756
		MAGEA1	23.0317	6.52939	1.27851	5.10703	3.27261e-07	2.20987e-05	4.65563
		RP11-366F6.2	25.4512	7.18895	1.41267	5.08892	3.60106e-07	2.39002e-05	4.6216
		S100A8	778.063	7.25112	1.42722	5.0806	3.7625e-07	2.48865e-05	4.60404
		HYI	426.767	4.41528	0.869874	5.07577	3.85934e-07	2.52683e-05	4.59742
		AREGB	110.69	6.49066	1.2808	5.06766	4.02741e-07	2.61917e-05	4.58184
		TUBA3FP	18.9096	5.6982	1.12763	5.05323	4.34395e-07	2.79687e-05	4.55333
		AFAP1L2	543.523	5.03248	0.99824	5.04135	4.62257e-07	2.96641e-05	4.52777
		RCSD1	103.334	6.92944	1.37485	5.04016	4.65136e-07	2.97503e-05	4.52651
		C10orf67	26.2812	7.60875	1.51155	5.03374	4.81011e-07	3.06644e-05	4.51336
		MOXD1	239.427	7.24699	1.4425	5.0239	5.06331e-07	3.19631e-05	4.49535
		TNNT3	297.3	6.92422	1.38193	5.01054	5.42784e-07	3.37152e-05	4.47217
		PAX8-AS1	328.18	6.92369	1.38221	5.00913	5.46773e-07	3.38545e-05	4.47038
		CDCA5	995.971	2.40903	0.48549	4.96205	6.97515e-07	4.25089e-05	4.37152
		DSCAM	13.1994	7.47117	1.50828	4.95342	7.29186e-07	4.40076e-05	4.35647
		CES4A	17.8904	6.19778	1.25135	4.95289	7.31189e-07	4.40076e-05	4.35647
		MAGEA10	40.8321	8.21616	1.66752	4.92717	8.34286e-07	4.97491e-05	4.30321
		RP11-416N2.4	45.9087	6.43409	1.30762	4.92048	8.63339e-07	5.10107e-05	4.29234
		GIPC2	56.3838	7.85761	1.60279	4.90245	9.4647e-07	5.52488e-05	4.25768
		GAS1	62.0332	7.8268	1.59863	4.89593	9.7843e-07	5.67724e-05	4.24586
		TMC5	87.1222	4.04754	0.828625	4.88464	1.03617e-06	5.96634e-05	4.22429
		RPP25	143.686	5.1001	1.04416	4.88439	1.03749e-06	5.96634e-05	4.22429
		MMP3	139.771	8.0953	1.66027	4.87591	1.0831e-06	6.21022e-05	4.20689
		TSPAN4	170.725	3.53256	0.725221	4.87101	1.11029e-06	6.32867e-05	4.19869
		ABCG2	3045.88	6.14398	1.26156	4.87015	1.11512e-06	6.33757e-05	4.19808
		COPZ2	38.3804	6.90911	1.41981	4.86623	1.13744e-06	6.44551e-05	4.19074
		FLRT2	544.957	7.4895	1.53981	4.8639	1.15097e-06	6.50317e-05	4.18687
		COL1A2	102.873	7.37897	1.52084	4.85191	1.22278e-06	6.849e-05	4.16437
		DUSP7	848.832	2.15226	0.443842	4.84916	1.23988e-06	6.92473e-05	4.1596
		PLCXD3	158.564	9.18135	1.90196	4.82731	1.38391e-06	7.6629e-05	4.11561
		RRM1	1700.95	2.53541	0.525413	4.82556	1.39613e-06	7.70855e-05	4.11303
		IGFBP7	1378.49	5.3323	1.10731	4.81555	1.46797e-06	8.05928e-05	4.0937
		ECM2	59.279	5.14104	1.06885	4.80988	1.51021e-06	8.26778e-05	4.08261
		DSC2	866.998	4.63323	0.964748	4.80253	1.56672e-06	8.50503e-05	4.07032
		SLC22A4	35.9814	4.22526	0.880512	4.79864	1.59747e-06	8.64775e-05	4.0631
		FTHL17	9.65187	7.03408	1.47013	4.78467	1.71269e-06	9.09379e-05	4.04125
		DSG3	4268.07	7.08552	1.48088	4.78467	1.71271e-06	9.09379e-05	4.04125
		KHDC1	21.9258	5.19207	1.0853	4.78402	1.71824e-06	9.0982e-05	4.04104
		ROR1	149.406	3.72975	0.779943	4.78209	1.73486e-06	9.16118e-05	4.03805
		PID1	26.0453	6.54342	1.3697	4.77728	1.77685e-06	9.35744e-05	4.02884
		SPRR2A	24.7739	7.51012	1.57237	4.77631	1.78541e-06	9.37705e-05	4.02793
		MFAP2	32.6195	7.97413	1.67011	4.77461	1.80058e-06	9.4096e-05	4.02643
		HTRA3	29.459	7.28474	1.52902	4.76434	1.89476e-06	9.81828e-05	4.00796
		SLC38A5	322.258	6.27667	1.32033	4.75388	1.99545e-06	0.000102307	3.9901
		FGF2	220.198	5.37991	1.13436	4.74269	2.109e-06	0.000107559	3.96835
		GOLIM4	692.587	2.615	0.551672	4.74013	2.13579e-06	0.000108639	3.96401
		MAGEA11	137.004	5.85437	1.23769	4.73006	2.2445e-06	0.000113573	3.94473
		DSG1	70.9599	9.2558	1.96295	4.71524	2.41423e-06	0.000121212	3.91645
		PNMA5	231.623	10.5525	2.24378	4.703	2.5636e-06	0.000128048	3.89263
		EVC2	16.3413	7.77715	1.65702	4.69344	2.68644e-06	0.000133154	3.87565
		NT5DC2	510.713	2.7262	0.583009	4.67609	2.92398e-06	0.000143824	3.84217
		RP11-132A1.4	9.14631	6.18456	1.3248	4.66829	3.03723e-06	0.000148266	3.82896
		SECTM1	43.2036	5.84726	1.25659	4.65327	3.26705e-06	0.000158289	3.80055
		TNC	2284.65	8.10398	1.74987	4.63119	3.63564e-06	0.000173972	3.75952
		IMPA2	773.956	3.73404	0.807689	4.62311	3.78032e-06	0.000179126	3.74684
		HLA-G	162.915	7.17727	1.55519	4.61505	3.92996e-06	0.000184413	3.73421
		GBA3	20.5155	8.08759	1.75609	4.60545	4.11571e-06	0.000192663	3.7152
		CYYR1	13.3752	6.72763	1.46164	4.60281	4.16829e-06	0.000193721	3.71282
		TLE4	270.566	3.42499	0.749121	4.57201	4.83061e-06	0.000220795	3.65601
		FAM27A	14.9819	6.51241	1.42658	4.56506	4.99341e-06	0.000227699	3.64264
		CASC2	16.3813	2.85292	0.626936	4.55057	5.34997e-06	0.000242249	3.61574
		KRT4	334.864	6.638	1.45976	4.54733	5.43304e-06	0.000245437	3.61006
		MIR31HG	15.175	7.67001	1.68806	4.5437	5.5276e-06	0.000249128	3.60358
		LRIG1	40.8825	4.21249	0.927263	4.54293	5.54786e-06	0.000249157	3.60353
		HECW2	46.5759	4.75673	1.04712	4.54269	5.55397e-06	0.000249157	3.60353
		RP11-318G21.4	15.3262	7.66467	1.69145	4.53143	5.85864e-06	0.000261147	3.58312
		TYMP	223	4.33042	0.955665	4.53132	5.86166e-06	0.000261147	3.58312
		HES5	13.834	6.87634	1.51932	4.52594	6.01275e-06	0.000267264	3.57306
		SSX4B	209.045	10.2961	2.27852	4.51874	6.22086e-06	0.000274625	3.56126
		OXTR	56.8266	2.90155	0.643081	4.51195	6.42355e-06	0.000281648	3.55029
		PAGE2	1000.44	10.209	2.26691	4.50348	6.68495e-06	0.000289184	3.53883
		PKP1	1607.64	6.76948	1.50359	4.50222	6.72479e-06	0.000290259	3.53721
		LINC01021	27.9513	5.84798	1.29913	4.50145	6.74922e-06	0.000290666	3.53661
		MFI2	131.951	4.33648	0.963466	4.50092	6.76601e-06	0.000290743	3.53649
		WNT16	124.244	7.32128	1.62962	4.49262	7.03527e-06	0.000300979	3.52146
		CD14	49.9705	5.61372	1.2498	4.49168	7.06631e-06	0.000301641	3.52051
		ANLN	3014.23	2.88274	0.644247	4.47459	7.65579e-06	0.000324659	3.48857
		HMCN1	27.008	8.49255	1.90082	4.46783	7.90184e-06	0.000332908	3.47768
		PRKAR2B	262.08	6.24769	1.40116	4.45894	8.23669e-06	0.000344024	3.46341
		AKNAD1	8.90011	6.06113	1.36655	4.43534	9.19275e-06	0.000378928	3.42144
		CRIP1	885.854	7.19787	1.62395	4.43232	9.32246e-06	0.000381965	3.41798
		CCDC8	33.7059	8.81291	1.99126	4.42579	9.60916e-06	0.00039123	3.40757
		PSORS1C1	27.9109	4.69042	1.06123	4.41979	9.87957e-06	0.000401396	3.39643
		NQO2	528.926	4.04923	0.917002	4.41572	1.00673e-05	0.000405742	3.39175
		EPGN	213.015	8.52682	1.93374	4.40949	1.03613e-05	0.000416603	3.38028
		ADRA1B	7.66996	6.69855	1.51971	4.40777	1.04442e-05	0.000418199	3.37862
		GPR37	71.3886	4.65053	1.05547	4.40611	1.05244e-05	0.000420544	3.37619
		CDKN2B-AS1	11.5494	5.23194	1.18762	4.40541	1.05583e-05	0.000421027	3.37569
		RGS4	46.9041	8.46819	1.92903	4.38987	1.13417e-05	0.000450416	3.34639
		RBP1	182.381	7.05159	1.60828	4.38455	1.16225e-05	0.000460622	3.33666
		SERPINB11	10.973	6.41825	1.46671	4.37594	1.20908e-05	0.000476261	3.32215
		SH2D5	127.843	3.80371	0.870565	4.36925	1.24676e-05	0.000488126	3.31147
		LA16c-380H5.4	5.91182	6.31243	1.4482	4.35881	1.30773e-05	0.000509948	3.29247
		GDPD2	93.9242	6.72365	1.54254	4.3588	1.30776e-05	0.000509948	3.29247
		LYPD5	81.7928	2.84168	0.654377	4.34258	1.40821e-05	0.000544464	3.26403
		SYTL3	64.494	3.41735	0.787517	4.3394	1.42872e-05	0.000547205	3.26185
		S100A7A	5.92455	6.29354	1.45149	4.33593	1.45148e-05	0.000553092	3.2572
		SPARC	95.4345	6.2356	1.43846	4.3349	1.45825e-05	0.000553092	3.2572
		SYT8	774.732	4.71901	1.08927	4.33225	1.47591e-05	0.000556481	3.25455
		EREG	1094.79	4.45898	1.02977	4.33009	1.49048e-05	0.000560267	3.25161
		MCAM	251.738	7.03655	1.62541	4.32908	1.49732e-05	0.000561277	3.25082
		RP11-426L16.8	18.3622	6.4041	1.47982	4.32762	1.50732e-05	0.000561765	3.25045
		PLTP	229.155	5.64984	1.30576	4.32685	1.51258e-05	0.000562644	3.24977
		VWA2	23.2025	5.50697	1.27333	4.32486	1.52629e-05	0.000566656	3.24668
		OLFML2A	1058.59	3.23974	0.749402	4.3231	1.53853e-05	0.000570109	3.24404
		TRIML2	38.8814	5.72728	1.32836	4.31155	1.62111e-05	0.000597283	3.22382
		CDH19	39.4762	7.07505	1.64235	4.30787	1.64834e-05	0.000605017	3.21823
		PLSCR4	58.6105	5.81357	1.35133	4.30212	1.69172e-05	0.000617429	3.20941
		TMCO3	564.823	2.02479	0.472507	4.2852	1.82576e-05	0.000660133	3.18037
		S100A4	2513.13	6.28787	1.46775	4.28403	1.83539e-05	0.000662382	3.17889
		IFITM1	2822.35	4.78055	1.11919	4.27145	1.94204e-05	0.000699567	3.15517
		LINC00472	30.1386	3.81347	0.894853	4.26156	2.03007e-05	0.000727223	3.13833
		2020-03-04	49.2445	7.92475	1.86327	4.25313	2.108e-05	0.000749596	3.12517
		P2RX7	8.53293	5.6175	1.32732	4.2322	2.31415e-05	0.00081471	3.089
		MAMDC2	69.5887	6.45767	1.52592	4.23199	2.31633e-05	0.00081471	3.089
		TIMP4	12.9186	4.03567	0.953768	4.2313	2.32348e-05	0.000815744	3.08845
		FAM133A	456.729	7.82168	1.85069	4.22637	2.37493e-05	0.000830793	3.08051
		TRPC4	12.8748	7.41119	1.7539	4.22556	2.38349e-05	0.000830793	3.08051
		KLHL4	44.205	7.16725	1.69693	4.22367	2.40354e-05	0.000834779	3.07843
		AC133785.1	16.5937	4.99706	1.18603	4.21326	2.51712e-05	0.000868003	3.06148
		CISD1	722.098	3.10933	0.739682	4.20361	2.62694e-05	0.000901064	3.04524
		PAGE2B	548.705	8.52627	2.03201	4.19597	2.71704e-05	0.000919787	3.03631
		GABRG1	9.30898	6.96387	1.66383	4.18545	2.84599e-05	0.000957557	3.01884
		SGIP1	72.1561	8.12319	1.94335	4.18	2.91512e-05	0.000979115	3.00917
		NNMT	34.153	5.95667	1.42984	4.16597	3.10031e-05	0.00103237	2.98616
		SMKR1	22.8001	3.27781	0.786895	4.1655	3.1067e-05	0.00103272	2.98602
		ST6GALNAC5	67.5544	3.6367	0.875198	4.15529	3.24878e-05	0.00107077	2.9703
		MKRN9P	79.726	8.01597	1.93538	4.14181	3.44581e-05	0.00112424	2.94914
		CSAG3	71.4137	3.83201	0.926055	4.13799	3.50356e-05	0.00113925	2.94338
		SLC6A15	91.0574	7.97207	1.93085	4.12879	3.64679e-05	0.00118383	2.92671
		ERVMER34-1	98.4121	4.40303	1.06806	4.12246	3.74847e-05	0.00121278	2.91622
		TENM3	228.211	8.71771	2.11585	4.1202	3.78547e-05	0.00122067	2.9134
		CENPL	255.158	2.02858	0.492806	4.11639	3.8485e-05	0.0012341	2.90865
		SMC2	1830.66	2.96857	0.722669	4.10779	3.99458e-05	0.00127537	2.89436
		TNFSF18	17.5423	4.06074	0.989014	4.10585	4.02831e-05	0.00128191	2.89214
		AC093375.1	9.60888	7.00406	1.71047	4.0948	4.22525e-05	0.00133131	2.87572
		RP11-758M4.4	13.7849	5.14865	1.25758	4.09408	4.23847e-05	0.00133131	2.87572
		LUM	198.017	6.81272	1.66666	4.08766	4.35742e-05	0.00135651	2.86758
		NPTX1	72.3995	8.51763	2.08912	4.07713	4.55946e-05	0.00140481	2.85238
		E2F2	84.0591	2.873	0.704766	4.07653	4.57126e-05	0.00140609	2.85199
		SPIN4	418.534	3.35771	0.824128	4.07426	4.61613e-05	0.00141552	2.84908
		DSCC1	291.637	2.49972	0.614599	4.06723	4.75753e-05	0.00144742	2.8394
		AC093415.2	15.703	3.19845	0.78669	4.0657	4.78876e-05	0.00145236	2.83792
		FADS2	837.326	3.58315	0.881931	4.06285	4.8478e-05	0.00146449	2.83431
		GNAI1	578.48	2.19728	0.540878	4.06242	4.85658e-05	0.00146449	2.83431
		NOV	42.1734	4.8389	1.19187	4.05992	4.90897e-05	0.00147269	2.83189
		OR8G5	4.92469	6.01921	1.48349	4.05746	4.96089e-05	0.00148573	2.82806
		LOXL4	364.523	5.89593	1.45322	4.05714	4.96777e-05	0.00148573	2.82806
		COL9A3	33.1502	4.45841	1.10166	4.047	5.18787e-05	0.00153968	2.81257
		KRT121P	15.7781	6.83412	1.68944	4.0452	5.2279e-05	0.00154919	2.8099
		SPRR2E	16.0169	6.62716	1.64075	4.0391	5.36558e-05	0.00157792	2.80192
		ARHGAP22	73.6223	3.44631	0.855187	4.02989	5.58033e-05	0.00163364	2.78684
		OSBPL10	448.127	2.02547	0.503053	4.02635	5.66482e-05	0.00165587	2.78097
		CAMK4	12.7941	4.14986	1.03173	4.02223	5.76507e-05	0.00168011	2.77466
		LINC00882	34.8642	6.90894	1.71807	4.02133	5.78712e-05	0.001684	2.77366
		GABRQ	21.802	7.37615	1.83692	4.01551	5.93185e-05	0.00171838	2.76488
		BST1	20.1116	5.00523	1.24684	4.01433	5.96156e-05	0.0017244	2.76336
		RP11-399D6.2	7.45952	6.65022	1.6593	4.00785	6.1275e-05	0.00176713	2.75273
		RYR1	17.8411	4.79314	1.19854	3.99915	6.35701e-05	0.00183043	2.73745
		CALML3	55.9921	5.22873	1.30924	3.9937	6.50494e-05	0.00185391	2.73191
		GPSM2	1143.11	2.08377	0.522706	3.9865	6.70548e-05	0.00190826	2.71936
		PRSS21	50.8212	7.21298	1.81081	3.98328	6.79707e-05	0.00192866	2.71475
		RP11-81H3.2	19.5517	7.38754	1.85749	3.97717	6.97403e-05	0.00196281	2.70712
		PDZD2	439.057	4.70257	1.18243	3.97703	6.97821e-05	0.00196281	2.70712
		DIAPH3	656.823	2.62737	0.662973	3.96301	7.40105e-05	0.00207272	2.68346
		MCM10	272.033	2.22905	0.564682	3.94744	7.89899e-05	0.00219946	2.65768
		MYO7B	13.375	5.92464	1.50112	3.94681	7.91995e-05	0.00220213	2.65716
		KIAA1377	119.381	2.66625	0.676652	3.94036	8.13592e-05	0.00225571	2.64672
		STEAP4	30.4302	3.43131	0.871199	3.9386	8.1958e-05	0.00226907	2.64415
		ARTN	71.0153	4.44754	1.12944	3.93784	8.22175e-05	0.002273	2.6434
		KRT16	430.025	3.80945	0.969751	3.92828	8.55567e-05	0.00235859	2.62735
		ARSJ	155.236	4.99312	1.27295	3.92248	8.76433e-05	0.00240585	2.61873
		IFITM3	3250.55	2.85928	0.729151	3.92139	8.80401e-05	0.00241332	2.61739
		PIK3C2G	12.4422	7.37962	1.88267	3.91976	8.86375e-05	0.00242626	2.61506
		HTR1D	33.8467	4.00724	1.02302	3.91708	8.96291e-05	0.00244548	2.61164
		UNC5A	16.008	6.31928	1.61327	3.91706	8.96361e-05	0.00244548	2.61164
		LRRCC1	736.952	3.27187	0.836954	3.90926	9.25791e-05	0.00251082	2.60018
		SLC29A1	654.906	2.64636	0.677131	3.90819	9.29894e-05	0.00251695	2.59913
		RP4-694A7.2	27.831	5.84063	1.49486	3.90714	9.33936e-05	0.00252436	2.59785
		PRRX2	4.77534	5.99861	1.53736	3.90189	9.54462e-05	0.00257267	2.58962
		RSG1	32.7701	3.02842	0.776865	3.89825	9.6889e-05	0.0026007	2.58491
		ALDH1L2	394.309	7.64966	1.96304	3.89684	9.74557e-05	0.0026123	2.58298
		RYR3	9.48015	4.45668	1.14412	3.8953	9.80782e-05	0.00262535	2.58081
		NUF2	580.486	2.40448	0.617968	3.89095	9.98524e-05	0.00265816	2.57542
		TNNI2	84.4993	3.96712	1.02041	3.88776	0.000101174	0.00268966	2.5703
		KRT3	21.6627	8.16577	2.10619	3.87703	0.000105739	0.00279948	2.55292
		RBM24	21.7534	4.81115	1.24213	3.87331	0.000107366	0.00283408	2.54759
		CYB5R1	2018.01	3.16808	0.819816	3.86439	0.000111369	0.00292458	2.53394
		LINC00886	19.2412	5.07675	1.3148	3.86123	0.000112816	0.00295058	2.53009
		RP11-169F17.1	136.22	8.59118	2.22668	3.85829	0.000114182	0.00297425	2.52662
		C9orf84	61.3877	4.55149	1.1814	3.85264	0.000116851	0.00302751	2.51891
		CCDC18	697	2.79923	0.727634	3.84703	0.00011956	0.00308943	2.51012
		TGM1	173.365	3.57917	0.931061	3.84418	0.000120957	0.00312136	2.50566
		DEPDC1	680.289	2.01018	0.523569	3.83938	0.000123348	0.00316201	2.50004
		ACP5	15.7392	5.88178	1.53346	3.83563	0.000125242	0.00319787	2.49514
		KIAA1524	750.026	2.95357	0.770887	3.8314	0.000127418	0.00324916	2.48823
		ALOXE3	20.7319	2.32881	0.608614	3.82641	0.000130023	0.00329823	2.48172
		PLK1	940.131	2.02802	0.530127	3.82553	0.000130489	0.00330571	2.48073
		RDH12	13.9983	5.97845	1.56398	3.82259	0.00013206	0.00333805	2.47651
		ARL10	86.6352	3.88879	1.01752	3.82185	0.000132454	0.00333805	2.47651
		PKIB	171.98	2.43304	0.637695	3.81537	0.000135978	0.00342241	2.46567
		USP1	2908.9	2.80418	0.73541	3.81308	0.000137244	0.00344095	2.46332
		SLC30A8	27.7418	8.52328	2.23589	3.81204	0.000137825	0.00345096	2.46206
		CDH18	25.3883	6.71857	1.76351	3.80977	0.000139094	0.00346929	2.45976
		RP4-561L24.3	12.1854	3.88565	1.02019	3.80873	0.00013968	0.00347943	2.45849
		HS3ST3B1	26.9933	8.48352	2.23226	3.80042	0.000144449	0.00357982	2.44614
		PALD1	5.22592	5.50902	1.45153	3.79532	0.000147456	0.00364038	2.43885
		LGSN	28.3439	8.55365	2.25778	3.78852	0.000151548	0.00371302	2.43027
		PPP2R2C	88.966	5.02747	1.32901	3.78287	0.000155032	0.00378403	2.42205
		ZNF367	346.573	2.01909	0.534192	3.77971	0.000157014	0.00381606	2.41838
		CDC45	599.886	2.63811	0.698002	3.77952	0.000157132	0.00381606	2.41838
		RP11-154D6.1	11.12	4.57493	1.21271	3.77248	0.000161632	0.00390577	2.40829
		LRFN4	338.095	3.67811	0.975696	3.76973	0.000163423	0.00393923	2.40459
		SBSN	32.0095	6.36209	1.69504	3.75336	0.000174481	0.00414393	2.38259
		APCDD1L	44.4271	5.4962	1.46452	3.75289	0.000174809	0.00414662	2.38231
		NCAPG	596.128	2.20848	0.588648	3.75178	0.000175585	0.00415995	2.38091
		CCNA2	1469.08	2.97223	0.792784	3.74911	0.000177464	0.00418401	2.37841
		CMAHP	19.6975	5.75433	1.53544	3.74767	0.000178488	0.00420251	2.37649
		SLC35F3	280.279	7.08593	1.89377	3.74171	0.000182769	0.00426955	2.36962
		SCARA5	8.43137	5.67333	1.52014	3.7321	0.000189889	0.00439153	2.35738
		HIST1H2AG	24.0341	2.24936	0.603235	3.72883	0.000192368	0.0044382	2.35279
		GRAMD1B	29.0431	5.35345	1.43617	3.72758	0.000193327	0.00445503	2.35115
		HEPHL1	805.672	7.39314	1.98363	3.72708	0.000193708	0.00445552	2.3511
		RACGAP1	1351.78	2.27583	0.610933	3.72517	0.000195182	0.00447648	2.34906
		ZWINT	887.692	2.29677	0.616749	3.72399	0.000196096	0.00449213	2.34755
		MYBL2	1035.83	2.34146	0.629199	3.72133	0.000198174	0.00452368	2.34451
		AFAP1-AS1	282.368	7.43094	1.99727	3.72054	0.000198798	0.0045326	2.34365
		SERPINB13	434.524	4.36876	1.1751	3.71778	0.000200978	0.00457692	2.33943
		GALNT13	10.708	5.25151	1.41402	3.71389	0.000204099	0.00463238	2.3342
		WNT5B	10.7439	4.3503	1.17137	3.71385	0.000204131	0.00463238	2.3342
		HTR7	172.373	5.60206	1.50946	3.71129	0.000206203	0.00466849	2.33082
		PAPLN	102.183	5.11088	1.37743	3.71044	0.000206899	0.00467877	2.32987
		P2RY6	64.2534	4.17775	1.12635	3.7091	0.000207999	0.00469816	2.32807
		CHP2	187.021	7.03292	1.89963	3.70225	0.000213696	0.00481003	2.31785
		SLC16A1	2434.2	2.76164	0.746026	3.7018	0.000214075	0.00481296	2.31759
		KLK5	550.723	7.55514	2.0413	3.70115	0.000214627	0.00481421	2.31747
		EYA1	14.2901	6.94812	1.88134	3.69318	0.000221465	0.0049561	2.30486
		PLAC9	58.2189	7.86109	2.13217	3.6869	0.000227001	0.00506829	2.29514
		ANP32E	1459.78	2.15533	0.585757	3.67957	0.000233627	0.00518635	2.28514
		ARHGAP18	280.98	2.19252	0.595947	3.67905	0.000234108	0.00519108	2.28474
		RFC4	686.803	2.13912	0.582268	3.67377	0.000238995	0.00528736	2.27676
		RYR2	29.8997	8.01364	2.1841	3.66909	0.000243418	0.00535465	2.27127
		DUSP9	164.995	2.74619	0.750488	3.6592	0.000253003	0.00551541	2.25842
		CSAG2	55.0211	3.42227	0.936115	3.65582	0.000256357	0.00556973	2.25417
		USP13	340.142	2.17935	0.597166	3.64949	0.000262757	0.00567695	2.24589
		PGBD5	7.15417	5.96768	1.63731	3.64481	0.000267585	0.005762	2.23943
		HCP5	123.121	2.71622	0.74566	3.6427	0.000269788	0.00580299	2.23635
		LAPTM4B	3505.45	2.26261	0.622141	3.63681	0.000276031	0.00592412	2.22738
		MAATS1	5.43301	6.15088	1.69289	3.63336	0.000279756	0.00599081	2.22251
		U1	12.4922	7.38611	2.03877	3.62283	0.0002914	0.00621756	2.20638
		RP11-417E7.1	3.85997	5.67309	1.56602	3.62263	0.000291628	0.00621756	2.20638
		AC073236.3	53.1264	7.72147	2.13199	3.62173	0.000292644	0.00623236	2.20535
		EDIL3	174.645	4.65948	1.28728	3.61964	0.000295019	0.00627603	2.20232
		FANCG	500.814	2.45926	0.679554	3.61894	0.000295813	0.00628603	2.20162
		NMU	41.1417	3.72726	1.03011	3.61833	0.000296509	0.00629392	2.20108
		TP53TG3D	6.41163	6.39636	1.77005	3.61367	0.000301897	0.00639548	2.19413
		POLR3G	159.371	2.22932	0.617338	3.61118	0.000304811	0.00644869	2.19053
		SMC4	5256.25	2.18588	0.605357	3.6109	0.000305131	0.00644869	2.19053
		MT1E	584.31	7.84761	2.17857	3.60218	0.00031556	0.00658815	2.18124
		L3HYPDH	190.295	2.14318	0.596192	3.59477	0.000324673	0.00672685	2.17219
		RRAD	240.477	5.08857	1.41557	3.59471	0.000324747	0.00672685	2.17219
		CAMK2A	17.0952	5.6057	1.55948	3.5946	0.000324888	0.00672685	2.17219
		CKMT1B	576.296	2.31421	0.643969	3.59367	0.000326054	0.00673727	2.17152
		CD200	51.014	6.23183	1.73426	3.59337	0.000326434	0.00673727	2.17152
		WDR96	8.7633	4.96385	1.38407	3.58642	0.000335255	0.00687539	2.1627
		LAYN	187.431	5.97318	1.66769	3.58172	0.000341338	0.0069633	2.15719
		UBE2E2	217.907	4.07848	1.14136	3.57337	0.000352421	0.00715925	2.14513
		LINC01139	18.4298	6.35339	1.77906	3.57121	0.00035534	0.00721098	2.14201
		ASCL2	243.619	5.27434	1.47723	3.57042	0.000356405	0.00722092	2.14141
		SPRR3	705.66	5.23218	1.46548	3.5703	0.000356575	0.00722092	2.14141
		SKIDA1	12.7979	3.29957	0.926059	3.56302	0.000366607	0.00740087	2.13072
		RP11-421L21.3	58.8426	2.33389	0.655605	3.55989	0.000371003	0.00745855	2.12735
		RP11-807H22.6	17.4849	7.85546	2.2111	3.55273	0.00038125	0.00763287	2.11731
		NPR3	24.2892	6.97207	1.96702	3.54447	0.000393398	0.00781944	2.10682
		KHDC1L	12.5558	5.50904	1.55461	3.54368	0.000394581	0.00782701	2.1064
		SMC1B	26.4412	7.37839	2.08384	3.54077	0.000398963	0.00789776	2.1025
		EFHD1	93.5538	7.53902	2.13167	3.53667	0.000405213	0.00798883	2.09752
		KIF14	645.2	2.40002	0.680893	3.52481	0.00042378	0.00827076	2.08245
		NUDT11	25.3115	7.56815	2.14837	3.52274	0.000427106	0.00831891	2.07993
		TEAD2	169.666	3.27776	0.930708	3.52179	0.000428637	0.00834035	2.07882
		LSMEM2	121.346	6.92638	1.96891	3.51787	0.000435024	0.00843921	2.0737
		NR2F1-AS1	33.5218	2.18798	0.62288	3.51269	0.000443595	0.00857971	2.06653
		KRTDAP	32.3113	5.44961	1.55238	3.51049	0.000447282	0.0086424	2.06337
		DUOXA1	115.061	3.05171	0.871081	3.50336	0.000459434	0.00884194	2.05345
		ATP1B3	3942.07	2.00936	0.573728	3.50229	0.000461272	0.00886821	2.05216
		ALDH2	219.763	5.74572	1.64068	3.50204	0.000461714	0.00886821	2.05216
		RNASEH1-AS1	107.875	2.8704	0.820103	3.50004	0.000465184	0.00892601	2.04934
		IGF2BP3	745.058	2.43521	0.695833	3.49971	0.000465766	0.00892834	2.04923
		FHL1	1365.44	5.32447	1.52447	3.49266	0.000478238	0.00913129	2.03947
		TNFRSF18	9.36779	6.95032	1.99137	3.49021	0.000482636	0.00919714	2.03635
		CNTNAP2	32.1987	7.11558	2.04228	3.48414	0.000493716	0.00938061	2.02777
		MRC2	64.4194	3.75776	1.08372	3.46745	0.000525429	0.00993445	2.00286
