# Supplementary material for: Subtype-associated epigenomic landscape and 3D genome structure in bladder cancer
Source: Genome Biol. 2021 Apr 15;22:105. doi: 10.1186/s13059-021-02325-y (PMC8048365; doi:10.1186/s13059-021-02325-y)
Supplement: Supplementary file 6 — Additional file 6: Table S5. Luminal up-regulated genes from differentially expressed genes (DESeq2) analysis. [file 13059_2021_2325_MOESM6_ESM.xlsx]

## Sheet: Table S5-DEG_luminal_specific
Supplementary Table S5:Luminal up-regulated genes from differentially expressed genes (DESeq2) analysis
		gene symbol	baseMean	log2FoldChange	lfcSE	stat	pvalue	padj	sig
		TRIM31	1610.33	-9.9906	0.894645	-11.1671	5.90723e-29	2.28964e-25	24.6402
		CYFIP2	493.492	-6.71251	0.627806	-10.692	1.10954e-26	2.86936e-23	22.5422
		FARP1	660.879	-7.25046	0.678505	-10.6859	1.18446e-26	2.86936e-23	22.5422
		AKR1C2	2099.19	-6.63632	0.621821	-10.6724	1.37054e-26	2.95122e-23	22.53
		BCAS1	760.389	-9.60202	0.934579	-10.2742	9.21373e-25	1.78562e-21	20.7482
		HID1	434.501	-5.44633	0.539451	-10.096	5.75128e-24	9.28832e-21	20.0321
		METTL7A	1509.07	-9.07358	0.937822	-9.67517	3.84462e-22	5.73144e-19	18.2417
		TMPRSS4	3042.88	-5.02739	0.532656	-9.43834	3.78715e-21	4.893e-18	17.3104
		SLC14A1	1167.28	-9.92794	1.05892	-9.37555	6.88188e-21	8.33567e-18	17.0791
		CST1	1387.32	-13.004	1.40239	-9.27272	1.81454e-20	2.06858e-17	16.6843
		INPP5D	601.296	-7.58819	0.863238	-8.79038	1.49054e-18	1.25594e-15	14.901
		NIPAL4	902.357	-3.73733	0.43139	-8.66346	4.57666e-18	3.54783e-15	14.45
		GPR160	408.408	-5.34247	0.628363	-8.5022	1.8603e-17	1.20175e-14	13.9202
		HNMT	319.311	-7.51913	0.901152	-8.34391	7.18761e-17	4.353e-14	13.3612
		IDUA	135.887	-4.98104	0.601344	-8.28319	1.19924e-16	7.04279e-14	13.1523
		RRAGD	69.1987	-5.72117	0.713175	-8.02211	1.03944e-15	5.16522e-13	12.2869
		HCAR1	495.713	-7.95468	0.994825	-7.99606	1.28464e-15	6.2241e-13	12.2059
		TOX3	726.436	-26.6481	3.38343	-7.87608	3.37816e-15	1.52253e-12	11.8174
		GPC4	116.721	-7.91589	1.00553	-7.87233	3.4809e-15	1.53318e-12	11.8144
		TDRP	112.806	-5.72518	0.732756	-7.81321	5.57509e-15	2.38343e-12	11.6228
		AKR1C3	1038.35	-6.43307	0.823814	-7.80888	5.76963e-15	2.38343e-12	11.6228
		ZNF502	58.3579	-9.04648	1.17031	-7.72996	1.07584e-14	4.00958e-12	11.3969
		MOCS1	57.2316	-8.39936	1.09343	-7.68169	1.57005e-14	5.74106e-12	11.241
		TBX2	402.579	-9.98737	1.31699	-7.58348	3.36413e-14	1.16938e-11	10.932
		ALDH5A1	339.516	-4.64521	0.620232	-7.48948	6.91452e-14	2.3104e-11	10.6363
		ANKDD1A	63.3704	-4.94092	0.666804	-7.40985	1.26443e-13	3.76996e-11	10.4237
		NOVA1	96.4252	-9.15799	1.23788	-7.39811	1.38133e-13	4.05609e-11	10.3919
		ACSF2	926.267	-3.31338	0.449461	-7.37189	1.68231e-13	4.86614e-11	10.3128
		LDOC1	302.444	-6.26674	0.862358	-7.26698	3.67611e-13	1.00342e-10	9.99852
		UPK1A	56.2777	-8.99336	1.24114	-7.24604	4.29146e-13	1.1415e-10	9.94252
		TXNIP	2221.01	-4.42379	0.614273	-7.20167	5.94774e-13	1.5369e-10	9.81336
		SH3GL2	129.036	-24.2339	3.3837	-7.16195	7.95366e-13	2.00184e-10	9.69857
		ME3	160.528	-3.79778	0.532005	-7.13861	9.42803e-13	2.3425e-10	9.63032
		SYT9	115.826	-24.0824	3.38374	-7.1171	1.10224e-12	2.70397e-10	9.568
		FABP4	1717.62	-6.73339	0.947389	-7.10731	1.18323e-12	2.86638e-10	9.54267
		LINC00960	89.5542	-8.59112	1.21104	-7.09402	1.30267e-12	3.11097e-10	9.5071
		ADAMTS7	111.806	-6.67422	0.941014	-7.09258	1.3163e-12	3.11097e-10	9.5071
		NEUROD4	153.177	-23.8235	3.38365	-7.04078	1.91171e-12	4.41059e-10	9.3555
		VSIG2	130.133	-9.42645	1.34289	-7.01953	2.22617e-12	5.07568e-10	9.29451
		ERP27	471.465	-6.76826	0.967245	-6.99747	2.60631e-12	5.80578e-10	9.23614
		WNT5A	303.777	-7.63115	1.09131	-6.99264	2.6976e-12	5.94085e-10	9.22615
		RBPMS	697.978	-6.72785	0.96806	-6.94983	3.65738e-12	7.85349e-10	9.10494
		LIPE	124.665	-8.63017	1.24509	-6.93138	4.16746e-12	8.68445e-10	9.06126
		TNFRSF21	8778.48	-3.00675	0.434639	-6.91781	4.58693e-12	9.45689e-10	9.02425
		BEND7	81.4267	-4.68404	0.677939	-6.90923	4.87283e-12	9.94057e-10	9.00259
		RPH3AL	90.6126	-5.97785	0.870872	-6.86421	6.68601e-12	1.33582e-09	8.87425
		CST4	153.249	-8.83035	1.28704	-6.86096	6.84014e-12	1.35267e-09	8.86881
		GGT6	279.882	-5.19294	0.768125	-6.76054	1.37476e-11	2.58668e-09	8.58726
		CHST10	59.6513	-5.75832	0.853232	-6.74883	1.49044e-11	2.77737e-09	8.55637
		CYP3A4	42.0102	-22.6735	3.38438	-6.69945	2.09211e-11	3.82501e-09	8.41737
		ZNF486	53.6122	-8.17042	1.2297	-6.64424	3.04782e-11	5.41898e-09	8.26608
		RAB40B	184.178	-2.78482	0.419624	-6.63645	3.21321e-11	5.61009e-09	8.25103
		PLIN4	593.787	-9.238	1.41045	-6.54969	5.76558e-11	9.80148e-09	8.00871
		SLC40A1	99.8777	-5.78687	0.889403	-6.50647	7.69392e-11	1.25301e-08	7.90205
		LRMP	335.118	-7.50944	1.15547	-6.49904	8.08359e-11	1.3055e-08	7.88422
		SOX4	5311.39	-4.84838	0.747542	-6.48576	8.82879e-11	1.41407e-08	7.84953
		SH3BGRL2	273.904	-3.44823	0.538388	-6.40474	1.50623e-10	2.37322e-08	7.62466
		ICA1	250.661	-4.49477	0.704974	-6.3758	1.82009e-10	2.82186e-08	7.54946
		GCNT2	106.128	-4.92104	0.77737	-6.33037	2.44569e-10	3.70293e-08	7.43145
		BATF	171.626	-8.28627	1.31306	-6.31067	2.77825e-10	4.15636e-08	7.38129
		EEF1A2	201.764	-5.82474	0.930884	-6.25721	3.91919e-10	5.65794e-08	7.24734
		STK32A	122.353	-6.72549	1.07499	-6.25634	3.94129e-10	5.65794e-08	7.24734
		TMC4	965.218	-3.51016	0.562661	-6.23849	4.4181e-10	6.19227e-08	7.20815
		RIMKLA	136.299	-6.37983	1.0234	-6.23396	4.54788e-10	6.25092e-08	7.20406
		SLC22A17	57.0395	-4.10653	0.66103	-6.21231	5.22096e-10	6.97809e-08	7.15626
		ZNF853	71.1376	-6.44879	1.03899	-6.20681	5.407e-10	7.17723e-08	7.14404
		RHBG	39.1547	-7.23877	1.16741	-6.2007	5.62141e-10	7.41109e-08	7.13012
		ST3GAL1	1169.73	-7.74357	1.25105	-6.18965	6.02987e-10	7.88026e-08	7.10346
		CTB-167G5.5	206.727	-10.2609	1.65795	-6.1889	6.05861e-10	7.88026e-08	7.10346
		KIF5C	165.027	-6.35115	1.02644	-6.18755	6.11072e-10	7.89505e-08	7.10265
		TMEM47	355.138	-6.61329	1.07146	-6.17222	6.73394e-10	8.64263e-08	7.06335
		SBK1	129.823	-5.79168	0.938919	-6.16846	6.89586e-10	8.79223e-08	7.0559
		RASSF2	234.755	-9.39341	1.53224	-6.13051	8.75993e-10	1.08825e-07	6.96327
		SCNN1G	61.9691	-8.08956	1.31979	-6.12942	8.81988e-10	1.08872e-07	6.96308
		PPP1R9A	221.698	-6.88743	1.1264	-6.11454	9.68377e-10	1.18779e-07	6.92526
		CTSH	6696.74	-4.05891	0.667594	-6.0799	1.20254e-09	1.45658e-07	6.83667
		PPM1H	378.479	-6.45629	1.06218	-6.07837	1.21412e-09	1.46147e-07	6.83521
		SLC15A1	17.4398	-7.29266	1.23513	-5.90438	3.53984e-09	3.9885e-07	6.39919
		SLAIN1	40.7425	-4.21663	0.719014	-5.86447	4.50583e-09	4.98988e-07	6.30191
		MCF2L-AS1	21.4759	-6.87236	1.17214	-5.86311	4.54282e-09	5.00226e-07	6.30083
		CDC42EP5	150.251	-5.21738	0.894018	-5.83588	5.35059e-09	5.79862e-07	6.23668
		FGD3	456.172	-4.95946	0.850304	-5.83257	5.45796e-09	5.8755e-07	6.23096
		LTB	180.716	-5.58545	0.957778	-5.83167	5.48743e-09	5.8755e-07	6.23096
		SAMD5	30.9058	-5.73838	0.985775	-5.82119	5.84303e-09	6.22186e-07	6.20608
		SLC2A10	65.2566	-6.50621	1.12199	-5.79883	6.67794e-09	7.03361e-07	6.15282
		ZNF582	22.4436	-7.67244	1.32552	-5.78824	7.11288e-09	7.45123e-07	6.12777
		PHLDB3	337.562	-3.34479	0.580735	-5.75958	8.43255e-09	8.78618e-07	6.0562
		SLC45A3	176.078	-2.8174	0.489444	-5.75632	8.5966e-09	8.9092e-07	6.05016
		SALL2	199.452	-8.17745	1.42658	-5.73222	9.91242e-09	1.01107e-06	5.99522
		PLA2G2F	609.072	-8.32556	1.45384	-5.7266	1.02465e-08	1.03967e-06	5.9831
		AC069213.1	71.4611	-5.22871	0.91335	-5.72476	1.03579e-08	1.0455e-06	5.98068
		MYEF2	128.823	-5.04437	0.883093	-5.71216	1.1155e-08	1.11435e-06	5.95298
		MYO3B	70.3907	-6.13841	1.08102	-5.67837	1.35982e-08	1.35145e-06	5.8692
		FBLN1	3518.63	-2.82547	0.498361	-5.66952	1.43196e-08	1.41588e-06	5.84897
		WASH6P	816.95	-4.23556	0.749116	-5.65408	1.56681e-08	1.54136e-06	5.8121
		SLC27A2	248.773	-4.0658	0.720502	-5.64302	1.67097e-08	1.63553e-06	5.78634
		ZNF90	31.043	-3.89791	0.693367	-5.62172	1.89068e-08	1.84128e-06	5.73488
		ACTA2	226.306	-5.6149	1.00007	-5.61453	1.97096e-08	1.88405e-06	5.72491
		OLFM2	53.4058	-3.573	0.63641	-5.61431	1.97349e-08	1.88405e-06	5.72491
		TMPRSS2	261.9	-6.97628	1.24667	-5.59591	2.19469e-08	2.08496e-06	5.6809
		GUCY1B3	39.6427	-6.28226	1.12547	-5.58191	2.37888e-08	2.24891e-06	5.64803
		ZBTB18	176.827	-2.50651	0.449901	-5.57125	2.52914e-08	2.35648e-06	5.62774
		KLHDC7A	87.7506	-8.05177	1.45359	-5.53921	3.03834e-08	2.79066e-06	5.55429
		RP11-747H7.3	24.8335	-7.81113	1.41162	-5.53346	3.1398e-08	2.87025e-06	5.54208
		UPK2	139.878	-4.16217	0.752955	-5.52779	3.24291e-08	2.95059e-06	5.53009
		GREB1L	54.9609	-6.53904	1.18356	-5.5249	3.29669e-08	2.9855e-06	5.52498
		NSUN7	43.9358	-4.91754	0.892835	-5.50778	3.63381e-08	3.25168e-06	5.48789
		ZNF790	80.4578	-3.07757	0.559235	-5.50318	3.72991e-08	3.31533e-06	5.47947
		AP3B2	229.111	-7.51363	1.36862	-5.48992	4.02112e-08	3.51033e-06	5.45465
		GABBR2	42.6547	-6.00571	1.09502	-5.48456	4.14499e-08	3.60223e-06	5.44343
		CEACAM1	844.149	-6.07022	1.10722	-5.48241	4.19577e-08	3.62545e-06	5.44064
		SLC16A5	517.559	-2.90662	0.53054	-5.47861	4.28684e-08	3.65987e-06	5.43653
		ANKRD6	106.476	-4.51663	0.825164	-5.47361	4.40948e-08	3.74806e-06	5.42619
		ZNF423	25.4559	-7.24621	1.3279	-5.45691	4.84504e-08	4.08247e-06	5.38908
		HOXA13	546.278	-7.95873	1.45987	-5.45166	4.99011e-08	4.18651e-06	5.37815
		DPYSL4	19.539	-6.85976	1.25899	-5.44863	5.07606e-08	4.24026e-06	5.37261
		PART1	62.9521	-6.31873	1.16055	-5.44461	5.19181e-08	4.31834e-06	5.36468
		TRPV6	1547.38	-6.06875	1.11493	-5.44318	5.23374e-08	4.33461e-06	5.36305
		TMEM98	153.115	-5.3872	0.990297	-5.43999	5.32849e-08	4.3943e-06	5.35711
		CASQ1	301.055	-10.5128	1.94504	-5.40492	6.48371e-08	5.32434e-06	5.27373
		SIMC1	112.059	-4.40637	0.82043	-5.37081	7.83842e-08	6.35601e-06	5.19682
		KLHL35	11.8729	-6.73728	1.26079	-5.34368	9.10779e-08	7.32402e-06	5.13525
		AKR1C1	759.764	-5.01839	0.944697	-5.31217	1.0833e-07	8.49976e-06	5.07059
		ZNF331	726.698	-3.73816	0.704332	-5.30739	1.11208e-07	8.6904e-06	5.06096
		NID1	544.985	-6.21936	1.17247	-5.30452	1.12972e-07	8.79278e-06	5.05587
		GALNT1	2440.73	-2.19388	0.414125	-5.29763	1.17313e-07	9.02727e-06	5.04444
		UGT1A10	2974.41	-5.54324	1.04638	-5.29753	1.17383e-07	9.02727e-06	5.04444
		CYP4B1	855.333	-7.37094	1.39187	-5.2957	1.18558e-07	9.08165e-06	5.04184
		FCGBP	513.73	-10.2226	1.93749	-5.27623	1.31866e-07	9.98265e-06	5.00075
		SPATA18	43.362	-3.9625	0.751284	-5.2743	1.33264e-07	1.00493e-05	4.99787
		PNMA2	83.7823	-6.20403	1.17779	-5.26753	1.3827e-07	1.03463e-05	4.98522
		GSTM1	2092.84	-10.1912	1.93581	-5.26454	1.40543e-07	1.04536e-05	4.98074
		ZNF285	41.0976	-6.07099	1.15325	-5.26422	1.40783e-07	1.04536e-05	4.98074
		GATA3-AS1	28.1438	-6.74644	1.28301	-5.25829	1.45398e-07	1.06735e-05	4.97169
		LINC00675	24.5267	-7.02189	1.33685	-5.25255	1.50007e-07	1.09703e-05	4.95978
		ZBTB46	88.7907	-3.27417	0.626678	-5.22464	1.7449e-07	1.26652e-05	4.89739
		EBF4	70.1814	-5.33105	1.02291	-5.21165	1.87168e-07	1.35348e-05	4.86855
		PDGFRL	55.5511	-3.98153	0.764275	-5.20955	1.893e-07	1.36381e-05	4.86525
		HCAR3	365.914	-3.86391	0.741888	-5.20821	1.90673e-07	1.36861e-05	4.86372
		BCAT2	1648.57	-2.3926	0.45947	-5.20731	1.91602e-07	1.3702e-05	4.86322
		DACH2	15.6484	-6.06686	1.16837	-5.1926	2.07379e-07	1.46679e-05	4.83363
		SLIT3	964.802	-7.50113	1.44638	-5.18616	2.14676e-07	1.51288e-05	4.8202
		NKD2	44.6128	-5.92969	1.15155	-5.14932	2.61431e-07	1.8357e-05	4.7362
		CHST2	176.592	-6.23367	1.21188	-5.1438	2.69234e-07	1.88366e-05	4.725
		RP11-255H23.2	40.321	-6.22947	1.21269	-5.13691	2.79287e-07	1.94697e-05	4.71064
		ACSL5	1704.14	-3.88473	0.756343	-5.13621	2.8034e-07	1.94731e-05	4.71057
		TMEM74B	27.0433	-7.30698	1.42304	-5.13478	2.82481e-07	1.95517e-05	4.70882
		SCN5A	58.0214	-6.64807	1.29523	-5.13273	2.85565e-07	1.95829e-05	4.70812
		EPHA10	26.2989	-7.29441	1.42972	-5.10199	3.36095e-07	2.25893e-05	4.6461
		REN	1275.97	-8.91471	1.74745	-5.10156	3.36858e-07	2.25893e-05	4.6461
		SCNN1A	1614.44	-3.66687	0.718972	-5.10016	3.39365e-07	2.2679e-05	4.64438
		UGT1A4	42.9748	-3.38161	0.663678	-5.09525	3.48275e-07	2.31944e-05	4.63462
		HOPX	39.4048	-6.41693	1.2641	-5.07628	3.84892e-07	2.52683e-05	4.59742
		POU3F1	33.1806	-4.96938	0.979389	-5.07396	3.89622e-07	2.54238e-05	4.59476
		LONRF3	22.3084	-5.06855	1.00247	-5.05605	4.28027e-07	2.7743e-05	4.55685
		SATB1	308.982	-6.35179	1.25683	-5.05383	4.33039e-07	2.79687e-05	4.55333
		ANXA10	363.322	-5.9614	1.18533	-5.0293	4.92264e-07	3.12789e-05	4.50475
		KIAA1244	648.567	-4.43024	0.881789	-5.02415	5.05664e-07	3.19631e-05	4.49535
		TBC1D30	117.165	-4.56354	0.908927	-5.0208	5.14564e-07	3.23775e-05	4.48976
		MAPRE3	212.826	-4.04761	0.807171	-5.01456	5.3154e-07	3.32335e-05	4.47842
		HOXD3	60.3479	-5.05923	1.00891	-5.01454	5.31599e-07	3.32335e-05	4.47842
		HOXD9	78.0739	-5.06064	1.00959	-5.01257	5.37084e-07	3.34685e-05	4.47536
		TLR4	235.118	-5.6834	1.13611	-5.0025	5.6592e-07	3.49285e-05	4.45682
		BAMBI	192.27	-7.34164	1.47019	-4.99367	5.92438e-07	3.6449e-05	4.43831
		SPTSSB	265.018	-6.72631	1.35474	-4.965	6.86995e-07	4.21328e-05	4.37538
		CLCA4	1284.13	-10.5399	2.12405	-4.96219	6.97013e-07	4.25089e-05	4.37152
		LIMCH1	2653.08	-3.63886	0.734266	-4.95578	7.20412e-07	4.37638e-05	4.35888
		MUC2	61.9917	-5.23674	1.05682	-4.95518	7.22622e-07	4.37638e-05	4.35888
		DOCK8	501.488	-6.22536	1.25794	-4.94883	7.46594e-07	4.47422e-05	4.34928
		NEURL3	74.1866	-4.16791	0.842262	-4.94846	7.48011e-07	4.47422e-05	4.34928
		PCSK1N	575.04	-8.71015	1.76834	-4.92562	8.40932e-07	4.99916e-05	4.3011
		GPR110	996.934	-2.7609	0.560969	-4.92166	8.58145e-07	5.08589e-05	4.29363
		COL9A2	137.684	-4.69615	0.954842	-4.91825	8.73216e-07	5.14375e-05	4.28872
		RHOB	1139.91	-2.91263	0.59347	-4.9078	9.21047e-07	5.40906e-05	4.26688
		MSI1	36.5394	-7.08113	1.44347	-4.90562	9.31321e-07	5.45287e-05	4.26338
		MBOAT7	2182.8	-2.19884	0.44882	-4.89915	9.62524e-07	5.60172e-05	4.25168
		SDC2	242.045	-8.44898	1.72919	-4.88609	1.02856e-06	5.95029e-05	4.22546
		PRKD1	132.204	-6.48756	1.33136	-4.87288	1.0998e-06	6.28738e-05	4.20153
		TMEM150C	30.692	-6.2179	1.28	-4.85772	1.18744e-06	6.6897e-05	4.17459
		AC012065.7	19.7815	-7.47908	1.53998	-4.8566	1.19416e-06	6.70807e-05	4.1734
		CYP3A5	64.8923	-7.35975	1.51881	-4.84573	1.26149e-06	7.02521e-05	4.15334
		GBP2	871.53	-2.94954	0.609421	-4.8399	1.29901e-06	7.21344e-05	4.14186
		RP11-332H18.4	19.6391	-6.06303	1.25841	-4.818	1.45002e-06	7.98335e-05	4.09782
		ARHGAP44	44.927	-3.02879	0.630026	-4.80741	1.52896e-06	8.34685e-05	4.07848
		FRMD3	53.6972	-4.40621	0.917184	-4.80406	1.5548e-06	8.46405e-05	4.07242
		PDE9A	180.881	-6.30043	1.31316	-4.79792	1.60325e-06	8.65489e-05	4.06274
		ZNF570	22.4389	-6.63935	1.38504	-4.79362	1.63799e-06	8.81784e-05	4.05464
		HOXD1	77.4277	-7.20449	1.50375	-4.79103	1.6593e-06	8.90782e-05	4.05023
		RAB15	810.423	-3.8818	0.810756	-4.78788	1.68555e-06	9.02375e-05	4.04461
		LIPC	15.6282	-6.33862	1.32471	-4.78491	1.71063e-06	9.09379e-05	4.04125
		KEL	52.5943	-6.11124	1.27997	-4.77452	1.80132e-06	9.4096e-05	4.02643
		C10orf10	749.184	-4.53754	0.950534	-4.77367	1.809e-06	9.42429e-05	4.02575
		SPATC1L	162.558	-6.64522	1.39472	-4.76455	1.89277e-06	9.81828e-05	4.00796
		MYH14	2442.92	-3.61033	0.758525	-4.75967	1.93906e-06	0.000100211	3.99909
		ZBTB7C	208.143	-7.7687	1.63265	-4.75834	1.95194e-06	0.000100608	3.99737
		ARHGAP6	297.593	-10.427	2.1928	-4.7551	1.98348e-06	0.000101962	3.99156
		EPDR1	72.8105	-6.45577	1.35876	-4.75124	2.02177e-06	0.000103382	3.98555
		DHRS2	1391.07	-4.99837	1.05505	-4.73755	2.16313e-06	0.000109742	3.95963
		FRY	608.512	-6.31044	1.33488	-4.72736	2.27461e-06	0.000114797	3.94007
		SLC7A2	383.469	-4.2775	0.905779	-4.72246	2.33007e-06	0.00011729	3.93074
		ADAM28	110.101	-5.75739	1.22161	-4.71295	2.44152e-06	0.000122265	3.9127
		CTD-2086O20.3	10.7745	-5.83814	1.24203	-4.70047	2.59568e-06	0.000129317	3.88834
		CNGA1	37.2565	-5.22555	1.11246	-4.69731	2.63611e-06	0.000130994	3.88275
		LARGE	128.746	-5.07089	1.08097	-4.69105	2.71811e-06	0.00013438	3.87167
		ANKRD20A5P	83.8324	-4.47342	0.954479	-4.68676	2.7756e-06	0.000136873	3.86368
		TSIX	305.412	-8.04184	1.72094	-4.67294	2.9692e-06	0.000145678	3.8366
		EMX2	24.5899	-7.78264	1.66599	-4.67147	2.9905e-06	0.000146353	3.8346
		AADAC	16.427	-6.60429	1.41907	-4.65395	3.25641e-06	0.000158168	3.80088
		TTC39A	102.083	-2.79788	0.602123	-4.64668	3.37316e-06	0.000163016	3.78777
		ZNF737	278.278	-7.64839	1.64617	-4.64618	3.38144e-06	0.000163016	3.78777
		EN2	29.2231	-5.10149	1.09884	-4.64259	3.44063e-06	0.000165458	3.78131
		LINC00930	36.2753	-8.3336	1.79723	-4.63691	3.5365e-06	0.000169647	3.77045
		FAM105A	86.6124	-3.9279	0.849098	-4.62597	3.72856e-06	0.00017773	3.75024
		RND1	44.8348	-4.77703	1.0327	-4.62575	3.73252e-06	0.00017773	3.75024
		AP001053.11	232.352	-7.5183	1.62556	-4.62505	3.74509e-06	0.000177892	3.74984
		ASIC3	18.6773	-4.397	0.95143	-4.62146	3.81043e-06	0.000180112	3.74446
		APOBEC3G	429.569	-2.83979	0.61477	-4.61927	3.85093e-06	0.000181584	3.74092
		ZNF579	281.481	-3.6595	0.792874	-4.61549	3.92166e-06	0.000184413	3.73421
		WISP3	44.3062	-4.32463	0.939291	-4.60414	4.14171e-06	0.000193413	3.71351
		SFMBT2	51.0587	-8.24623	1.79156	-4.60282	4.16816e-06	0.000193721	3.71282
		KATNAL2	11.0169	-5.85503	1.27405	-4.59559	4.31518e-06	0.000200067	3.69882
		EPHX4	34.7257	-4.91141	1.07041	-4.58834	4.46794e-06	0.000206164	3.68579
		QPCT	264.514	-5.63107	1.23075	-4.57533	4.7548e-06	0.000218408	3.66073
		C10orf11	43.5893	-4.64792	1.01591	-4.57515	4.75883e-06	0.000218408	3.66073
		CEACAM6	399.5	-6.74574	1.47455	-4.57478	4.7671e-06	0.000218408	3.66073
		MUC20	743.227	-6.20895	1.3611	-4.56172	5.07353e-06	0.00023081	3.63675
		BMP3	116.705	-6.67908	1.46599	-4.55603	5.213e-06	0.000236599	3.62599
		FAM149A	25.1712	-6.49387	1.43006	-4.54097	5.59957e-06	0.000250623	3.60098
		CECR1	181.488	-9.75706	2.15649	-4.52451	6.05353e-06	0.000268461	3.57112
		GMFG	34.7921	-5.45005	1.20558	-4.5207	6.16354e-06	0.000272715	3.56429
		RGL3	336.083	-4.18814	0.9271	-4.51746	6.25855e-06	0.000275661	3.55963
		HSH2D	135.271	-4.02432	0.891208	-4.51558	6.31447e-06	0.000277493	3.55675
		DYRK1B	246.886	-3.2204	0.714033	-4.51015	6.47807e-06	0.000283296	3.54776
		CPQ	64.8447	-4.32853	0.959816	-4.50975	6.49037e-06	0.000283296	3.54776
		ZNF433	46.9285	-3.05313	0.677195	-4.50849	6.52899e-06	0.000284341	3.54616
		OVGP1	46.3638	-5.73124	1.27141	-4.50777	6.55118e-06	0.000284599	3.54577
		TM4SF18	30.7265	-8.08028	1.79269	-4.50735	6.56429e-06	0.000284599	3.54577
		LRRN1	177.454	-9.7238	2.1636	-4.49426	6.98121e-06	0.000299327	3.52385
		SNX31	122.55	-7.45558	1.66088	-4.48893	7.15829e-06	0.000304568	3.51632
		NLGN3	48.5194	-7.18375	1.60041	-4.48869	7.1663e-06	0.000304568	3.51632
		LY75	330.879	-4.04838	0.905217	-4.47228	7.73909e-06	0.000327475	3.48482
		GALNT5	55.4569	-4.21887	0.943693	-4.47059	7.80024e-06	0.000329343	3.48235
		GUCY1A3	127.025	-7.13732	1.59846	-4.46511	8.00264e-06	0.000336423	3.47311
		RASGRP3	32.2198	-5.60271	1.25585	-4.46128	8.14733e-06	0.000341765	3.46627
		RBBP8NL	45.767	-3.46387	0.776708	-4.45968	8.20819e-06	0.000343574	3.46398
		ZNF223	100.152	-2.37772	0.534434	-4.44903	8.62575e-06	0.000359499	3.4443
		FAM171A2	69.8723	-4.33814	0.97572	-4.4461	8.7445e-06	0.000363666	3.4393
		BDH2	191.321	-2.33553	0.525509	-4.44432	8.81689e-06	0.000365892	3.43665
		EDN1	571.473	-3.57527	0.805647	-4.43777	9.0897e-06	0.000376407	3.42434
		NEIL1	32.9517	-3.42876	0.773122	-4.43495	9.20925e-06	0.000378928	3.42144
		HOTTIP	117.684	-8.75204	1.97368	-4.43437	9.23434e-06	0.000379156	3.42118
		RP11-359E10.1	75.1486	-7.40234	1.67072	-4.43062	9.39608e-06	0.000384169	3.41548
		CYP4F35P	38.196	-6.04417	1.36503	-4.42785	9.51781e-06	0.000388327	3.4108
		MAML3	147.664	-4.80295	1.0871	-4.41814	9.95517e-06	0.000403622	3.39403
		ZSCAN2	169.937	-2.72734	0.617482	-4.41687	1.00139e-05	0.000405157	3.39238
		COLCA1	438.77	-7.60723	1.72278	-4.41566	1.00703e-05	0.000405742	3.39175
		ZNF880	73.2099	-5.15414	1.16919	-4.40829	1.04192e-05	0.00041806	3.37876
		RP11-439E19.3	22.1956	-5.56079	1.26461	-4.39723	1.0964e-05	0.000436308	3.36021
		AC024560.2	9.34645	-5.74812	1.31288	-4.37827	1.19627e-05	0.000473138	3.32501
		ZNF100	151.739	-3.62256	0.827552	-4.37745	1.20078e-05	0.000473955	3.32426
		PPFIBP2	734.786	-4.60565	1.058	-4.35316	1.34188e-05	0.000521154	3.28303
		ZNF585B	185.466	-4.26376	0.980098	-4.35034	1.35925e-05	0.000526844	3.27832
		CTC-558O2.2	15.205	-7.0749	1.6294	-4.34204	1.41164e-05	0.000544464	3.26403
		PLEKHG1	207.137	-5.67751	1.30797	-4.34069	1.42036e-05	0.000545648	3.26309
		MUC3A	24.8695	-5.9836	1.37856	-4.34046	1.42184e-05	0.000545648	3.26309
		GPR64	27.5127	-5.52541	1.27438	-4.33577	1.45253e-05	0.000553092	3.2572
		RPS6KA6	41.5877	-6.11609	1.41089	-4.33493	1.45808e-05	0.000553092	3.2572
		FA2H	96.6906	-3.0854	0.711775	-4.3348	1.45894e-05	0.000553092	3.2572
		CCNG1	2301.21	-2.31421	0.533911	-4.33446	1.46121e-05	0.000553092	3.2572
		TSPAN33	85.4254	-3.32897	0.768351	-4.33262	1.47348e-05	0.000556481	3.25455
		GPR137B	164.725	-2.64311	0.610431	-4.32991	1.49173e-05	0.000560267	3.25161
		FAHD2CP	42.4029	-3.40456	0.786619	-4.32809	1.50409e-05	0.000561642	3.25054
		TAGLN	2970.86	-5.70873	1.32269	-4.316	1.58882e-05	0.000586501	3.23173
		C19orf18	13.7767	-6.95312	1.61353	-4.30925	1.6381e-05	0.0006024	3.22012
		ZNF730	19.1997	-7.42486	1.72407	-4.3066	1.65783e-05	0.000607349	3.21656
		SOBP	10.2481	-6.53988	1.51953	-4.3039	1.67819e-05	0.000613647	3.21208
		KCNS3	105.023	-3.74845	0.872306	-4.29717	1.7299e-05	0.000628994	3.20135
		CTSE	77.4816	-8.54709	1.99212	-4.29045	1.78308e-05	0.000646747	3.18927
		NYNRIN	564.766	-4.39415	1.02424	-4.29017	1.7854e-05	0.000646747	3.18927
		CAPN13	40.2299	-4.82697	1.13036	-4.27031	1.95206e-05	0.000701871	3.15374
		ARHGEF6	273.018	-5.23923	1.22926	-4.2621	2.02519e-05	0.000726818	3.13857
		ADD2	47.0314	-5.68837	1.3367	-4.25553	2.0855e-05	0.000744329	3.12823
		C2orf88	325.007	-6.57176	1.54477	-4.25421	2.09791e-05	0.00074738	3.12646
		APLP1	83.3759	-5.28827	1.24502	-4.24754	2.16128e-05	0.000767137	3.11513
		PIP5K1B	50.0994	-7.83816	1.84704	-4.24363	2.19936e-05	0.000779225	3.10834
		DPYSL3	233.369	-4.45426	1.04984	-4.24279	2.20759e-05	0.000780713	3.10751
		RP11-789C1.1	15.8035	-6.31389	1.48959	-4.23869	2.24831e-05	0.000793667	3.10036
		C11orf63	66.1031	-2.56212	0.606008	-4.22787	2.35917e-05	0.000826777	3.08261
		ADAM23	117.456	-4.15689	0.983702	-4.22576	2.38131e-05	0.000830793	3.08051
		AC092295.7	39.7873	-2.86045	0.677158	-4.2242	2.39794e-05	0.000834328	3.07866
		AC016735.2	9.13786	-5.72929	1.35813	-4.21851	2.45921e-05	0.000852584	3.06926
		ZNF492	14.0812	-5.42243	1.28657	-4.21465	2.50164e-05	0.000865747	3.06261
		PIK3IP1	306.987	-3.87305	0.919134	-4.2138	2.51108e-05	0.000867464	3.06175
		ZSCAN4	9.27549	-5.58484	1.32574	-4.21262	2.52423e-05	0.000868908	3.06103
		TP53INP1	1080.36	-4.54413	1.07904	-4.21128	2.53924e-05	0.000872526	3.05922
		SLC25A21	35.6125	-2.55536	0.607996	-4.20292	2.63499e-05	0.000902226	3.04468
		ISM2	7.46357	-6.08894	1.4489	-4.20246	2.64034e-05	0.000902401	3.0446
		ZNF254	185.823	-3.77549	0.898483	-4.20207	2.64481e-05	0.000902401	3.0446
		RP11-510N19.5	33.8152	-4.45249	1.05987	-4.20097	2.65778e-05	0.00090459	3.04355
		RP4-755D9.1	27.8315	-6.67069	1.58798	-4.20073	2.66056e-05	0.00090459	3.04355
		CAMK1D	201.864	-4.92777	1.17372	-4.19842	2.68783e-05	0.000912261	3.03988
		RBM11	21.2004	-3.37609	0.804642	-4.19577	2.7195e-05	0.000919787	3.03631
		CEACAM5	76.6982	-6.73945	1.60834	-4.19031	2.78572e-05	0.000940546	3.02662
		MGST2	398.91	-2.44598	0.583837	-4.1895	2.79576e-05	0.000942292	3.02581
		HNF1B	46.5339	-7.20238	1.72415	-4.17736	2.94914e-05	0.000987122	3.00563
		CYBA	5369.99	-4.43783	1.06413	-4.17037	3.04107e-05	0.00101614	2.99305
		ZNF542	139.607	-5.3492	1.28285	-4.16979	3.04887e-05	0.00101699	2.99268
		SEMA6A	609.474	-7.74377	1.8597	-4.16398	3.12746e-05	0.00103785	2.98387
		ICA1L	64.834	-2.12745	0.51107	-4.16274	3.14446e-05	0.0010417	2.98226
		TTYH1	31.2964	-6.12191	1.47096	-4.16186	3.1567e-05	0.00104397	2.98131
		IGFBP4	2044.28	-4.58139	1.10206	-4.15713	3.22265e-05	0.00106397	2.97307
		CXCL17	31.6211	-5.70326	1.37506	-4.14765	3.359e-05	0.00110334	2.95729
		EFNB3	46.1748	-3.87649	0.935554	-4.14353	3.42002e-05	0.00111921	2.95109
		SLC37A1	283.136	-2.60491	0.628685	-4.14342	3.42164e-05	0.00111921	2.95109
		CYP4V2	164.763	-2.76019	0.666195	-4.14322	3.42462e-05	0.00111921	2.95109
		C14orf132	779.039	-5.76487	1.39264	-4.13952	3.48029e-05	0.00113358	2.94555
		KCNQ1	21.5158	-4.87954	1.1826	-4.12611	3.68952e-05	0.0011957	2.92238
		RP11-134G8.8	67.8292	-2.75312	0.668105	-4.12079	3.7757e-05	0.00121955	2.9138
		TNFAIP2	10447.2	-3.50362	0.851158	-4.11629	3.85013e-05	0.0012341	2.90865
		TC2N	847.852	-3.8621	0.938263	-4.11623	3.85127e-05	0.0012341	2.90865
		PCDHB13	25.3647	-5.64442	1.37317	-4.11052	3.94775e-05	0.0012625	2.89877
		FCGRT	198.562	-4.67557	1.13848	-4.10687	4.01065e-05	0.00127839	2.89334
		SAT2	437.921	-2.32941	0.567801	-4.10251	4.08684e-05	0.00129826	2.88664
		TMOD2	131.739	-3.21195	0.784168	-4.09599	4.20364e-05	0.00133115	2.87577
		ACTA2-AS1	41.3681	-6.26754	1.53047	-4.09517	4.21863e-05	0.00133131	2.87572
		ELF3	2872.04	-2.57466	0.628796	-4.09459	4.22921e-05	0.00133131	2.87572
		MCF2L	306.07	-5.03031	1.22864	-4.09421	4.23605e-05	0.00133131	2.87572
		ARMCX4	24.326	-5.40819	1.32114	-4.09358	4.24763e-05	0.00133203	2.87549
		GPRC5C	555.215	-2.25034	0.550058	-4.0911	4.29332e-05	0.00134201	2.87224
		DMBX1	16.1213	-5.29263	1.29457	-4.08831	4.34522e-05	0.00135604	2.86773
		FAM189A2	22.0543	-4.49247	1.10077	-4.0812	4.48046e-05	0.00139153	2.85651
		MERTK	192.261	-6.56214	1.60887	-4.07872	4.52835e-05	0.00140008	2.85385
		SLC4A4	106.405	-8.69036	2.13066	-4.07872	4.5285e-05	0.00140008	2.85385
		OXGR1	9.02589	-6.34934	1.55724	-4.0773	4.55621e-05	0.00140481	2.85238
		EFNA2	7.14575	-5.99396	1.47048	-4.07618	4.57814e-05	0.00140609	2.85199
		N4BP2L1	88.1332	-2.51662	0.617771	-4.07371	4.62707e-05	0.00141663	2.84874
		AGR2	1406.27	-5.34491	1.31353	-4.06914	4.71876e-05	0.00144242	2.84091
		PDLIM3	17.8166	-7.28943	1.79178	-4.06825	4.73667e-05	0.00144562	2.83995
		ADRA2C	38.3932	-6.03013	1.48289	-4.06647	4.77312e-05	0.00144989	2.83866
		KIAA1462	105.581	-3.58406	0.881695	-4.06496	4.80402e-05	0.00145472	2.83722
		FAM84A	890.281	-3.21483	0.791483	-4.06179	4.86987e-05	0.0014655	2.83402
		EFCAB4A	50.0713	-3.26319	0.804742	-4.05496	5.01432e-05	0.00149734	2.82468
		ZNF345	44.2429	-2.89122	0.713094	-4.05447	5.02481e-05	0.00149817	2.82444
		GPX2	2311.16	-5.11113	1.26098	-4.05329	5.05026e-05	0.00150344	2.82291
		RHBDL2	154.479	-2.11571	0.522609	-4.04835	5.15802e-05	0.00153317	2.81441
		STOX2	78.5291	-4.48323	1.1089	-4.04295	5.27829e-05	0.00156173	2.80639
		IRAK2	803.057	-3.28225	0.812369	-4.04035	5.33712e-05	0.00157621	2.80239
		CTD-2561J22.2	18.1545	-6.03796	1.49452	-4.04007	5.34348e-05	0.00157621	2.80239
		CENPV	181.674	-4.17826	1.035	-4.03697	5.41456e-05	0.0015875	2.79928
		LRFN1	65.8989	-5.78829	1.43788	-4.02557	5.68376e-05	0.00165891	2.78018
		STAP2	1043.54	-2.00049	0.498086	-4.01636	5.91029e-05	0.00171469	2.76581
		ZNF571-AS1	8.2763	-5.62475	1.4066	-3.99882	6.36588e-05	0.00183043	2.73745
		DOCK11	20.1929	-3.44808	0.862589	-3.99737	6.40514e-05	0.00183797	2.73566
		APOD	33.8877	-6.53597	1.63528	-3.99685	6.41902e-05	0.00183797	2.73566
		DAPK2	84.0653	-2.93668	0.734758	-3.9968	6.42057e-05	0.00183797	2.73566
		ZNF429	73.9289	-3.49516	0.874666	-3.996	6.4423e-05	0.00184054	2.73505
		OR2I1P	28.7647	-7.98369	1.99804	-3.99577	6.44855e-05	0.00184054	2.73505
		ILDR1	100.088	-3.6221	0.909058	-3.98446	6.76339e-05	0.00192191	2.71627
		LINC00086	22.8707	-5.60959	1.4087	-3.98209	6.83105e-05	0.00193546	2.71321
		TRAK1	1793.43	-2.50777	0.630333	-3.97848	6.93568e-05	0.00195938	2.70788
		SLC16A10	17.1181	-5.03141	1.26491	-3.97768	6.959e-05	0.00196281	2.70712
		MYOCD	77.9045	-8.85259	2.22765	-3.97397	7.06859e-05	0.00198535	2.70216
		ATP2C2	199.706	-3.97446	1.00131	-3.96928	7.20914e-05	0.0020219	2.69424
		RP11-706O15.1	301.135	-3.05198	0.770437	-3.96136	7.45233e-05	0.00208407	2.68109
		EVPLL	50.5154	-5.29051	1.3366	-3.95819	7.5519e-05	0.00210887	2.67595
		CCDC120	251.674	-2.12996	0.538701	-3.95388	7.68927e-05	0.00214415	2.66875
		TBX3	1249.05	-4.47921	1.13907	-3.93236	8.41177e-05	0.00232222	2.6341
		ZFP14	135.782	-2.96207	0.754104	-3.92793	8.56806e-05	0.00235865	2.62734
		PADI1	381.525	-4.75644	1.21209	-3.92415	8.70369e-05	0.00239259	2.62113
		CADM4	286.153	-2.4132	0.616154	-3.91655	8.9826e-05	0.00244548	2.61164
		RASSF6	1411	-4.725	1.207	-3.91468	9.05256e-05	0.00246057	2.60896
		IGDCC3	6.2763	-5.83919	1.49373	-3.90912	9.26334e-05	0.00251082	2.60018
		AOC3	24.6075	-4.22558	1.08231	-3.90422	9.45286e-05	0.00255148	2.59321
		ANO7	19.0798	-2.69201	0.690107	-3.90086	9.58505e-05	0.00257998	2.58838
		CPNE4	11.3485	-5.66554	1.45318	-3.89872	9.67035e-05	0.00259932	2.58514
		RP11-94L15.2	40.5589	-6.52571	1.67544	-3.89493	9.82261e-05	0.00262568	2.58076
		PSG4	148.205	-6.74018	1.73072	-3.89443	9.84283e-05	0.00262746	2.58046
		EEF1DP3	13.1994	-6.06261	1.558	-3.89128	9.97153e-05	0.00265816	2.57542
		IL4I1	62.2778	-4.17213	1.07478	-3.88186	0.00010366	0.00275197	2.56036
		VPS37D	23.6721	-4.62956	1.19471	-3.87504	0.000106609	0.00281867	2.54996
		IL1RN	424.327	-3.91941	1.01205	-3.87274	0.000107618	0.00283408	2.54759
		SERPINE1	5247.26	-3.60928	0.931977	-3.87271	0.000107631	0.00283408	2.54759
		FER1L4	1975.22	-6.00034	1.55229	-3.86548	0.000110871	0.00291544	2.5353
		PADI3	611.108	-4.88774	1.26513	-3.86343	0.000111805	0.00293204	2.53283
		KIAA1211	49.4122	-6.59961	1.70867	-3.86243	0.000112266	0.00294016	2.53163
		PCDHB2	53.3271	-5.70269	1.47776	-3.859	0.000113853	0.00297367	2.52671
		BMX	31.33	-8.10993	2.1019	-3.85837	0.000114144	0.00297425	2.52662
		KCND1	42.9614	-4.56527	1.18334	-3.85795	0.000114343	0.00297446	2.52659
		SYNPO2	59.8575	-3.97114	1.03206	-3.84778	0.000119194	0.00308408	2.51087
		ALOX5	463.598	-4.45524	1.15964	-3.84191	0.00012208	0.00314199	2.5028
		SNRPN	123.025	-3.17417	0.826424	-3.84085	0.00012261	0.00314958	2.50175
		MIR22HG	384.111	-3.12612	0.813954	-3.84067	0.0001227	0.00314958	2.50175
		GLIPR2	35.2531	-2.65737	0.692548	-3.83709	0.000124501	0.00318735	2.49657
		CD96	217.353	-5.4459	1.41957	-3.8363	0.000124901	0.00319337	2.49575
		RHOU	609.615	-5.34054	1.39416	-3.83066	0.000127802	0.00325466	2.48749
		CTD-3092A11.1	9.95456	-4.09379	1.06927	-3.82858	0.000128884	0.00327792	2.4844
		C5orf46	83.1824	-8.61797	2.25194	-3.8269	0.000129765	0.00329599	2.48201
		ADAM22	78.68	-4.43518	1.1603	-3.82245	0.000132132	0.00333805	2.47651
		GDF7	23.7413	-6.04867	1.58261	-3.82196	0.000132397	0.00333805	2.47651
		LGALS9	150.088	-3.4307	0.899475	-3.81411	0.000136672	0.00343543	2.46402
		MROH2A	40.5	-7.60931	1.99558	-3.81308	0.000137248	0.00344095	2.46332
		ZNF552	350.041	-3.09935	0.813215	-3.81123	0.000138278	0.00345784	2.4612
		SLAMF7	13.2412	-3.19241	0.837723	-3.81082	0.000138506	0.00345907	2.46104
		NUDT14	433.023	-2.68724	0.706311	-3.80461	0.00014203	0.00352439	2.45292
		USP44	47.0433	-6.04689	1.59141	-3.79972	0.000144861	0.00358191	2.44589
		FOXO4	96.3414	-2.22505	0.585595	-3.79965	0.000144903	0.00358191	2.44589
		NEDD9	1692.45	-2.39699	0.631692	-3.79456	0.000147908	0.00364689	2.43808
		TSPAN2	1002.32	-4.62944	1.22053	-3.79298	0.000148851	0.00365761	2.4368
		COL4A1	537.886	-7.47135	1.96983	-3.79288	0.000148909	0.00365761	2.4368
		GSTM4	285.816	-3.8065	1.0052	-3.78683	0.000152584	0.0037337	2.42786
		YBEY	80.9448	-2.23539	0.591078	-3.78189	0.000155644	0.0037942	2.42088
		BCL2L14	25.1323	-4.13183	1.09314	-3.77979	0.000156959	0.00381606	2.41838
		PRKCB	156.477	-6.60047	1.74693	-3.77833	0.00015788	0.00382944	2.41686
		FAAH2	58.7344	-2.44128	0.646708	-3.77494	0.000160045	0.00387709	2.41149
		BVES	17.6867	-7.27505	1.9306	-3.76828	0.000164378	0.00395733	2.4026
		L3MBTL4	20.7325	-5.45742	1.44875	-3.76699	0.000165228	0.00397135	2.40106
		EPHB6	1076.78	-4.30242	1.14302	-3.76409	0.000167157	0.00400929	2.39693
		LRCH2	15.7008	-4.67913	1.24323	-3.76369	0.000167426	0.00401077	2.39677
		GDPD1	30.4976	-3.55466	0.944712	-3.76269	0.000168093	0.00402178	2.39558
		BTBD16	127.629	-3.61511	0.962564	-3.75571	0.000172853	0.00412547	2.38453
		FOXA1	1057	-5.67705	1.512	-3.75467	0.00017357	0.0041375	2.38326
		RGS9	13.8883	-4.83931	1.28909	-3.75405	0.000174003	0.00414272	2.38271
		PTPRM	891.429	-3.24933	0.865695	-3.75344	0.000174427	0.00414393	2.38259
		RSPH10B2	17.0891	-5.57712	1.48674	-3.75125	0.000175959	0.00416371	2.38052
		ZNF816	373.687	-3.30044	0.880069	-3.7502	0.000176691	0.00417594	2.37925
		PPP1R3C	130.919	-4.93124	1.31515	-3.74957	0.000177137	0.00418139	2.37868
		IL23A	63.9509	-3.29848	0.880208	-3.74739	0.000178683	0.00420251	2.37649
		PALM3	25.3807	-3.8519	1.02847	-3.74526	0.000180206	0.00422819	2.37385
		GSTM3	482.306	-3.44108	0.918816	-3.74513	0.000180304	0.00422819	2.37385
		PAPPA2	96.2578	-4.83173	1.2902	-3.74495	0.000180429	0.00422819	2.37385
		SRCIN1	87.3803	-4.60488	1.23065	-3.74184	0.000182675	0.00426955	2.36962
		GRHL3	170.584	-3.21321	0.85878	-3.7416	0.000182855	0.00426955	2.36962
		LMBR1L	301.544	-2.27005	0.607455	-3.73698	0.000186242	0.00433818	2.36269
		RP11-91J19.3	6.50987	-5.2525	1.40599	-3.73581	0.000187108	0.00435314	2.3612
		EEPD1	217.853	-4.16151	1.11495	-3.73248	0.000189606	0.00439153	2.35738
		ZNF493	106.208	-4.49438	1.20435	-3.73181	0.000190112	0.00439153	2.35738
		RP11-324E6.9	105.478	-4.70575	1.26099	-3.7318	0.000190118	0.00439153	2.35738
		CCR1	28.2125	-6.00967	1.61253	-3.72687	0.000193875	0.00445552	2.3511
		PRKX	657.904	-3.94699	1.06022	-3.72278	0.000197038	0.00450837	2.34598
		EPS8L1	428.35	-2.63216	0.707272	-3.72157	0.000197986	0.00452368	2.34451
		CTD-3193O13.9	129.147	-4.54287	1.2228	-3.71513	0.000203103	0.00461987	2.33537
		PDXK	3561.12	-2.32672	0.626795	-3.71209	0.000205556	0.00465926	2.33168
		ESAM	31.1376	-3.80128	1.02537	-3.70725	0.000209523	0.00472707	2.32541
		U47924.27	23.3232	-3.18638	0.860913	-3.70117	0.000214608	0.00481421	2.31747
		ZNF582-AS1	4.76161	-5.42384	1.4688	-3.69271	0.000221873	0.00495952	2.30456
		BEND5	15.609	-5.14293	1.39554	-3.68527	0.00022846	0.00509499	2.29286
		ZNF581	537.362	-2.85517	0.774933	-3.68441	0.00022923	0.0051063	2.29189
		AC007405.6	7.81735	-4.84586	1.31606	-3.68209	0.000231328	0.00514121	2.28893
		PI4KAP1	232.087	-2.1454	0.584133	-3.6728	0.000239912	0.00528882	2.27664
		IQSEC2	114.07	-2.00589	0.546185	-3.67254	0.000240153	0.00528882	2.27664
		CDKN1A	2675.85	-2.22193	0.605875	-3.66731	0.000245113	0.00537972	2.26924
		NRG2	61.0776	-6.2212	1.69675	-3.66654	0.000245851	0.00538372	2.26892
		FAM171B	126.505	-3.10856	0.849112	-3.66095	0.000251281	0.00548404	2.2609
		RP11-167H9.6	5.92602	-5.15619	1.4098	-3.65738	0.000254807	0.00554226	2.25631
		ATG9B	20.3831	-3.55766	0.973331	-3.65513	0.000257048	0.00557848	2.25348
		RNF122	39.732	-3.76241	1.03005	-3.65264	0.000259561	0.00562673	2.24974
		XIST	356.771	-6.6948	1.83335	-3.65168	0.000260531	0.00563977	2.24874
		PRDM6	22.0546	-6.35893	1.74147	-3.65147	0.000260745	0.00563977	2.24874
		CTA-390C10.10	17.4597	-3.31805	0.909578	-3.6479	0.000264394	0.00570595	2.24367
		C17orf103	96.9669	-2.06009	0.565171	-3.64508	0.000267311	0.005762	2.23943
		PGF	109.382	-3.29164	0.904163	-3.64054	0.000272064	0.00584546	2.23318
		GPR155	78.1728	-3.77836	1.03925	-3.63568	0.00027725	0.0059437	2.22594
		SLC26A11	145.214	-2.08177	0.573111	-3.63241	0.000280788	0.00600626	2.2214
		CACFD1	131.773	-2.54347	0.701091	-3.62787	0.000285766	0.006106	2.21424
		RCN1P2	96.7708	-3.94244	1.091	-3.61362	0.000301954	0.00639548	2.19413
		SERPIND1	24.2613	-6.48062	1.79647	-3.60742	0.000309253	0.00651698	2.18595
		PTPRQ	78.9172	-6.23925	1.72961	-3.60732	0.000309372	0.00651698	2.18595
		SLC1A7	4.91504	-5.45002	1.51157	-3.60553	0.000311515	0.00653736	2.1846
		HS3ST5	21.5453	-7.57256	2.10028	-3.6055	0.000311549	0.00653736	2.1846
		RINL	88.3462	-4.95891	1.37554	-3.60507	0.000312067	0.00653736	2.1846
		PIM1	2394.69	-2.40351	0.666708	-3.60504	0.000312107	0.00653736	2.1846
		PDZD4	7.99366	-5.2985	1.46983	-3.60483	0.000312363	0.00653736	2.1846
		FAM155A	53.895	-7.34007	2.03779	-3.60197	0.00031581	0.00658815	2.18124
		ASPA	5.34317	-5.01501	1.39312	-3.59984	0.000318409	0.00663524	2.17814
		P2RX2	7.17006	-5.96075	1.65597	-3.59955	0.000318774	0.0066357	2.17811
		SNHG18	275.152	-2.88957	0.803408	-3.59664	0.00032235	0.00670254	2.17376
		ZNF69	26.5142	-3.53171	0.982018	-3.59638	0.000322676	0.00670254	2.17376
		ATP2A3	34.5891	-3.27921	0.912513	-3.59361	0.000326131	0.00673727	2.17152
		GS1-259H13.2	12.6787	-6.79074	1.89001	-3.59296	0.000326944	0.00674062	2.1713
		IPCEF1	44.0317	-4.66123	1.29819	-3.59057	0.000329952	0.0067954	2.16779
		HOXD-AS2	28.8964	-4.49791	1.25314	-3.58932	0.000331537	0.00682079	2.16617
		CCDC170	7.77919	-5.31698	1.48168	-3.58847	0.000332619	0.0068358	2.16521
		ZNF253	181.282	-3.17255	0.884371	-3.58735	0.000334062	0.00685818	2.16379
		FN3K	145.183	-3.90541	1.08906	-3.58603	0.000335751	0.00687828	2.16252
		SIRT2	558.805	-2.07177	0.577808	-3.58557	0.000336347	0.00688321	2.16221
		RP4-555D20.2	36.9507	-5.80168	1.61966	-3.58204	0.000340927	0.00696224	2.15725
		CTSS	358.376	-2.99202	0.835656	-3.58045	0.000343008	0.00698267	2.15598
		PLB1	92.1223	-3.13745	0.876675	-3.5788	0.000345173	0.00701936	2.1537
		ADCY1	82.3324	-2.14424	0.600821	-3.56884	0.000358559	0.00725353	2.13945
		MB	298.527	-4.07841	1.14444	-3.56368	0.000365687	0.00739	2.13136
		PTOV1-AS1	45.1246	-2.08223	0.584527	-3.56224	0.0003677	0.00741522	2.12988
		CP	1377.71	-4.92871	1.38404	-3.5611	0.00036931	0.00743994	2.12843
		AC021593.1	21.0091	-4.45735	1.252	-3.56019	0.000370586	0.0074579	2.12738
		GPD1L	599.959	-2.59559	0.730352	-3.55389	0.000379582	0.00760734	2.11877
		ALDH3A1	627.581	-4.96763	1.39934	-3.54997	0.000385273	0.00770546	2.1132
		RP3-395M20.8	46.7001	-4.41531	1.24426	-3.54853	0.000387386	0.00773177	2.11172
		ZNF813	349.263	-2.31965	0.654004	-3.54685	0.000389865	0.00777323	2.1094
		ANKRD20A11P	13.3687	-4.54561	1.28171	-3.54653	0.000390344	0.00777478	2.10931
		CACNB4	30.2514	-6.83682	1.92901	-3.54421	0.000393796	0.00781944	2.10682
		ZNF341	150.94	-2.15097	0.60785	-3.53864	0.000402187	0.00794807	2.09974
		AC110619.1	6.62115	-5.90096	1.66762	-3.53855	0.000402325	0.00794807	2.09974
		BHLHE41	1056.31	-3.1655	0.894767	-3.5378	0.000403481	0.00796279	2.09893
		CTC-444N24.8	82.238	-2.16392	0.61194	-3.53617	0.000405975	0.00799572	2.09714
		A1BG	45.2078	-5.93751	1.67982	-3.53461	0.000408371	0.00803474	2.09503
		MYT1	4.9827	-5.49436	1.5553	-3.53266	0.000411394	0.00808316	2.09242
		SPATA20	720.019	-2.42787	0.687556	-3.53116	0.000413747	0.0081158	2.09067
		WASF3	104.189	-2.73182	0.773984	-3.52956	0.000416256	0.00815677	2.08848
		CACNB3	397.516	-2.18333	0.618864	-3.52797	0.000418756	0.00819746	2.08632
		NTN1	32.3745	-4.58636	1.30111	-3.52496	0.000423545	0.00827076	2.08245
		INSR	679.212	-2.67293	0.758658	-3.52323	0.000426316	0.00831188	2.0803
		AC012501.3	14.1249	-6.97221	1.98135	-3.51891	0.000433318	0.00842297	2.07453
		AC006116.27	8.85478	-5.44561	1.54769	-3.51853	0.000433941	0.00842663	2.07435
		ATP8B4	9.39105	-4.80404	1.36623	-3.51628	0.000437643	0.00848152	2.07153
		RBAK-RBAKDN	19.4437	-6.45284	1.83631	-3.51402	0.00044138	0.0085454	2.06827
		SYTL2	386.598	-4.25669	1.21402	-3.50629	0.000454401	0.00876129	2.05743
		ZNF761	604.049	-2.55567	0.72893	-3.50606	0.000454792	0.00876129	2.05743
		SNAI3	24.4898	-5.45209	1.55805	-3.4993	0.000466474	0.00893307	2.049
		SRD5A2	30.5754	-6.51852	1.86489	-3.4954	0.000473356	0.00905592	2.04307
		IGFBP5	633.452	-6.09333	1.7445	-3.49289	0.000477832	0.00913129	2.03947
		WDR63	8.36435	-4.02329	1.1527	-3.49033	0.00048243	0.00919714	2.03635
		GLTSCR2	4871.34	-2.41324	0.692602	-3.48432	0.000493394	0.00938061	2.02777
		SNTB1	30.3556	-5.5558	1.59672	-3.4795	0.000502345	0.00952588	2.02109
		ZNF846	62.2227	-2.76925	0.797029	-3.47446	0.000511875	0.00969711	2.01336
		C4orf48	283.326	-4.645	1.33902	-3.46897	0.000522467	0.0098881	2.00489
