# Supplementary material for: Subtype-associated epigenomic landscape and 3D genome structure in bladder cancer
Source: Genome Biol. 2021 Apr 15;22:105. doi: 10.1186/s13059-021-02325-y (PMC8048365; doi:10.1186/s13059-021-02325-y)
Supplement: Supplementary file 8 — Additional file 8: Table S7. Epigenetic landscape of H3K27ac signals correlated and linked to nearby genes. [file 13059_2021_2325_MOESM8_ESM.xlsx]

## Sheet: Table S7-Enhancer_gene_Model
	Supplementary Table S7: Epigenetic landscape of H3K27ac signals correlated and linked to nearby genes
						H3K27ac ChIPSeq log2(signal) values normalized by total reads in called peak region (RiP)								Model: Random 10,000 enhancer-gene correlation
	Chr	Start	Stop	Enhancer ID	GeneID	RT4_1	RT4_2	SW780_1	SW780_2	SCABER_1	SCABER_2	HT1376_1	HT1376_2	Correlation test	Mean	SD	`-Log10(p-value)	`-Log10 (Benjamini-Hoch adjusted p-value)
	chr1	940228	942599	SC_K27ac_11	HES4	1.36106	1.23909	4.27443	3.26827	3.85847	3.92667	3.68318	3.77108	0.843763	-0.127389	0.497104	400	400
	chr1	940228	942599	SC_K27ac_11	NOC2L	1.36106	1.23909	4.27443	3.26827	3.85847	3.92667	3.68318	3.77108	0.674543	-0.127389	0.497104	400	400
	chr1	942700	943007	HT1376_K27ac_10	KLHL17	1.80117	1.26556	3.03727	1.17416	2.30929	2.10463	5.35691	4.94558	0.710543	-0.127389	0.497104	400	400
	chr1	950562	950846	SC_K27ac_13	KLHL17	1.10774	1.73802	2.62932	0.716302	2.10901	2.4262	3.18857	2.49089	0.825831	-0.127389	0.497104	400	400
	chr1	957998	958387	SC_K27ac_16	HES4	2.38188	1.84645	2.58503	3.06097	2.29005	2.95648	2.30915	2.7448	0.733041	-0.127389	0.497104	400	400
	chr1	957998	958387	SC_K27ac_16	ISG15	2.38188	1.84645	2.58503	3.06097	2.29005	2.95648	2.30915	2.7448	0.660009	-0.127389	0.497104	400	400
	chr1	960241	960922	RT4_K27ac_20	HES4	5.3566	5.0891	6.56294	5.302	6.24199	6.65148	6.06385	6.23902	0.562463	-0.127389	0.497104	400	400
	chr1	960241	960922	RT4_K27ac_20	KLHL17	5.3566	5.0891	6.56294	5.302	6.24199	6.65148	6.06385	6.23902	0.629692	-0.127389	0.497104	400	400
	chr1	960241	960922	RT4_K27ac_20	NOC2L	5.3566	5.0891	6.56294	5.302	6.24199	6.65148	6.06385	6.23902	0.608362	-0.127389	0.497104	400	400
	chr1	961894	962164	SC_K27ac_18	C1orf159	1.28645	1.19342	2.91699	1.68253	3.01602	2.7057	3.07288	1.46036	0.538088	-0.127389	0.497104	400	400
	chr1	961894	962164	SC_K27ac_18	HES4	1.28645	1.19342	2.91699	1.68253	3.01602	2.7057	3.07288	1.46036	0.588085	-0.127389	0.497104	400	400
	chr1	961894	962164	SC_K27ac_18	KLHL17	1.28645	1.19342	2.91699	1.68253	3.01602	2.7057	3.07288	1.46036	0.51181	-0.127389	0.497104	400	400
	chr1	961894	962164	SC_K27ac_18	NOC2L	1.28645	1.19342	2.91699	1.68253	3.01602	2.7057	3.07288	1.46036	0.523142	-0.127389	0.497104	400	400
	chr1	1014759	1015640	RT4_K27ac_26	HES4	3.99041	3.96819	6.4914	5.5978	5.04091	4.95168	7.10156	6.85386	0.78101	-0.127389	0.497104	400	400
	chr1	1044946	1045627	RT4_K27ac_27	RNF223	3.46699	3.22907	5.22704	3.90978	0.680147	0.557428	2.32784	1.97576	0.705539	-0.127389	0.497104	400	400
	chr1	1057451	1057948	SC_K27ac_29	AGRN	1.94677	1.814	2.85673	1.93757	3.00039	2.27798	0	2.22621	0.603174	-0.127389	0.497104	400	400
	chr1	1172687	1174038	HT1376_K27ac_23	B3GALT6	0.664137	0.954064	3.24017	3.00852	2.25764	1.6733	3.65586	3.6437	0.500282	-0.127389	0.497104	400	400
	chr1	1199574	1200122	SC_K27ac_37	B3GALT6	1.42014	1.03881	2.11655	2.17628	1.95958	2.60399	2.2787	2.83627	0.561073	-0.127389	0.497104	400	400
	chr1	1199574	1200122	SC_K27ac_37	PUSL1	1.42014	1.03881	2.11655	2.17628	1.95958	2.60399	2.2787	2.83627	0.678755	-0.127389	0.497104	400	400
	chr1	1199574	1200122	SC_K27ac_37	SDF4	1.42014	1.03881	2.11655	2.17628	1.95958	2.60399	2.2787	2.83627	0.50333	-0.127389	0.497104	400	400
	chr1	1199574	1200122	SC_K27ac_37	UBE2J2	1.42014	1.03881	2.11655	2.17628	1.95958	2.60399	2.2787	2.83627	0.675217	-0.127389	0.497104	400	400
	chr1	1200560	1200997	SC_K27ac_38	PUSL1	0	1.4334	2.43595	2.79579	2.53749	3.68732	2.68848	3.11624	0.616105	-0.127389	0.497104	400	400
	chr1	1200560	1200997	SC_K27ac_38	SDF4	0	1.4334	2.43595	2.79579	2.53749	3.68732	2.68848	3.11624	0.681368	-0.127389	0.497104	400	400
	chr1	1200560	1200997	SC_K27ac_38	UBE2J2	0	1.4334	2.43595	2.79579	2.53749	3.68732	2.68848	3.11624	0.585252	-0.127389	0.497104	400	400
	chr1	1201183	1201782	SC_K27ac_39	SDF4	0.897003	0.696362	1.7095	1.80866	2.67532	2.56444	0.48024	2.6007	0.697484	-0.127389	0.497104	400	400
	chr1	1253850	1254929	SC_K27ac_48	PUSL1	1.9222	1.72052	3.39709	2.06791	3.39441	3.45925	5.5078	5.27608	0.896323	-0.127389	0.497104	400	400
	chr1	1354997	1355517	RT4_K27ac_51	ANKRD65	5.06079	5.17418	5.25202	4.49817	0.216656	1.05971	4.9863	5.48555	0.779173	-0.127389	0.497104	400	400
	chr1	1365762	1366347	HT1376_K27ac_47	MRPL20	1.34641	2.60758	3.13146	2.80802	1.033	0.93097	6.51693	6.11314	0.546487	-0.127389	0.497104	400	400
	chr1	1441232	1441533	SC_K27ac_68	ATAD3A	2.79166	0.267495	2.28231	1.61718	3.01202	2.9301	3.78849	4.15789	0.742091	-0.127389	0.497104	400	400
	chr1	1441232	1441533	SC_K27ac_68	ATAD3B	2.79166	0.267495	2.28231	1.61718	3.01202	2.9301	3.78849	4.15789	0.737524	-0.127389	0.497104	400	400
	chr1	1441232	1441533	SC_K27ac_68	SSU72	2.79166	0.267495	2.28231	1.61718	3.01202	2.9301	3.78849	4.15789	0.73911	-0.127389	0.497104	400	400
	chr1	1561845	1562031	SC_K27ac_72	SSU72	1.26959	1.50241	2.45043	0.758184	2.10409	2.30907	2.72698	2.24573	0.681146	-0.127389	0.497104	400	400
	chr1	1562195	1563667	SC_K27ac_73	SSU72	1.60324	1.4796	3.65079	1.60565	3.41586	3.66866	2.68921	3.14748	0.700142	-0.127389	0.497104	400	400
	chr1	1672035	1672527	SC_K27ac_79	NADK	2.07229	1.64793	2.10033	1.25414	2.70681	3.20334	5.56488	5.87539	0.870405	-0.127389	0.497104	400	400
	chr1	1672651	1672962	SC_K27ac_80	NADK	1.6616	0	0.63629	1.28379	2.29139	3.70187	7.75721	7.80508	0.850121	-0.127389	0.497104	400	400
	chr1	1765502	1765707	SC_K27ac_90	NADK	1.43882	2.32245	2.47107	1.01164	2.0445	2.16145	2.44591	2.5896	0.513104	-0.127389	0.497104	400	400
	chr1	1765502	1765707	SC_K27ac_90	TMEM52	1.43882	2.32245	2.47107	1.01164	2.0445	2.16145	2.44591	2.5896	0.552138	-0.127389	0.497104	400	400
	chr1	1766673	1767109	HT1376_K27ac_70	NADK	2.65612	1.75802	1.55438	0.974124	0.759414	2.2511	4.36554	4.20319	0.742316	-0.127389	0.497104	400	400
	chr1	1766673	1767109	HT1376_K27ac_70	TMEM52	2.65612	1.75802	1.55438	0.974124	0.759414	2.2511	4.36554	4.20319	0.837236	-0.127389	0.497104	400	400
	chr1	1767380	1767687	SC_K27ac_91	NADK	2.47058	1.97433	2.05244	0	2.02716	2.29904	2.87379	3.9272	0.784949	-0.127389	0.497104	400	400
	chr1	1767380	1767687	SC_K27ac_91	TMEM52	2.47058	1.97433	2.05244	0	2.02716	2.29904	2.87379	3.9272	0.681558	-0.127389	0.497104	400	400
	chr1	1770903	1772042	HT1376_K27ac_71	NADK	1.68104	0.882388	2.48196	1.38714	1.73775	1.16315	4.96998	4.91009	0.643668	-0.127389	0.497104	400	400
	chr1	1770903	1772042	HT1376_K27ac_71	TMEM52	1.68104	0.882388	2.48196	1.38714	1.73775	1.16315	4.96998	4.91009	0.722093	-0.127389	0.497104	400	400
	chr1	1790006	1790256	SC_K27ac_92	NADK	2.96155	2.45466	3.57722	1.78162	2.75733	2.61801	6.18125	6.00092	0.725358	-0.127389	0.497104	400	400
	chr1	1790006	1790256	SC_K27ac_92	TMEM52	2.96155	2.45466	3.57722	1.78162	2.75733	2.61801	6.18125	6.00092	0.807595	-0.127389	0.497104	400	400
	chr1	1814419	1814681	SC_K27ac_94	NADK	2.36936	2.68301	2.75755	2.20551	2.31455	2.50718	3.72524	3.06839	0.625428	-0.127389	0.497104	400	400
	chr1	1814419	1814681	SC_K27ac_94	TMEM52	2.36936	2.68301	2.75755	2.20551	2.31455	2.50718	3.72524	3.06839	0.860959	-0.127389	0.497104	400	400
	chr1	1814952	1815281	RT4_K27ac_69	TMEM52	3.54395	2.67027	2.53754	1.79341	1.37284	1.08924	4.42365	4.46536	0.718584	-0.127389	0.497104	400	400
	chr1	1814995	1815996	HT1376_K27ac_73	NADK	2.56701	2.48922	2.44533	1.0613	1.75869	0.522589	4.27763	4.24714	0.532307	-0.127389	0.497104	400	400
	chr1	1814995	1815996	HT1376_K27ac_73	TMEM52	2.56701	2.48922	2.44533	1.0613	1.75869	0.522589	4.27763	4.24714	0.699333	-0.127389	0.497104	400	400
	chr1	1819663	1819951	SC_K27ac_95	NADK	1.27639	0.858328	2.13489	0.478116	2.09167	1.65658	1.79848	2.87218	0.595945	-0.127389	0.497104	400	400
	chr1	1828686	1828981	SC_K27ac_100	GNB1	1.47763	0	1.50676	1.28857	3.03466	1.66408	0.908738	2.41112	0.53589	-0.127389	0.497104	400	400
	chr1	1838269	1840541	RT4_K27ac_71	NADK	4.39802	4.35775	5.70467	3.82264	5.1801	5.38404	6.75755	6.65693	0.740449	-0.127389	0.497104	400	400
	chr1	1838269	1840541	RT4_K27ac_71	TMEM52	4.39802	4.35775	5.70467	3.82264	5.1801	5.38404	6.75755	6.65693	0.757916	-0.127389	0.497104	400	400
	chr1	1840728	1841257	SC_K27ac_102	NADK	3.20186	2.69473	3.30998	1.29922	2.75148	3.21763	5.49631	5.28153	0.816261	-0.127389	0.497104	400	400
	chr1	1840728	1841257	SC_K27ac_102	TMEM52	3.20186	2.69473	3.30998	1.29922	2.75148	3.21763	5.49631	5.28153	0.866082	-0.127389	0.497104	400	400
	chr1	1900210	1900674	SC_K27ac_105	PRKCZ	2.20283	1.44254	3.997	2.15303	3.20525	3.44914	0	0	0.809803	-0.127389	0.497104	400	400
	chr1	1933127	1933578	SC_K27ac_107	PRKCZ	2.00366	2.31195	3.88862	2.55336	2.41476	2.64071	1.48206	1.5384	0.831186	-0.127389	0.497104	400	400
	chr1	2165292	2166478	SC_K27ac_128	PRKCZ	2.25705	2.52168	3.89056	2.96195	2.57005	3.12144	2.52958	2.44875	0.647369	-0.127389	0.497104	400	400
	chr1	2177880	2178247	SC_K27ac_130	PRKCZ	1.37328	2.12746	3.0361	2.04333	2.45396	2.7024	1.03343	1.23437	0.77267	-0.127389	0.497104	400	400
	chr1	2221643	2222257	SC_K27ac_133	RER1	1.46985	1.9171	2.21549	0.96873	3.53546	3.64856	1.59557	2.05006	0.556995	-0.127389	0.497104	400	400
	chr1	2221643	2222257	SC_K27ac_133	SKI	1.46985	1.9171	2.21549	0.96873	3.53546	3.64856	1.59557	2.05006	0.554112	-0.127389	0.497104	400	400
	chr1	2222388	2223102	SC_K27ac_134	SKI	0.957872	1.2709	2.23035	0.785769	3.66407	3.61507	0.917843	1.08615	0.583897	-0.127389	0.497104	400	400
	chr1	2235172	2236050	SC_K27ac_136	SKI	1.35917	1.56443	1.69475	3.39627	3.29917	5.4595	0.852872	1.651	0.761434	-0.127389	0.497104	400	400
	chr1	2237446	2237803	SC_K27ac_137	SKI	0.461505	1.4451	2.23484	3.16184	3.52085	5.53972	0.37874	1.69969	0.79833	-0.127389	0.497104	400	400
	chr1	2237905	2238466	SC_K27ac_138	MORN1	0.587153	0.676134	0.495423	3.24157	3.91254	5.4608	0.913117	1.43676	0.621446	-0.127389	0.497104	400	400
	chr1	2237905	2238466	SC_K27ac_138	SKI	0.587153	0.676134	0.495423	3.24157	3.91254	5.4608	0.913117	1.43676	0.815011	-0.127389	0.497104	400	400
	chr1	2247570	2248412	SC_K27ac_141	MORN1	1.42345	0.529642	2.1032	1.39062	3.37471	2.44008	1.876	2.61763	0.629493	-0.127389	0.497104	400	400
	chr1	2247570	2248412	SC_K27ac_141	PEX10	1.42345	0.529642	2.1032	1.39062	3.37471	2.44008	1.876	2.61763	0.829323	-0.127389	0.497104	400	400
	chr1	2247570	2248412	SC_K27ac_141	RER1	1.42345	0.529642	2.1032	1.39062	3.37471	2.44008	1.876	2.61763	0.707619	-0.127389	0.497104	400	400
	chr1	2247570	2248412	SC_K27ac_141	SKI	1.42345	0.529642	2.1032	1.39062	3.37471	2.44008	1.876	2.61763	0.652617	-0.127389	0.497104	400	400
	chr1	2252994	2253730	SC_K27ac_142	MORN1	1.02532	0.77138	2.15521	1.07089	3.42691	3.22691	2.80064	2.47733	0.8182	-0.127389	0.497104	400	400
	chr1	2252994	2253730	SC_K27ac_142	PEX10	1.02532	0.77138	2.15521	1.07089	3.42691	3.22691	2.80064	2.47733	0.950855	-0.127389	0.497104	400	400
	chr1	2252994	2253730	SC_K27ac_142	RER1	1.02532	0.77138	2.15521	1.07089	3.42691	3.22691	2.80064	2.47733	0.876492	-0.127389	0.497104	400	400
	chr1	2253805	2254595	SC_K27ac_143	MORN1	1.76594	0.479203	1.27605	0.786055	3.15685	3.00509	1.39955	2.78303	0.59553	-0.127389	0.497104	400	400
	chr1	2253805	2254595	SC_K27ac_143	PEX10	1.76594	0.479203	1.27605	0.786055	3.15685	3.00509	1.39955	2.78303	0.681072	-0.127389	0.497104	400	400
	chr1	2253805	2254595	SC_K27ac_143	RER1	1.76594	0.479203	1.27605	0.786055	3.15685	3.00509	1.39955	2.78303	0.719521	-0.127389	0.497104	400	400
	chr1	2253805	2254595	SC_K27ac_143	SKI	1.76594	0.479203	1.27605	0.786055	3.15685	3.00509	1.39955	2.78303	0.643913	-0.127389	0.497104	400	400
	chr1	2336284	2336537	HT1376_K27ac_93	PANK4	1.0053	1.78172	0	1.52383	0.629184	0.809708	3.55362	3.19516	0.554771	-0.127389	0.497104	400	400
	chr1	2347355	2348499	SC_K27ac_148	TNFRSF14	4.00852	3.70062	4.06044	2.83971	2.64583	2.86331	0.771499	1.28497	0.871537	-0.127389	0.497104	400	400
	chr1	2362973	2363540	SC_K27ac_150	TNFRSF14	3.62922	3.82586	3.23686	1.32925	2.82179	2.32332	0.71541	1.58221	0.631158	-0.127389	0.497104	400	400
	chr1	2382258	2382750	SC_K27ac_151	PLCH2	0	0.718804	1.79807	2.17235	2.4521	2.80984	0	0.710742	0.852735	-0.127389	0.497104	400	400
	chr1	2382815	2383295	SC_K27ac_152	PLCH2	1.11458	0.737921	3.81913	3.3144	3.44008	4.28098	0	1.35961	0.883354	-0.127389	0.497104	400	400
	chr1	2383506	2385771	SC_K27ac_153	PLCH2	1.25925	1.48114	3.06931	2.76602	3.07065	3.63015	1.05056	1.41677	0.889633	-0.127389	0.497104	400	400
	chr1	2425976	2426254	SC_K27ac_154	PLCH2	2.01355	1.66248	3.01851	1.74409	2.87731	2.49094	0	0.935571	0.700257	-0.127389	0.497104	400	400
	chr1	2425976	2426254	SC_K27ac_154	TNFRSF14	2.01355	1.66248	3.01851	1.74409	2.87731	2.49094	0	0.935571	0.51198	-0.127389	0.497104	400	400
	chr1	2465013	2465595	SC_K27ac_163	PANK4	1.95297	1.55481	2.25036	2.74712	2.44186	2.80117	5.03693	5.39572	0.731342	-0.127389	0.497104	400	400
	chr1	2479669	2481033	RT4_K27ac_98	TNFRSF14	5.94732	5.9919	4.51518	3.47846	2.32231	1.97109	3.98292	3.92582	0.569284	-0.127389	0.497104	400	400
	chr1	2509215	2510698	RT4_K27ac_101	TNFRSF14	5.73606	5.62212	4.53845	2.72961	2.01329	1.35219	3.19548	2.86925	0.654519	-0.127389	0.497104	400	400
	chr1	2573942	2574751	RT4_K27ac_105	MMEL1	4.67189	4.5971	5.13649	3.30206	4.09181	3.51944	1.46058	1.53079	0.698444	-0.127389	0.497104	400	400
	chr1	2573942	2574751	RT4_K27ac_105	TNFRSF14	4.67189	4.5971	5.13649	3.30206	4.09181	3.51944	1.46058	1.53079	0.772151	-0.127389	0.497104	400	400
	chr1	3378114	3378730	SC_K27ac_176	ARHGEF16	1.06514	0.164347	2.92239	1.27473	2.58164	2.3929	2.83432	2.0742	0.508255	-0.127389	0.497104	400	400
	chr1	3378114	3378730	SC_K27ac_176	TPRG1L	1.06514	0.164347	2.92239	1.27473	2.58164	2.3929	2.83432	2.0742	0.614719	-0.127389	0.497104	400	400
	chr1	3378114	3378730	SC_K27ac_176	WRAP73	1.06514	0.164347	2.92239	1.27473	2.58164	2.3929	2.83432	2.0742	0.676753	-0.127389	0.497104	400	400
	chr1	3379642	3379946	SC_K27ac_177	ARHGEF16	1.30567	0	2.47201	1.54618	2.37398	1.8918	2.13064	1.97881	0.51814	-0.127389	0.497104	400	400
	chr1	3379642	3379946	SC_K27ac_177	WRAP73	1.30567	0	2.47201	1.54618	2.37398	1.8918	2.13064	1.97881	0.546892	-0.127389	0.497104	400	400
	chr1	3381359	3383107	SC_K27ac_178	ARHGEF16	1.31155	0.979361	2.11944	1.31811	2.87901	2.62039	2.17751	1.51829	0.739318	-0.127389	0.497104	400	400
	chr1	3381359	3383107	SC_K27ac_178	TP73	1.31155	0.979361	2.11944	1.31811	2.87901	2.62039	2.17751	1.51829	0.719065	-0.127389	0.497104	400	400
	chr1	3381359	3383107	SC_K27ac_178	TPRG1L	1.31155	0.979361	2.11944	1.31811	2.87901	2.62039	2.17751	1.51829	0.693552	-0.127389	0.497104	400	400
	chr1	3381359	3383107	SC_K27ac_178	WRAP73	1.31155	0.979361	2.11944	1.31811	2.87901	2.62039	2.17751	1.51829	0.651582	-0.127389	0.497104	400	400
	chr1	3383195	3383639	SC_K27ac_179	ARHGEF16	1.44067	0.865802	2.70101	0.913303	3.1361	2.90461	1.81872	0.525224	0.622179	-0.127389	0.497104	400	400
	chr1	3383826	3384496	SC_K27ac_180	TPRG1L	0.894299	0.679709	2.92334	0	2.76537	3.60227	1.40155	2.12478	0.59427	-0.127389	0.497104	400	400
	chr1	3384596	3385723	SC_K27ac_181	ARHGEF16	1.07814	1.013	2.42773	0.651233	2.93382	2.59834	1.79523	2.32777	0.545228	-0.127389	0.497104	400	400
	chr1	3384596	3385723	SC_K27ac_181	TP73	1.07814	1.013	2.42773	0.651233	2.93382	2.59834	1.79523	2.32777	0.569416	-0.127389	0.497104	400	400
	chr1	3384596	3385723	SC_K27ac_181	TPRG1L	1.07814	1.013	2.42773	0.651233	2.93382	2.59834	1.79523	2.32777	0.749887	-0.127389	0.497104	400	400
	chr1	3384596	3385723	SC_K27ac_181	WRAP73	1.07814	1.013	2.42773	0.651233	2.93382	2.59834	1.79523	2.32777	0.646356	-0.127389	0.497104	400	400
	chr1	3387540	3388558	SC_K27ac_182	ARHGEF16	1.03284	1.724	3.08267	2.25074	3.87582	3.45859	2.55058	2.75636	0.858148	-0.127389	0.497104	400	400
	chr1	3387540	3388558	SC_K27ac_182	TP73	1.03284	1.724	3.08267	2.25074	3.87582	3.45859	2.55058	2.75636	0.828247	-0.127389	0.497104	400	400
	chr1	3387540	3388558	SC_K27ac_182	TPRG1L	1.03284	1.724	3.08267	2.25074	3.87582	3.45859	2.55058	2.75636	0.670912	-0.127389	0.497104	400	400
	chr1	3387540	3388558	SC_K27ac_182	WRAP73	1.03284	1.724	3.08267	2.25074	3.87582	3.45859	2.55058	2.75636	0.538084	-0.127389	0.497104	400	400
	chr1	3388696	3389444	SC_K27ac_183	ARHGEF16	1.70598	0.99901	2.58623	1.3987	2.86867	2.80631	1.04624	2.08375	0.551504	-0.127389	0.497104	400	400
	chr1	3397133	3397654	SC_K27ac_184	TP73	1.19633	0.991259	1.58756	1.39181	2.43626	2.69738	3.16857	2.698	0.630887	-0.127389	0.497104	400	400
	chr1	3397133	3397654	SC_K27ac_184	TPRG1L	1.19633	0.991259	1.58756	1.39181	2.43626	2.69738	3.16857	2.698	0.889119	-0.127389	0.497104	400	400
	chr1	3397133	3397654	SC_K27ac_184	WRAP73	1.19633	0.991259	1.58756	1.39181	2.43626	2.69738	3.16857	2.698	0.950638	-0.127389	0.497104	400	400
	chr1	3397724	3398952	SC_K27ac_185	TPRG1L	1.6744	2.14198	2.76369	2.27843	2.8394	2.57811	3.08786	3.91457	0.695501	-0.127389	0.497104	400	400
	chr1	3397724	3398952	SC_K27ac_185	WRAP73	1.6744	2.14198	2.76369	2.27843	2.8394	2.57811	3.08786	3.91457	0.67831	-0.127389	0.497104	400	400
	chr1	3399096	3399692	SC_K27ac_186	ARHGEF16	1.67498	2.59113	2.70663	2.93622	3.97639	3.45848	4.24244	3.81944	0.60658	-0.127389	0.497104	400	400
	chr1	3399096	3399692	SC_K27ac_186	TP73	1.67498	2.59113	2.70663	2.93622	3.97639	3.45848	4.24244	3.81944	0.827771	-0.127389	0.497104	400	400
	chr1	3399096	3399692	SC_K27ac_186	TPRG1L	1.67498	2.59113	2.70663	2.93622	3.97639	3.45848	4.24244	3.81944	0.877001	-0.127389	0.497104	400	400
	chr1	3399096	3399692	SC_K27ac_186	WRAP73	1.67498	2.59113	2.70663	2.93622	3.97639	3.45848	4.24244	3.81944	0.848033	-0.127389	0.497104	400	400
	chr1	3399820	3400419	SC_K27ac_187	TPRG1L	1.63456	1.09238	2.87415	1.62304	2.24477	2.35827	3.31412	3.13933	0.643906	-0.127389	0.497104	400	400
	chr1	3399820	3400419	SC_K27ac_187	WRAP73	1.63456	1.09238	2.87415	1.62304	2.24477	2.35827	3.31412	3.13933	0.751097	-0.127389	0.497104	400	400
	chr1	3420433	3420875	SC_K27ac_188	TPRG1L	0.561451	1.62534	3.88454	2.3634	3.48087	3.54044	5.78527	5.75865	0.745984	-0.127389	0.497104	400	400
	chr1	3420433	3420875	SC_K27ac_188	WRAP73	0.561451	1.62534	3.88454	2.3634	3.48087	3.54044	5.78527	5.75865	0.781045	-0.127389	0.497104	400	400
	chr1	3421033	3421522	SC_K27ac_189	TPRG1L	0.938711	0.640234	3.87874	1.92225	3.12025	3.47042	5.88832	5.98154	0.708802	-0.127389	0.497104	400	400
	chr1	3421033	3421522	SC_K27ac_189	WRAP73	0.938711	0.640234	3.87874	1.92225	3.12025	3.47042	5.88832	5.98154	0.792063	-0.127389	0.497104	400	400
	chr1	3463596	3463932	HT1376_K27ac_115	TPRG1L	0.770575	0	1.92548	1.65925	1.51815	0.906435	5.24153	5.24422	0.536619	-0.127389	0.497104	400	400
	chr1	3463596	3463932	HT1376_K27ac_115	WRAP73	0.770575	0	1.92548	1.65925	1.51815	0.906435	5.24153	5.24422	0.687752	-0.127389	0.497104	400	400
	chr1	3464189	3465366	HT1376_K27ac_116	WRAP73	0.0164025	0.242609	1.42022	1.81175	0.490793	0.64404	5.39607	5.73539	0.602493	-0.127389	0.497104	400	400
	chr1	3470272	3471123	HT1376_K27ac_117	TPRG1L	2.06374	2.55101	3.38933	2.25266	2.64934	2.04992	4.74663	4.65813	0.54527	-0.127389	0.497104	400	400
	chr1	3470272	3471123	HT1376_K27ac_117	WRAP73	2.06374	2.55101	3.38933	2.25266	2.64934	2.04992	4.74663	4.65813	0.631973	-0.127389	0.497104	400	400
	chr1	3585167	3586241	HT1376_K27ac_122	TPRG1L	0.848949	1.44117	2.1851	1.59221	1.45926	1.54574	4.1136	4.2173	0.562514	-0.127389	0.497104	400	400
	chr1	3585167	3586241	HT1376_K27ac_122	WRAP73	0.848949	1.44117	2.1851	1.59221	1.45926	1.54574	4.1136	4.2173	0.657836	-0.127389	0.497104	400	400
	chr1	3594767	3595568	SC_K27ac_196	TP73	0.894513	2.08668	2.73434	2.79627	2.78425	2.75068	1.47366	2.59002	0.602694	-0.127389	0.497104	400	400
	chr1	3597439	3597749	HT1376_K27ac_125	WRAP73	2.58643	2.77677	2.86508	2.31319	2.19361	2.98684	3.58783	3.93426	0.551166	-0.127389	0.497104	400	400
	chr1	3628893	3629254	SC_K27ac_202	TP73	0.77847	1.20626	1.15395	0.0355323	3.20371	3.35935	0	1.31879	0.538944	-0.127389	0.497104	400	400
	chr1	3629317	3629854	SC_K27ac_203	TP73	1.44851	1.20337	1.40454	0.657285	2.62436	2.04198	1.32553	1.63288	0.572998	-0.127389	0.497104	400	400
	chr1	3785683	3786902	HT1376_K27ac_132	C1orf174	1.2614	1.27358	1.51021	0.707475	0.605659	0.691356	3.99979	3.51076	0.679703	-0.127389	0.497104	400	400
	chr1	3785683	3786902	HT1376_K27ac_132	LRRC47	1.2614	1.27358	1.51021	0.707475	0.605659	0.691356	3.99979	3.51076	0.57064	-0.127389	0.497104	400	400
	chr1	6038035	6039013	HT1376_K27ac_136	RPL22	1.24858	1.09759	1.52083	1.74514	1.07408	1.18455	3.40655	2.83974	0.639931	-0.127389	0.497104	400	400
	chr1	6216676	6217875	HT1376_K27ac_141	RPL22	0.642675	0.38951	2.8714	3.04666	1.19627	0.951163	4.99337	5.12048	0.592462	-0.127389	0.497104	400	400
	chr1	6258150	6258501	SC_K27ac_219	RNF207	3.5034	3.48797	1.80344	1.59915	2.46711	2.34751	1.7244	3.45229	0.721403	-0.127389	0.497104	400	400
	chr1	6273750	6274091	HT1376_K27ac_146	RPL22	2.00602	2.7937	1.34028	1.60414	0.918748	1.16666	3.59776	3.08513	0.520921	-0.127389	0.497104	400	400
	chr1	6306971	6307277	HT1376_K27ac_149	RPL22	1.41157	0.706221	2.37687	0	1.37284	0.789302	2.81286	3.10226	0.618753	-0.127389	0.497104	400	400
	chr1	6327142	6327488	SC_K27ac_229	ICMT	0.979956	2.29087	3.01368	0.455919	2.37586	2.70474	2.68337	2.14469	0.569969	-0.127389	0.497104	400	400
	chr1	6354213	6355532	SC_K27ac_230	ACOT7	0.813076	1.45556	2.06456	1.44349	3.58738	3.31188	0.898913	1.93492	0.624113	-0.127389	0.497104	400	400
	chr1	6354213	6355532	SC_K27ac_230	ESPN	0.813076	1.45556	2.06456	1.44349	3.58738	3.31188	0.898913	1.93492	0.847622	-0.127389	0.497104	400	400
	chr1	6354213	6355532	SC_K27ac_230	GPR153	0.813076	1.45556	2.06456	1.44349	3.58738	3.31188	0.898913	1.93492	0.705087	-0.127389	0.497104	400	400
	chr1	6354213	6355532	SC_K27ac_230	HES2	0.813076	1.45556	2.06456	1.44349	3.58738	3.31188	0.898913	1.93492	0.729915	-0.127389	0.497104	400	400
	chr1	6354213	6355532	SC_K27ac_230	ICMT	0.813076	1.45556	2.06456	1.44349	3.58738	3.31188	0.898913	1.93492	0.529209	-0.127389	0.497104	400	400
	chr1	6359490	6361748	SC_K27ac_231	ACOT7	1.6448	1.10573	4.62024	3.48745	4.33357	4.3887	1.91967	2.18472	0.503778	-0.127389	0.497104	400	400
	chr1	6359490	6361748	SC_K27ac_231	ESPN	1.6448	1.10573	4.62024	3.48745	4.33357	4.3887	1.91967	2.18472	0.673013	-0.127389	0.497104	400	400
	chr1	6359490	6361748	SC_K27ac_231	GPR153	1.6448	1.10573	4.62024	3.48745	4.33357	4.3887	1.91967	2.18472	0.903589	-0.127389	0.497104	400	400
	chr1	6359490	6361748	SC_K27ac_231	HES2	1.6448	1.10573	4.62024	3.48745	4.33357	4.3887	1.91967	2.18472	0.904985	-0.127389	0.497104	400	400
	chr1	6361807	6362919	SC_K27ac_232	ESPN	1.66489	1.48353	4.7322	3.69891	4.1191	4.12148	1.89335	2.0788	0.592628	-0.127389	0.497104	400	400
	chr1	6361807	6362919	SC_K27ac_232	GPR153	1.66489	1.48353	4.7322	3.69891	4.1191	4.12148	1.89335	2.0788	0.90481	-0.127389	0.497104	400	400
	chr1	6361807	6362919	SC_K27ac_232	HES2	1.66489	1.48353	4.7322	3.69891	4.1191	4.12148	1.89335	2.0788	0.878719	-0.127389	0.497104	400	400
	chr1	6427336	6427927	SC_K27ac_240	ACOT7	1.48049	2.58019	2.53674	1.3684	3.14997	2.8525	2.90444	3.00619	0.688725	-0.127389	0.497104	400	400
	chr1	6427336	6427927	SC_K27ac_240	ESPN	1.48049	2.58019	2.53674	1.3684	3.14997	2.8525	2.90444	3.00619	0.637063	-0.127389	0.497104	400	400
	chr1	6428020	6428974	SC_K27ac_241	ACOT7	2.10291	2.33999	2.22083	1.49968	2.74831	2.91514	3.05386	2.64765	0.659124	-0.127389	0.497104	400	400
	chr1	6428020	6428974	SC_K27ac_241	ESPN	2.10291	2.33999	2.22083	1.49968	2.74831	2.91514	3.05386	2.64765	0.543245	-0.127389	0.497104	400	400
	chr1	6441490	6441961	SC_K27ac_242	ACOT7	1.60041	0.933078	0.537103	0	3.02782	2.94245	3.91229	3.86245	0.722598	-0.127389	0.497104	400	400
	chr1	6441490	6441961	SC_K27ac_242	ESPN	1.60041	0.933078	0.537103	0	3.02782	2.94245	3.91229	3.86245	0.532246	-0.127389	0.497104	400	400
	chr1	6442032	6443251	SC_K27ac_243	ACOT7	1.52656	1.4352	1.22472	0.856123	4.36826	4.35899	4.95058	4.93164	0.847658	-0.127389	0.497104	400	400
	chr1	6442032	6443251	SC_K27ac_243	ESPN	1.52656	1.4352	1.22472	0.856123	4.36826	4.35899	4.95058	4.93164	0.689693	-0.127389	0.497104	400	400
	chr1	6507145	6507957	SC_K27ac_249	ESPN	0.500139	0.171027	2.3824	0.571612	2.7415	2.86086	2.00657	1.24394	0.815027	-0.127389	0.497104	400	400
	chr1	6507145	6507957	SC_K27ac_249	HES2	0.500139	0.171027	2.3824	0.571612	2.7415	2.86086	2.00657	1.24394	0.741389	-0.127389	0.497104	400	400
	chr1	6507145	6507957	SC_K27ac_249	PLEKHG5	0.500139	0.171027	2.3824	0.571612	2.7415	2.86086	2.00657	1.24394	0.859579	-0.127389	0.497104	400	400
	chr1	6508432	6508675	SC_K27ac_250	ESPN	0	1.26723	1.58465	0.131266	2.60178	2.34572	1.69161	1.26605	0.801103	-0.127389	0.497104	400	400
	chr1	6508432	6508675	SC_K27ac_250	HES2	0	1.26723	1.58465	0.131266	2.60178	2.34572	1.69161	1.26605	0.530954	-0.127389	0.497104	400	400
	chr1	6508432	6508675	SC_K27ac_250	PLEKHG5	0	1.26723	1.58465	0.131266	2.60178	2.34572	1.69161	1.26605	0.696653	-0.127389	0.497104	400	400
	chr1	6533934	6534361	SC_K27ac_253	PLEKHG5	1.00192	0	3.28324	1.2937	2.07743	2.24773	1.78392	2.26078	0.595767	-0.127389	0.497104	400	400
	chr1	6641200	6641525	SC_K27ac_262	NOL9	2.1886	3.1122	1.71245	2.47254	3.0383	2.60299	3.83002	3.30961	0.56354	-0.127389	0.497104	400	400
	chr1	6641200	6641525	SC_K27ac_262	PHF13	2.1886	3.1122	1.71245	2.47254	3.0383	2.60299	3.83002	3.30961	0.791563	-0.127389	0.497104	400	400
	chr1	6641638	6642019	SC_K27ac_263	NOL9	2.92745	2.40972	2.32697	1.34238	2.23431	3.1993	2.76801	3.17802	0.503786	-0.127389	0.497104	400	400
	chr1	6641638	6642019	SC_K27ac_263	PHF13	2.92745	2.40972	2.32697	1.34238	2.23431	3.1993	2.76801	3.17802	0.623631	-0.127389	0.497104	400	400
	chr1	6642218	6642752	SC_K27ac_264	PHF13	2.5604	3.00896	2.03948	2.01573	2.27161	2.46417	3.41261	3.10713	0.732033	-0.127389	0.497104	400	400
	chr1	6659222	6659977	SC_K27ac_265	KLHL21	1.82651	2.58934	2.39949	1.65666	2.94689	3.08088	2.52927	2.30822	0.668971	-0.127389	0.497104	400	400
	chr1	6659222	6659977	SC_K27ac_265	NOL9	1.82651	2.58934	2.39949	1.65666	2.94689	3.08088	2.52927	2.30822	0.641232	-0.127389	0.497104	400	400
	chr1	6659222	6659977	SC_K27ac_265	PHF13	1.82651	2.58934	2.39949	1.65666	2.94689	3.08088	2.52927	2.30822	0.510954	-0.127389	0.497104	400	400
	chr1	6659222	6659977	SC_K27ac_265	PLEKHG5	1.82651	2.58934	2.39949	1.65666	2.94689	3.08088	2.52927	2.30822	0.577169	-0.127389	0.497104	400	400
	chr1	6669275	6669546	SC_K27ac_268	PHF13	3.98232	4.18857	0	0.962753	2.67874	3.22237	4.78001	5.01552	0.689311	-0.127389	0.497104	400	400
	chr1	6669678	6670312	SC_K27ac_269	PHF13	4.68671	3.75206	3.38294	1.22819	3.54501	3.28711	5.42303	5.38317	0.745056	-0.127389	0.497104	400	400
	chr1	6744110	6744348	HT1376_K27ac_180	PHF13	1.1478	0	2.59658	0	0.738105	0	2.41499	3.05843	0.534342	-0.127389	0.497104	400	400
	chr1	6919279	6920096	SC_K27ac_279	CAMTA1	1.16056	1.49543	3.26787	3.21373	4.48386	4.77527	1.62943	1.68225	0.556549	-0.127389	0.497104	400	400
	chr1	7177564	7178013	SC_K27ac_281	CAMTA1	1.23767	0	1.85514	0.653333	2.37143	2.88901	0.888453	0.455734	0.601485	-0.127389	0.497104	400	400
	chr1	8013698	8014790	SC_K27ac_295	PARK7	0.38748	0	1.65663	0.771087	4.54519	4.52502	0	1.79302	0.537524	-0.127389	0.497104	400	400
	chr1	8013698	8014790	SC_K27ac_295	VAMP3	0.38748	0	1.65663	0.771087	4.54519	4.52502	0	1.79302	0.803552	-0.127389	0.497104	400	400
	chr1	8048253	8048667	SC_K27ac_298	PARK7	2.52207	1.06085	2.29501	2.12151	2.62139	3.32195	5.16881	5.02198	0.793802	-0.127389	0.497104	400	400
	chr1	8048253	8048667	SC_K27ac_298	PER3	2.52207	1.06085	2.29501	2.12151	2.62139	3.32195	5.16881	5.02198	0.872311	-0.127389	0.497104	400	400
	chr1	8064259	8065320	RT4_K27ac_176	PER3	5.74875	5.61909	4.11538	3.52654	3.97812	4.43628	5.32872	5.42509	0.568531	-0.127389	0.497104	400	400
	chr1	8073150	8073434	SC_K27ac_302	PARK7	1.44871	2.66869	2.25982	0.538828	2.27171	2.66628	3.22198	3.36964	0.682418	-0.127389	0.497104	400	400
	chr1	8073150	8073434	SC_K27ac_302	PER3	1.44871	2.66869	2.25982	0.538828	2.27171	2.66628	3.22198	3.36964	0.735434	-0.127389	0.497104	400	400
	chr1	8076059	8076644	SC_K27ac_304	PER3	3.06677	2.71303	3.19193	2.57136	2.69267	2.37104	4.32351	4.11649	0.653086	-0.127389	0.497104	400	400
	chr1	8077632	8077917	SC_K27ac_305	PER3	3.16203	3.14353	3.12989	0.810246	2.52563	2.36938	3.4544	3.10202	0.536741	-0.127389	0.497104	400	400
	chr1	8078149	8078512	SC_K27ac_306	PER3	3.52925	3.65469	2.9648	2.30326	2.80285	2.87804	4.3079	4.3098	0.749543	-0.127389	0.497104	400	400
	chr1	8078607	8080287	SC_K27ac_307	PARK7	3.11141	2.74189	3.32539	2.95298	3.1248	3.2936	4.88823	4.85712	0.688772	-0.127389	0.497104	400	400
	chr1	8078607	8080287	SC_K27ac_307	PER3	3.11141	2.74189	3.32539	2.95298	3.1248	3.2936	4.88823	4.85712	0.810373	-0.127389	0.497104	400	400
	chr1	8080628	8080972	RT4_K27ac_180	PER3	4.54496	4.26288	4.29116	2.39343	2.141	3.07981	5.53325	5.69132	0.634625	-0.127389	0.497104	400	400
	chr1	8080635	8080978	HT1376_K27ac_195	PER3	4.54186	4.27051	4.29328	2.40808	2.12138	3.07795	5.54212	5.69785	0.63233	-0.127389	0.497104	400	400
	chr1	8090571	8090793	SC_K27ac_313	PARK7	1.89252	1.13822	3.00508	2.13946	2.37953	2.8992	3.15189	3.38783	0.757804	-0.127389	0.497104	400	400
	chr1	8090571	8090793	SC_K27ac_313	PER3	1.89252	1.13822	3.00508	2.13946	2.37953	2.8992	3.15189	3.38783	0.609827	-0.127389	0.497104	400	400
	chr1	8090571	8090793	SC_K27ac_313	VAMP3	1.89252	1.13822	3.00508	2.13946	2.37953	2.8992	3.15189	3.38783	0.508425	-0.127389	0.497104	400	400
	chr1	8091087	8091316	SC_K27ac_314	PARK7	0	0.79775	3.219	2.06292	2.41844	2.41194	2.89135	1.83238	0.611619	-0.127389	0.497104	400	400
	chr1	8091087	8091316	SC_K27ac_314	VAMP3	0	0.79775	3.219	2.06292	2.41844	2.41194	2.89135	1.83238	0.788972	-0.127389	0.497104	400	400
	chr1	8091679	8092132	SC_K27ac_315	VAMP3	0.679517	0	3.49656	3.21022	2.39039	2.26077	2.21213	2.97376	0.570667	-0.127389	0.497104	400	400
	chr1	8099800	8100845	SC_K27ac_316	ERRFI1	1.54384	1.06901	3.21701	2.46044	3.23815	3.33055	2.67781	2.86608	0.605303	-0.127389	0.497104	400	400
	chr1	8099800	8100845	SC_K27ac_316	PARK7	1.54384	1.06901	3.21701	2.46044	3.23815	3.33055	2.67781	2.86608	0.714929	-0.127389	0.497104	400	400
	chr1	8099800	8100845	SC_K27ac_316	VAMP3	1.54384	1.06901	3.21701	2.46044	3.23815	3.33055	2.67781	2.86608	0.869452	-0.127389	0.497104	400	400
	chr1	8101099	8101544	SC_K27ac_317	PARK7	1.15859	2.36823	3.43904	3.02819	4.03669	3.55335	3.04799	3.58602	0.688432	-0.127389	0.497104	400	400
	chr1	8101099	8101544	SC_K27ac_317	VAMP3	1.15859	2.36823	3.43904	3.02819	4.03669	3.55335	3.04799	3.58602	0.794348	-0.127389	0.497104	400	400
	chr1	8116477	8117160	SC_K27ac_319	VAMP3	0.994658	1.19077	3.4687	2.77447	2.9923	2.16512	2.64846	2.33418	0.692013	-0.127389	0.497104	400	400
	chr1	8119381	8120535	SC_K27ac_322	VAMP3	1.93387	2.41124	4.37186	3.58437	3.38723	3.29114	2.38003	2.40307	0.632798	-0.127389	0.497104	400	400
	chr1	8136910	8138863	RT4_K27ac_186	PARK7	4.84064	4.74828	4.63282	4.51406	4.69798	4.6325	5.32653	5.44877	0.51698	-0.127389	0.497104	400	400
	chr1	8136910	8138863	RT4_K27ac_186	PER3	4.84064	4.74828	4.63282	4.51406	4.69798	4.6325	5.32653	5.44877	0.818719	-0.127389	0.497104	400	400
	chr1	8148092	8148503	SC_K27ac_332	ERRFI1	1.30178	0.929189	2.57668	1.67786	2.36146	2.49581	2.58467	2.49163	0.530396	-0.127389	0.497104	400	400
	chr1	8148092	8148503	SC_K27ac_332	PARK7	1.30178	0.929189	2.57668	1.67786	2.36146	2.49581	2.58467	2.49163	0.827874	-0.127389	0.497104	400	400
	chr1	8148092	8148503	SC_K27ac_332	VAMP3	1.30178	0.929189	2.57668	1.67786	2.36146	2.49581	2.58467	2.49163	0.741778	-0.127389	0.497104	400	400
	chr1	8150502	8151184	RT4_K27ac_188	PARK7	3.28857	3.79991	5.00929	4.42749	4.71093	4.63563	4.58939	4.78355	0.642797	-0.127389	0.497104	400	400
	chr1	8150502	8151184	RT4_K27ac_188	VAMP3	3.28857	3.79991	5.00929	4.42749	4.71093	4.63563	4.58939	4.78355	0.730688	-0.127389	0.497104	400	400
	chr1	8156290	8156656	RT4_K27ac_189	ERRFI1	4.68297	4.38307	5.22414	4.91667	6.06606	6.36985	6.03169	5.71104	0.543632	-0.127389	0.497104	400	400
	chr1	8156290	8156656	RT4_K27ac_189	PARK7	4.68297	4.38307	5.22414	4.91667	6.06606	6.36985	6.03169	5.71104	0.954118	-0.127389	0.497104	400	400
	chr1	8156290	8156656	RT4_K27ac_189	PER3	4.68297	4.38307	5.22414	4.91667	6.06606	6.36985	6.03169	5.71104	0.593151	-0.127389	0.497104	400	400
	chr1	8156290	8156656	RT4_K27ac_189	VAMP3	4.68297	4.38307	5.22414	4.91667	6.06606	6.36985	6.03169	5.71104	0.832267	-0.127389	0.497104	400	400
	chr1	8156942	8157770	RT4_K27ac_190	PARK7	5.48535	5.46237	6.09398	4.94733	6.15732	6.14934	6.21444	6.26306	0.832775	-0.127389	0.497104	400	400
	chr1	8156942	8157770	RT4_K27ac_190	PER3	5.48535	5.46237	6.09398	4.94733	6.15732	6.14934	6.21444	6.26306	0.679921	-0.127389	0.497104	400	400
	chr1	8156942	8157770	RT4_K27ac_190	VAMP3	5.48535	5.46237	6.09398	4.94733	6.15732	6.14934	6.21444	6.26306	0.508871	-0.127389	0.497104	400	400
	chr1	8158018	8158287	RT4_K27ac_191	PARK7	4.05745	4.86586	6.41979	5.21861	6.13608	6.3314	5.81228	5.84711	0.70948	-0.127389	0.497104	400	400
	chr1	8158560	8159215	SC_K27ac_335	PARK7	2.00179	2.24198	3.96184	3.24508	4.03031	3.90306	3.007	3.79823	0.627668	-0.127389	0.497104	400	400
	chr1	8197612	8198230	RT4_K27ac_195	ERRFI1	2.83724	2.83465	5.20922	4.42598	4.78819	5.02209	2.13633	1.90382	0.53565	-0.127389	0.497104	400	400
	chr1	8201275	8201890	SC_K27ac_341	PARK7	0.853547	0.93086	2.11337	1.7719	3.20078	3.15785	1.21114	2.3029	0.601168	-0.127389	0.497104	400	400
	chr1	8214577	8215163	SC_K27ac_343	ERRFI1	2.13764	1.76502	3.27192	3.40547	2.37917	3.14183	1.91096	1.62447	0.649753	-0.127389	0.497104	400	400
	chr1	8215420	8216253	SC_K27ac_344	ERRFI1	1.51294	0.964494	3.74266	3.73408	3.22287	2.9816	1.30515	1.6085	0.535571	-0.127389	0.497104	400	400
	chr1	8227903	8228565	SC_K27ac_347	ERRFI1	1.64476	1.41764	2.69407	1.41082	2.69819	2.3887	1.67914	1.13559	0.568165	-0.127389	0.497104	400	400
	chr1	8236795	8237169	SC_K27ac_350	PARK7	0.925699	1.32361	2.04086	0.426352	2.44754	1.8223	2.15365	2.03003	0.784752	-0.127389	0.497104	400	400
	chr1	8241722	8243550	RT4_K27ac_200	PARK7	5.26997	5.13102	5.53372	4.31932	5.47315	5.66368	6.55246	6.48118	0.76726	-0.127389	0.497104	400	400
	chr1	8241722	8243550	RT4_K27ac_200	PER3	5.26997	5.13102	5.53372	4.31932	5.47315	5.66368	6.55246	6.48118	0.881649	-0.127389	0.497104	400	400
	chr1	8246039	8246279	SC_K27ac_352	PARK7	1.58216	0	1.34381	2.21187	2.96403	2.49102	2.45924	3.54627	0.739917	-0.127389	0.497104	400	400
	chr1	8246039	8246279	SC_K27ac_352	PER3	1.58216	0	1.34381	2.21187	2.96403	2.49102	2.45924	3.54627	0.552497	-0.127389	0.497104	400	400
	chr1	8246749	8246983	SC_K27ac_353	ERRFI1	2.41259	0	0.997975	2.48534	2.44268	2.13037	2.98743	2.35789	0.530823	-0.127389	0.497104	400	400
	chr1	8246749	8246983	SC_K27ac_353	PARK7	2.41259	0	0.997975	2.48534	2.44268	2.13037	2.98743	2.35789	0.529852	-0.127389	0.497104	400	400
	chr1	8249591	8250279	SC_K27ac_354	ERRFI1	2.18132	2.04433	3.23624	2.68852	2.646	2.77992	2.93404	2.37279	0.659076	-0.127389	0.497104	400	400
	chr1	8252442	8252775	SC_K27ac_355	ERRFI1	2.5137	1.69243	2.64874	1.62721	2.47862	2.59532	2.18278	2.41266	0.557194	-0.127389	0.497104	400	400
	chr1	8271542	8272773	RT4_K27ac_204	PARK7	3.84423	3.73334	4.97372	4.36832	5.73286	5.91276	5.94713	5.6099	0.972523	-0.127389	0.497104	400	400
	chr1	8271542	8272773	RT4_K27ac_204	PER3	3.84423	3.73334	4.97372	4.36832	5.73286	5.91276	5.94713	5.6099	0.600908	-0.127389	0.497104	400	400
	chr1	8298689	8299725	RT4_K27ac_205	PARK7	2.76558	2.98134	4.88661	4.23443	3.75182	4.19	6.25986	6.0374	0.679974	-0.127389	0.497104	400	400
	chr1	8298689	8299725	RT4_K27ac_205	PER3	2.76558	2.98134	4.88661	4.23443	3.75182	4.19	6.25986	6.0374	0.555772	-0.127389	0.497104	400	400
	chr1	8373931	8374212	SC_K27ac_367	ERRFI1	1.98783	0	3.59976	3.28876	2.52842	2.68318	1.52156	1.23533	0.75422	-0.127389	0.497104	400	400
	chr1	8604813	8605045	SC_K27ac_387	ENO1	0.705622	0.562229	1.47451	1.1284	2.25573	2.22519	0.477393	1.7626	0.57258	-0.127389	0.497104	400	400
	chr1	8614842	8615336	SC_K27ac_388	ENO1	2.00251	0.86393	3.13128	0.397888	3.79286	3.15592	2.08752	2.04584	0.645203	-0.127389	0.497104	400	400
	chr1	8730098	8731281	RT4_K27ac_229	RERE	4.10121	4.24239	2.86851	3.67027	2.18219	1.86031	2.68954	1.96493	0.537906	-0.127389	0.497104	400	400
	chr1	8883017	8883263	SC_K27ac_397	ENO1	1.80713	1.64793	2.1039	1.69712	2.79341	2.83666	1.95189	1.18276	0.574643	-0.127389	0.497104	400	400
	chr1	8889265	8890150	HT1376_K27ac_229	SLC2A5	1.28119	1.31656	2.15166	1.66882	0.991326	1.03915	2.92447	3.4685	0.51079	-0.127389	0.497104	400	400
	chr1	8931560	8931840	SC_K27ac_398	SLC2A5	3.05829	2.72413	3.14342	1.52756	2.78764	2.36034	3.26215	2.97817	0.548117	-0.127389	0.497104	400	400
	chr1	8932733	8933824	SC_K27ac_399	SLC2A5	3.30508	3.38225	3.07853	2.63535	3.32628	3.28942	4.08204	4.01977	0.939308	-0.127389	0.497104	400	400
	chr1	8934024	8934334	SC_K27ac_400	SLC2A5	3.85001	3.36075	2.63003	1.98313	2.92702	2.65741	5.0894	4.75397	0.842019	-0.127389	0.497104	400	400
	chr1	8950065	8951061	SC_K27ac_403	ENO1	0.336446	0.457459	1.58334	0.81171	3.22022	3.43838	1.39188	2.18704	0.84856	-0.127389	0.497104	400	400
	chr1	8959281	8960047	SC_K27ac_404	ENO1	1.59215	1.35738	2.98219	1.49901	3.26439	2.85259	3.46597	3.33795	0.819764	-0.127389	0.497104	400	400
	chr1	8959281	8960047	SC_K27ac_404	SLC2A5	1.59215	1.35738	2.98219	1.49901	3.26439	2.85259	3.46597	3.33795	0.665713	-0.127389	0.497104	400	400
	chr1	8960162	8960714	SC_K27ac_405	ENO1	2.411	2.34669	3.52972	1.67558	3.34627	3.22691	4.33702	3.57948	0.710031	-0.127389	0.497104	400	400
	chr1	8960162	8960714	SC_K27ac_405	SLC2A5	2.411	2.34669	3.52972	1.67558	3.34627	3.22691	4.33702	3.57948	0.749358	-0.127389	0.497104	400	400
	chr1	8965380	8966023	HT1376_K27ac_233	SLC2A5	2.05583	1.56454	2.10204	1.73373	2.02005	1.38879	4.63594	4.70145	0.775867	-0.127389	0.497104	400	400
	chr1	9033436	9033722	SC_K27ac_411	ENO1	1.24161	1.03282	1.72314	1.48466	2.57761	2.37018	1.17539	1.46639	0.629725	-0.127389	0.497104	400	400
	chr1	9034341	9034763	SC_K27ac_412	ENO1	0	1.07396	0	0.0560479	2.40865	2.40229	2.53401	1.69588	0.891211	-0.127389	0.497104	400	400
	chr1	9034341	9034763	SC_K27ac_412	SLC2A5	0	1.07396	0	0.0560479	2.40865	2.40229	2.53401	1.69588	0.820836	-0.127389	0.497104	400	400
	chr1	9046039	9046536	SC_K27ac_413	ENO1	1.2689	2.42256	2.50348	0.566819	3.08712	2.9327	3.58027	3.17788	0.722751	-0.127389	0.497104	400	400
	chr1	9046039	9046536	SC_K27ac_413	SLC2A5	1.2689	2.42256	2.50348	0.566819	3.08712	2.9327	3.58027	3.17788	0.81174	-0.127389	0.497104	400	400
	chr1	9140509	9141258	HT1376_K27ac_238	SLC2A5	2.6835	0.766243	3.03976	2.26698	2.15285	2.34118	4.01718	4.16436	0.515917	-0.127389	0.497104	400	400
	chr1	9183974	9184374	HT1376_K27ac_241	SLC2A5	0.753195	1.75437	3.03112	1.2485	0.843903	0	4.29231	4.1834	0.519886	-0.127389	0.497104	400	400
	chr1	9235997	9236393	HT1376_K27ac_245	SLC2A5	1.7217	1.93182	1.92977	1.30511	0	0	4.82345	4.48912	0.580081	-0.127389	0.497104	400	400
	chr1	9326871	9327255	SC_K27ac_429	SPSB1	0.311444	0.017348	3.2366	1.1477	2.28911	2.25117	1.63524	1.89149	0.590586	-0.127389	0.497104	400	400
	chr1	9339519	9340444	SC_K27ac_430	GPR157	1.32216	1.02042	0.999741	1.01166	2.35752	2.2689	0.906459	1.99825	0.831393	-0.127389	0.497104	400	400
	chr1	9339519	9340444	SC_K27ac_430	H6PD	1.32216	1.02042	0.999741	1.01166	2.35752	2.2689	0.906459	1.99825	0.690952	-0.127389	0.497104	400	400
	chr1	9340595	9341359	SC_K27ac_431	SLC2A5	1.35803	0.98028	2.40316	1.43205	2.33075	3.38669	4.10575	3.02628	0.696402	-0.127389	0.497104	400	400
	chr1	9342804	9343059	SC_K27ac_432	SPSB1	1.59865	0.765141	2.5036	1.1508	2.28809	2.00966	0	0.923489	0.534985	-0.127389	0.497104	400	400
	chr1	9359485	9361548	RT4_K27ac_254	SLC25A33	5.75939	5.67962	4.72673	3.71972	4.72561	4.72088	5.60702	5.44826	0.63056	-0.127389	0.497104	400	400
	chr1	9359485	9361548	RT4_K27ac_254	SLC2A5	5.75939	5.67962	4.72673	3.71972	4.72561	4.72088	5.60702	5.44826	0.576622	-0.127389	0.497104	400	400
	chr1	9380696	9382238	SC_K27ac_442	H6PD	1.29848	1.75493	2.35796	1.96548	3.28068	3.52056	0.654786	0.971453	0.668225	-0.127389	0.497104	400	400
	chr1	9380696	9382238	SC_K27ac_442	SPSB1	1.29848	1.75493	2.35796	1.96548	3.28068	3.52056	0.654786	0.971453	0.736553	-0.127389	0.497104	400	400
	chr1	9384433	9384658	SC_K27ac_444	SPSB1	0	0	3.22031	1.03675	3.13296	2.59203	2.47652	1.0916	0.714138	-0.127389	0.497104	400	400
	chr1	9390883	9391653	SC_K27ac_445	SPSB1	1.24612	0.474802	2.09658	0.257487	2.6492	2.15125	1.30335	0.754869	0.63287	-0.127389	0.497104	400	400
	chr1	9398123	9400794	SC_K27ac_446	H6PD	2.42146	2.42152	3.54786	2.33721	3.73645	3.69109	1.94953	2.34819	0.503073	-0.127389	0.497104	400	400
	chr1	9398123	9400794	SC_K27ac_446	SPSB1	2.42146	2.42152	3.54786	2.33721	3.73645	3.69109	1.94953	2.34819	0.654881	-0.127389	0.497104	400	400
	chr1	9509466	9510493	HT1376_K27ac_261	SLC25A33	1.14117	1.27626	1.33881	1.26597	1.34937	0.722234	4.00935	4.27778	0.7925	-0.127389	0.497104	400	400
	chr1	9532534	9533108	HT1376_K27ac_262	SLC25A33	0.829162	1.44648	1.82715	0	1.25389	0.911157	3.45454	3.26429	0.842699	-0.127389	0.497104	400	400
	chr1	9536535	9536795	HT1376_K27ac_263	SLC25A33	0	1.02593	0.954316	0	0	0.740143	3.51372	3.50023	0.830469	-0.127389	0.497104	400	400
	chr1	9621037	9622412	HT1376_K27ac_266	SLC25A33	1.3212	1.29001	2.96784	1.82682	1.91069	1.22985	3.19243	3.43533	0.510308	-0.127389	0.497104	400	400
	chr1	9685620	9685965	HT1376_K27ac_268	SLC25A33	0.642243	0.997398	2.73404	0.991132	0.0964261	1.41137	2.9304	2.46681	0.500338	-0.127389	0.497104	400	400
	chr1	9705058	9705479	SC_K27ac_457	CLSTN1	0.191377	0.876868	2.56007	2.51349	3.47709	2.47503	0	1.55034	0.898497	-0.127389	0.497104	400	400
	chr1	9731166	9731548	SC_K27ac_458	CTNNBIP1	1.81697	2.33266	3.279	0.838118	3.55917	2.94616	2.70864	2.79764	0.579133	-0.127389	0.497104	400	400
	chr1	9731166	9731548	SC_K27ac_458	PIK3CD	1.81697	2.33266	3.279	0.838118	3.55917	2.94616	2.70864	2.79764	0.529568	-0.127389	0.497104	400	400
	chr1	9731683	9732292	SC_K27ac_459	CLSTN1	0.915872	2.02753	4.18286	3.37625	4.08678	4.52892	2.3337	1.46953	0.877569	-0.127389	0.497104	400	400
	chr1	9759042	9761344	SC_K27ac_463	CTNNBIP1	0.826329	1.11905	2.06303	1.22692	3.74335	3.89542	4.71103	4.42718	0.965433	-0.127389	0.497104	400	400
	chr1	9759042	9761344	SC_K27ac_463	PIK3CD	0.826329	1.11905	2.06303	1.22692	3.74335	3.89542	4.71103	4.42718	0.9482	-0.127389	0.497104	400	400
	chr1	9759042	9761344	SC_K27ac_463	SLC25A33	0.826329	1.11905	2.06303	1.22692	3.74335	3.89542	4.71103	4.42718	0.794726	-0.127389	0.497104	400	400
	chr1	9759042	9761344	SC_K27ac_463	TMEM201	0.826329	1.11905	2.06303	1.22692	3.74335	3.89542	4.71103	4.42718	0.791303	-0.127389	0.497104	400	400
	chr1	9764728	9765098	SC_K27ac_464	CTNNBIP1	0	0.805936	1.78154	1.19278	2.14412	2.29168	2.82766	0.701735	0.614893	-0.127389	0.497104	400	400
	chr1	9764728	9765098	SC_K27ac_464	PIK3CD	0	0.805936	1.78154	1.19278	2.14412	2.29168	2.82766	0.701735	0.58451	-0.127389	0.497104	400	400
	chr1	9764728	9765098	SC_K27ac_464	TMEM201	0	0.805936	1.78154	1.19278	2.14412	2.29168	2.82766	0.701735	0.584709	-0.127389	0.497104	400	400
	chr1	9774417	9774613	SC_K27ac_465	CLSTN1	1.42345	1.33705	2.61084	1.08982	2.5763	2.70758	0	1.61803	0.613196	-0.127389	0.497104	400	400
	chr1	9777906	9778074	SC_K27ac_466	CTNNBIP1	0.163707	1.49823	0	0.962837	2.26996	1.98699	1.85757	1.35961	0.704989	-0.127389	0.497104	400	400
	chr1	9777906	9778074	SC_K27ac_466	PIK3CD	0.163707	1.49823	0	0.962837	2.26996	1.98699	1.85757	1.35961	0.733346	-0.127389	0.497104	400	400
	chr1	9777906	9778074	SC_K27ac_466	TMEM201	0.163707	1.49823	0	0.962837	2.26996	1.98699	1.85757	1.35961	0.849373	-0.127389	0.497104	400	400
	chr1	9778853	9779043	SC_K27ac_467	CTNNBIP1	1.41389	0.275321	3.01027	1.72296	2.87791	2.57532	2.83611	2.93195	0.63791	-0.127389	0.497104	400	400
	chr1	9778853	9779043	SC_K27ac_467	PIK3CD	1.41389	0.275321	3.01027	1.72296	2.87791	2.57532	2.83611	2.93195	0.693897	-0.127389	0.497104	400	400
	chr1	9778853	9779043	SC_K27ac_467	TMEM201	1.41389	0.275321	3.01027	1.72296	2.87791	2.57532	2.83611	2.93195	0.518848	-0.127389	0.497104	400	400
	chr1	9779198	9779982	RT4_K27ac_267	SLC25A33	3.10221	3.08043	2.59502	2.35713	2.12099	1.61704	3.83468	3.68951	0.590564	-0.127389	0.497104	400	400
	chr1	9781192	9782069	SC_K27ac_468	PIK3CD	0.464463	0.980804	2.25958	0	2.86131	2.65091	0.889961	2.41719	0.632635	-0.127389	0.497104	400	400
	chr1	9818302	9818654	SC_K27ac_469	CLSTN1	1.83447	1.44128	1.46009	1.41064	3.73171	3.01318	0	0.9318	0.669621	-0.127389	0.497104	400	400
	chr1	9818711	9819942	SC_K27ac_470	CLSTN1	1.59184	1.93914	2.14882	1.16482	3.52384	2.99109	1.21048	2.03378	0.508339	-0.127389	0.497104	400	400
	chr1	9821595	9821866	SC_K27ac_471	CLSTN1	0.0910971	1.77705	3.10353	1.22535	2.32219	2.25027	0	2.10042	0.5189	-0.127389	0.497104	400	400
	chr1	9824764	9825125	SC_K27ac_473	CTNNBIP1	0.708196	1.92114	1.93064	1.54067	2.60874	3.04117	2.20394	1.8962	0.593736	-0.127389	0.497104	400	400
	chr1	9824764	9825125	SC_K27ac_473	PIK3CD	0.708196	1.92114	1.93064	1.54067	2.60874	3.04117	2.20394	1.8962	0.714191	-0.127389	0.497104	400	400
	chr1	9824764	9825125	SC_K27ac_473	TMEM201	0.708196	1.92114	1.93064	1.54067	2.60874	3.04117	2.20394	1.8962	0.636326	-0.127389	0.497104	400	400
	chr1	9829215	9829467	SC_K27ac_475	PIK3CD	1.41985	1.42088	1.88557	0	2.46884	2.29067	0.862737	2.46907	0.510833	-0.127389	0.497104	400	400
	chr1	9852079	9852440	SC_K27ac_477	CTNNBIP1	1.78708	1.81856	1.57888	0.745715	1.88564	2.305	1.84088	2.30365	0.581766	-0.127389	0.497104	400	400
	chr1	9852079	9852440	SC_K27ac_477	NMNAT1	1.78708	1.81856	1.57888	0.745715	1.88564	2.305	1.84088	2.30365	0.61317	-0.127389	0.497104	400	400
	chr1	9852079	9852440	SC_K27ac_477	PIK3CD	1.78708	1.81856	1.57888	0.745715	1.88564	2.305	1.84088	2.30365	0.627345	-0.127389	0.497104	400	400
	chr1	9869295	9869777	SC_K27ac_479	CTNNBIP1	1.65132	1.51508	2.0086	0.557992	2.58344	1.74876	2.46971	1.72481	0.676577	-0.127389	0.497104	400	400
	chr1	9869295	9869777	SC_K27ac_479	NMNAT1	1.65132	1.51508	2.0086	0.557992	2.58344	1.74876	2.46971	1.72481	0.59308	-0.127389	0.497104	400	400
	chr1	9871394	9871622	SC_K27ac_480	CTNNBIP1	1.78951	1.32167	0.224074	1.68804	2.28596	1.83883	1.94704	2.71305	0.587244	-0.127389	0.497104	400	400
	chr1	9871394	9871622	SC_K27ac_480	LZIC	1.78951	1.32167	0.224074	1.68804	2.28596	1.83883	1.94704	2.71305	0.740604	-0.127389	0.497104	400	400
	chr1	9871394	9871622	SC_K27ac_480	NMNAT1	1.78951	1.32167	0.224074	1.68804	2.28596	1.83883	1.94704	2.71305	0.575404	-0.127389	0.497104	400	400
	chr1	9876864	9877261	SC_K27ac_482	CTNNBIP1	0.862213	1.08632	2.2626	1.47587	2.95822	2.5846	2.6169	2.06201	0.755625	-0.127389	0.497104	400	400
	chr1	9876864	9877261	SC_K27ac_482	LZIC	0.862213	1.08632	2.2626	1.47587	2.95822	2.5846	2.6169	2.06201	0.681628	-0.127389	0.497104	400	400
	chr1	9887585	9888802	SC_K27ac_487	CLSTN1	0.832687	1.33732	4.53409	4.13106	3.30838	3.3964	1.62307	2.16363	0.863115	-0.127389	0.497104	400	400
	chr1	9895237	9895958	SC_K27ac_488	CLSTN1	2.01151	1.60338	4.22188	2.83967	3.50325	3.40438	2.17178	1.99207	0.801392	-0.127389	0.497104	400	400
	chr1	9937033	9937397	HT1376_K27ac_282	CTNNBIP1	2.8595	2.15408	2.46239	1.67689	2.18752	1.40889	4.11542	4.00339	0.589323	-0.127389	0.497104	400	400
	chr1	9937033	9937397	HT1376_K27ac_282	NMNAT1	2.8595	2.15408	2.46239	1.67689	2.18752	1.40889	4.11542	4.00339	0.70942	-0.127389	0.497104	400	400
	chr1	9937033	9937397	HT1376_K27ac_282	RBP7	2.8595	2.15408	2.46239	1.67689	2.18752	1.40889	4.11542	4.00339	0.78064	-0.127389	0.497104	400	400
	chr1	9937810	9938778	HT1376_K27ac_283	CTNNBIP1	2.91183	2.77224	2.51703	2.24839	2.00671	2.41106	4.34683	4.25829	0.60145	-0.127389	0.497104	400	400
	chr1	9937810	9938778	HT1376_K27ac_283	NMNAT1	2.91183	2.77224	2.51703	2.24839	2.00671	2.41106	4.34683	4.25829	0.771789	-0.127389	0.497104	400	400
	chr1	9937810	9938778	HT1376_K27ac_283	RBP7	2.91183	2.77224	2.51703	2.24839	2.00671	2.41106	4.34683	4.25829	0.833163	-0.127389	0.497104	400	400
	chr1	9937921	9938350	RT4_K27ac_274	NMNAT1	3.3159	3.33414	2.5486	2.58348	1.86923	3.06387	4.18437	4.47873	0.690136	-0.127389	0.497104	400	400
	chr1	9937921	9938350	RT4_K27ac_274	RBP7	3.3159	3.33414	2.5486	2.58348	1.86923	3.06387	4.18437	4.47873	0.746598	-0.127389	0.497104	400	400
	chr1	9949226	9949857	SC_K27ac_493	CTNNBIP1	1.98135	1.92506	3.14814	2.21973	3.33562	2.35822	4.18912	4.26261	0.851435	-0.127389	0.497104	400	400
	chr1	9949226	9949857	SC_K27ac_493	LZIC	1.98135	1.92506	3.14814	2.21973	3.33562	2.35822	4.18912	4.26261	0.589164	-0.127389	0.497104	400	400
	chr1	9949226	9949857	SC_K27ac_493	NMNAT1	1.98135	1.92506	3.14814	2.21973	3.33562	2.35822	4.18912	4.26261	0.601673	-0.127389	0.497104	400	400
	chr1	9949226	9949857	SC_K27ac_493	RBP7	1.98135	1.92506	3.14814	2.21973	3.33562	2.35822	4.18912	4.26261	0.741383	-0.127389	0.497104	400	400
	chr1	9952770	9954135	RT4_K27ac_276	NMNAT1	5.6462	5.63901	4.7109	3.7116	3.70197	4.038	6.7354	6.75071	0.690576	-0.127389	0.497104	400	400
	chr1	9952770	9954135	RT4_K27ac_276	RBP7	5.6462	5.63901	4.7109	3.7116	3.70197	4.038	6.7354	6.75071	0.727908	-0.127389	0.497104	400	400
	chr1	9958254	9958874	SC_K27ac_496	CTNNBIP1	0.951128	2.14879	1.81417	1.90058	3.35272	2.82703	4.70637	4.57824	0.962954	-0.127389	0.497104	400	400
	chr1	9958254	9958874	SC_K27ac_496	LZIC	0.951128	2.14879	1.81417	1.90058	3.35272	2.82703	4.70637	4.57824	0.803504	-0.127389	0.497104	400	400
	chr1	9958254	9958874	SC_K27ac_496	NMNAT1	0.951128	2.14879	1.81417	1.90058	3.35272	2.82703	4.70637	4.57824	0.769875	-0.127389	0.497104	400	400
	chr1	9958254	9958874	SC_K27ac_496	RBP7	0.951128	2.14879	1.81417	1.90058	3.35272	2.82703	4.70637	4.57824	0.887371	-0.127389	0.497104	400	400
	chr1	9959138	9959467	HT1376_K27ac_289	CTNNBIP1	3.11729	2.03884	2.97737	0.335571	1.9668	1.52448	4.6577	5.11035	0.602781	-0.127389	0.497104	400	400
	chr1	9959138	9959467	HT1376_K27ac_289	NMNAT1	3.11729	2.03884	2.97737	0.335571	1.9668	1.52448	4.6577	5.11035	0.70096	-0.127389	0.497104	400	400
	chr1	9959138	9959467	HT1376_K27ac_289	RBP7	3.11729	2.03884	2.97737	0.335571	1.9668	1.52448	4.6577	5.11035	0.774133	-0.127389	0.497104	400	400
	chr1	9967148	9967608	SC_K27ac_497	CTNNBIP1	2.11734	1.55529	2.20285	0.52776	2.80017	2.23502	2.92652	2.34738	0.738984	-0.127389	0.497104	400	400
	chr1	9967148	9967608	SC_K27ac_497	NMNAT1	2.11734	1.55529	2.20285	0.52776	2.80017	2.23502	2.92652	2.34738	0.698201	-0.127389	0.497104	400	400
	chr1	9967148	9967608	SC_K27ac_497	RBP7	2.11734	1.55529	2.20285	0.52776	2.80017	2.23502	2.92652	2.34738	0.637008	-0.127389	0.497104	400	400
	chr1	10010151	10010494	HT1376_K27ac_293	CTNNBIP1	2.92676	1.97481	2.86194	1.60027	2.18893	1.37077	3.95446	3.68126	0.515573	-0.127389	0.497104	400	400
	chr1	10010151	10010494	HT1376_K27ac_293	NMNAT1	2.92676	1.97481	2.86194	1.60027	2.18893	1.37077	3.95446	3.68126	0.619089	-0.127389	0.497104	400	400
	chr1	10010151	10010494	HT1376_K27ac_293	RBP7	2.92676	1.97481	2.86194	1.60027	2.18893	1.37077	3.95446	3.68126	0.665894	-0.127389	0.497104	400	400
	chr1	10017257	10017555	SC_K27ac_501	CTNNBIP1	0	0.777326	1.48533	0.245561	1.96822	1.97704	1.53267	2.51985	0.795002	-0.127389	0.497104	400	400
	chr1	10017257	10017555	SC_K27ac_501	LZIC	0	0.777326	1.48533	0.245561	1.96822	1.97704	1.53267	2.51985	0.649991	-0.127389	0.497104	400	400
	chr1	10017257	10017555	SC_K27ac_501	RBP7	0	0.777326	1.48533	0.245561	1.96822	1.97704	1.53267	2.51985	0.590019	-0.127389	0.497104	400	400
	chr1	10017257	10017555	SC_K27ac_501	UBE4B	0	0.777326	1.48533	0.245561	1.96822	1.97704	1.53267	2.51985	0.595571	-0.127389	0.497104	400	400
	chr1	10017934	10018237	SC_K27ac_502	CTNNBIP1	0	1.15477	1.44579	1.11294	2.66717	3.30553	2.52733	2.9133	0.828832	-0.127389	0.497104	400	400
	chr1	10017934	10018237	SC_K27ac_502	LZIC	0	1.15477	1.44579	1.11294	2.66717	3.30553	2.52733	2.9133	0.83621	-0.127389	0.497104	400	400
	chr1	10017934	10018237	SC_K27ac_502	RBP7	0	1.15477	1.44579	1.11294	2.66717	3.30553	2.52733	2.9133	0.580439	-0.127389	0.497104	400	400
	chr1	10017934	10018237	SC_K27ac_502	UBE4B	0	1.15477	1.44579	1.11294	2.66717	3.30553	2.52733	2.9133	0.713236	-0.127389	0.497104	400	400
	chr1	10018564	10018877	SC_K27ac_503	CTNNBIP1	1.00943	0	2.33475	0	3.31832	3.9484	4.17439	3.48961	0.865811	-0.127389	0.497104	400	400
	chr1	10018564	10018877	SC_K27ac_503	LZIC	1.00943	0	2.33475	0	3.31832	3.9484	4.17439	3.48961	0.797563	-0.127389	0.497104	400	400
	chr1	10018564	10018877	SC_K27ac_503	NMNAT1	1.00943	0	2.33475	0	3.31832	3.9484	4.17439	3.48961	0.647616	-0.127389	0.497104	400	400
	chr1	10018564	10018877	SC_K27ac_503	RBP7	1.00943	0	2.33475	0	3.31832	3.9484	4.17439	3.48961	0.647298	-0.127389	0.497104	400	400
	chr1	10018564	10018877	SC_K27ac_503	UBE4B	1.00943	0	2.33475	0	3.31832	3.9484	4.17439	3.48961	0.761937	-0.127389	0.497104	400	400
	chr1	10019061	10019865	SC_K27ac_504	CTNNBIP1	0.718521	0.67366	1.39675	0	3.34891	3.51925	2.77719	3.2837	0.863216	-0.127389	0.497104	400	400
	chr1	10019061	10019865	SC_K27ac_504	LZIC	0.718521	0.67366	1.39675	0	3.34891	3.51925	2.77719	3.2837	0.81953	-0.127389	0.497104	400	400
	chr1	10019061	10019865	SC_K27ac_504	NMNAT1	0.718521	0.67366	1.39675	0	3.34891	3.51925	2.77719	3.2837	0.611457	-0.127389	0.497104	400	400
	chr1	10019061	10019865	SC_K27ac_504	RBP7	0.718521	0.67366	1.39675	0	3.34891	3.51925	2.77719	3.2837	0.669694	-0.127389	0.497104	400	400
	chr1	10019061	10019865	SC_K27ac_504	UBE4B	0.718521	0.67366	1.39675	0	3.34891	3.51925	2.77719	3.2837	0.750797	-0.127389	0.497104	400	400
	chr1	10019974	10020384	SC_K27ac_505	CTNNBIP1	0.864426	1.41565	1.94323	0	3.21571	2.74074	2.88403	2.67492	0.862135	-0.127389	0.497104	400	400
	chr1	10019974	10020384	SC_K27ac_505	LZIC	0.864426	1.41565	1.94323	0	3.21571	2.74074	2.88403	2.67492	0.655284	-0.127389	0.497104	400	400
	chr1	10019974	10020384	SC_K27ac_505	NMNAT1	0.864426	1.41565	1.94323	0	3.21571	2.74074	2.88403	2.67492	0.635705	-0.127389	0.497104	400	400
	chr1	10019974	10020384	SC_K27ac_505	RBP7	0.864426	1.41565	1.94323	0	3.21571	2.74074	2.88403	2.67492	0.661426	-0.127389	0.497104	400	400
	chr1	10019974	10020384	SC_K27ac_505	UBE4B	0.864426	1.41565	1.94323	0	3.21571	2.74074	2.88403	2.67492	0.816706	-0.127389	0.497104	400	400
	chr1	10020440	10021351	SC_K27ac_506	CTNNBIP1	1.30876	0.947143	1.77961	0.941359	2.79138	2.87378	3.07807	2.49393	0.901747	-0.127389	0.497104	400	400
	chr1	10020440	10021351	SC_K27ac_506	LZIC	1.30876	0.947143	1.77961	0.941359	2.79138	2.87378	3.07807	2.49393	0.850161	-0.127389	0.497104	400	400
	chr1	10020440	10021351	SC_K27ac_506	NMNAT1	1.30876	0.947143	1.77961	0.941359	2.79138	2.87378	3.07807	2.49393	0.686852	-0.127389	0.497104	400	400
	chr1	10020440	10021351	SC_K27ac_506	RBP7	1.30876	0.947143	1.77961	0.941359	2.79138	2.87378	3.07807	2.49393	0.670265	-0.127389	0.497104	400	400
	chr1	10020440	10021351	SC_K27ac_506	UBE4B	1.30876	0.947143	1.77961	0.941359	2.79138	2.87378	3.07807	2.49393	0.838686	-0.127389	0.497104	400	400
	chr1	10104060	10104403	HT1376_K27ac_298	CTNNBIP1	0.874816	1.47347	3.05144	0.608686	1.48936	1.73716	3.41768	3.42484	0.682766	-0.127389	0.497104	400	400
	chr1	10104060	10104403	HT1376_K27ac_298	NMNAT1	0.874816	1.47347	3.05144	0.608686	1.48936	1.73716	3.41768	3.42484	0.534161	-0.127389	0.497104	400	400
	chr1	10104060	10104403	HT1376_K27ac_298	RBP7	0.874816	1.47347	3.05144	0.608686	1.48936	1.73716	3.41768	3.42484	0.629544	-0.127389	0.497104	400	400
	chr1	10115365	10115802	SC_K27ac_509	CTNNBIP1	1.74008	0	3.11948	2.32165	3.67744	3.59816	4.4181	4.17438	0.774908	-0.127389	0.497104	400	400
	chr1	10115365	10115802	SC_K27ac_509	LZIC	1.74008	0	3.11948	2.32165	3.67744	3.59816	4.4181	4.17438	0.785396	-0.127389	0.497104	400	400
	chr1	10115365	10115802	SC_K27ac_509	RBP7	1.74008	0	3.11948	2.32165	3.67744	3.59816	4.4181	4.17438	0.519279	-0.127389	0.497104	400	400
	chr1	10115365	10115802	SC_K27ac_509	UBE4B	1.74008	0	3.11948	2.32165	3.67744	3.59816	4.4181	4.17438	0.606533	-0.127389	0.497104	400	400
	chr1	10115994	10116593	SC_K27ac_510	CTNNBIP1	2.09344	1.36157	0.904687	1.83059	2.83999	3.24229	4.33038	3.74625	0.886065	-0.127389	0.497104	400	400
	chr1	10115994	10116593	SC_K27ac_510	LZIC	2.09344	1.36157	0.904687	1.83059	2.83999	3.24229	4.33038	3.74625	0.937916	-0.127389	0.497104	400	400
	chr1	10115994	10116593	SC_K27ac_510	NMNAT1	2.09344	1.36157	0.904687	1.83059	2.83999	3.24229	4.33038	3.74625	0.867706	-0.127389	0.497104	400	400
	chr1	10115994	10116593	SC_K27ac_510	RBP7	2.09344	1.36157	0.904687	1.83059	2.83999	3.24229	4.33038	3.74625	0.87665	-0.127389	0.497104	400	400
	chr1	10115994	10116593	SC_K27ac_510	UBE4B	2.09344	1.36157	0.904687	1.83059	2.83999	3.24229	4.33038	3.74625	0.524471	-0.127389	0.497104	400	400
	chr1	10116694	10117138	SC_K27ac_511	CTNNBIP1	1.74703	1.74681	2.78304	2.55087	3.81961	2.49652	3.5941	3.438	0.828231	-0.127389	0.497104	400	400
	chr1	10116694	10117138	SC_K27ac_511	LZIC	1.74703	1.74681	2.78304	2.55087	3.81961	2.49652	3.5941	3.438	0.676578	-0.127389	0.497104	400	400
	chr1	10116694	10117138	SC_K27ac_511	RBP7	1.74703	1.74681	2.78304	2.55087	3.81961	2.49652	3.5941	3.438	0.554695	-0.127389	0.497104	400	400
	chr1	10116694	10117138	SC_K27ac_511	UBE4B	1.74703	1.74681	2.78304	2.55087	3.81961	2.49652	3.5941	3.438	0.680676	-0.127389	0.497104	400	400
	chr1	10122449	10122883	SC_K27ac_513	KIF1B	1.1774	0	3.6317	1.47701	2.91431	1.82318	1.92432	3.47911	0.561022	-0.127389	0.497104	400	400
	chr1	10122970	10125010	SC_K27ac_514	LZIC	1.57489	1.73235	3.25985	2.25003	3.71351	3.27195	5.04947	5.10142	0.747578	-0.127389	0.497104	400	400
	chr1	10122970	10125010	SC_K27ac_514	NMNAT1	1.57489	1.73235	3.25985	2.25003	3.71351	3.27195	5.04947	5.10142	0.646924	-0.127389	0.497104	400	400
	chr1	10122970	10125010	SC_K27ac_514	RBP7	1.57489	1.73235	3.25985	2.25003	3.71351	3.27195	5.04947	5.10142	0.769922	-0.127389	0.497104	400	400
	chr1	10122970	10125010	SC_K27ac_514	UBE4B	1.57489	1.73235	3.25985	2.25003	3.71351	3.27195	5.04947	5.10142	0.552289	-0.127389	0.497104	400	400
	chr1	10125281	10125550	SC_K27ac_515	LZIC	1.42345	1.02584	3.15238	1.5864	2.37251	2.37783	3.77496	3.40291	0.564918	-0.127389	0.497104	400	400
	chr1	10125281	10125550	SC_K27ac_515	NMNAT1	1.42345	1.02584	3.15238	1.5864	2.37251	2.37783	3.77496	3.40291	0.518863	-0.127389	0.497104	400	400
	chr1	10125281	10125550	SC_K27ac_515	RBP7	1.42345	1.02584	3.15238	1.5864	2.37251	2.37783	3.77496	3.40291	0.586521	-0.127389	0.497104	400	400
	chr1	10126347	10126981	HT1376_K27ac_302	NMNAT1	0.421842	2.16031	0.506131	1.77986	0	0.668191	5.33833	5.24805	0.68297	-0.127389	0.497104	400	400
	chr1	10126347	10126981	HT1376_K27ac_302	RBP7	0.421842	2.16031	0.506131	1.77986	0	0.668191	5.33833	5.24805	0.797301	-0.127389	0.497104	400	400
	chr1	10134684	10135086	SC_K27ac_516	KIF1B	1.64038	0.384125	3.50939	3.05751	2.74815	2.83174	2.63255	2.58365	0.585108	-0.127389	0.497104	400	400
	chr1	10142318	10142562	SC_K27ac_517	LZIC	1.42715	1.6853	2.50995	1.23215	2.43417	1.57513	4.50124	4.12948	0.528359	-0.127389	0.497104	400	400
	chr1	10142318	10142562	SC_K27ac_517	NMNAT1	1.42715	1.6853	2.50995	1.23215	2.43417	1.57513	4.50124	4.12948	0.74016	-0.127389	0.497104	400	400
	chr1	10142318	10142562	SC_K27ac_517	RBP7	1.42715	1.6853	2.50995	1.23215	2.43417	1.57513	4.50124	4.12948	0.837788	-0.127389	0.497104	400	400
	chr1	10182668	10182920	HT1376_K27ac_305	LZIC	0	0.198458	0.186759	0.594825	0	0	4.47042	4.26935	0.562396	-0.127389	0.497104	400	400
	chr1	10182668	10182920	HT1376_K27ac_305	NMNAT1	0	0.198458	0.186759	0.594825	0	0	4.47042	4.26935	0.737538	-0.127389	0.497104	400	400
	chr1	10182668	10182920	HT1376_K27ac_305	RBP7	0	0.198458	0.186759	0.594825	0	0	4.47042	4.26935	0.847381	-0.127389	0.497104	400	400
	chr1	10183101	10183484	HT1376_K27ac_306	NMNAT1	0.726357	1.53695	2.11072	2.26325	0.871988	1.16875	5.41347	4.85465	0.617782	-0.127389	0.497104	400	400
	chr1	10183101	10183484	HT1376_K27ac_306	RBP7	0.726357	1.53695	2.11072	2.26325	0.871988	1.16875	5.41347	4.85465	0.725994	-0.127389	0.497104	400	400
	chr1	10183636	10184122	HT1376_K27ac_307	NMNAT1	0.704856	0	1.63212	1.15557	0.386802	0	4.61079	4.00211	0.618304	-0.127389	0.497104	400	400
	chr1	10183636	10184122	HT1376_K27ac_307	RBP7	0.704856	0	1.63212	1.15557	0.386802	0	4.61079	4.00211	0.710876	-0.127389	0.497104	400	400
	chr1	10189353	10190180	HT1376_K27ac_308	NMNAT1	0.553714	1.17591	2.17787	0.208509	1.10663	0.164049	4.29532	3.60013	0.672925	-0.127389	0.497104	400	400
	chr1	10189353	10190180	HT1376_K27ac_308	RBP7	0.553714	1.17591	2.17787	0.208509	1.10663	0.164049	4.29532	3.60013	0.757138	-0.127389	0.497104	400	400
	chr1	10290918	10291179	HT1376_K27ac_311	PGD	1.15774	1.43377	1.44432	1.19278	1.19235	1.52333	2.77436	2.94366	0.568804	-0.127389	0.497104	400	400
	chr1	10589932	10590127	SC_K27ac_540	DFFA	0.593585	0.495433	1.95438	2.40948	2.26769	2.18169	2.17817	2.68916	0.676636	-0.127389	0.497104	400	400
	chr1	10658068	10658748	SC_K27ac_541	CASZ1	3.41523	3.33659	4.00979	3.62115	3.03331	2.93049	1.54941	2.28235	0.735094	-0.127389	0.497104	400	400
	chr1	10658961	10660767	RT4_K27ac_310	CASZ1	5.51794	5.47491	4.43614	3.17988	3.85694	3.89746	3.94791	3.97096	0.598646	-0.127389	0.497104	400	400
	chr1	10678623	10678899	SC_K27ac_543	CASZ1	2.14285	1.97648	1.82226	1.33012	1.96036	2.27456	0	1.44327	0.54591	-0.127389	0.497104	400	400
	chr1	10694472	10696632	RT4_K27ac_311	CASZ1	6.20819	6.22301	4.3409	3.35509	4.5099	4.84394	1.73112	1.7869	0.569014	-0.127389	0.497104	400	400
	chr1	10745959	10746178	SC_K27ac_548	PEX14	1.98315	2.40992	4.73442	3.95123	2.34063	2.5355	1.71399	1.88459	0.585581	-0.127389	0.497104	400	400
	chr1	10753703	10754258	RT4_K27ac_314	CASZ1	4.14492	4.24911	5.08699	3.19432	3.09122	2.22818	3.05718	3.4883	0.736919	-0.127389	0.497104	400	400
	chr1	10821045	10822658	RT4_K27ac_321	CASZ1	4.80076	4.50069	4.63525	3.45499	1.46225	1.16269	1.65133	2.01247	0.891554	-0.127389	0.497104	400	400
	chr1	10838760	10839317	SC_K27ac_551	DFFA	2.54557	2.08721	2.72708	2.75409	3.15203	3.29827	2.78115	2.65764	0.678647	-0.127389	0.497104	400	400
	chr1	10838760	10839317	SC_K27ac_551	EXOSC10	2.54557	2.08721	2.72708	2.75409	3.15203	3.29827	2.78115	2.65764	0.650597	-0.127389	0.497104	400	400
	chr1	10838760	10839317	SC_K27ac_551	PEX14	2.54557	2.08721	2.72708	2.75409	3.15203	3.29827	2.78115	2.65764	0.548945	-0.127389	0.497104	400	400
	chr1	10838760	10839317	SC_K27ac_551	SRM	2.54557	2.08721	2.72708	2.75409	3.15203	3.29827	2.78115	2.65764	0.69783	-0.127389	0.497104	400	400
	chr1	10862935	10863649	SC_K27ac_555	DFFA	2.02628	1.39244	2.37167	0.92502	2.46351	2.68432	3.75923	3.13301	0.680905	-0.127389	0.497104	400	400
	chr1	10862935	10863649	SC_K27ac_555	SRM	2.02628	1.39244	2.37167	0.92502	2.46351	2.68432	3.75923	3.13301	0.65467	-0.127389	0.497104	400	400
	chr1	10862935	10863649	SC_K27ac_555	TARDBP	2.02628	1.39244	2.37167	0.92502	2.46351	2.68432	3.75923	3.13301	0.793205	-0.127389	0.497104	400	400
	chr1	10863973	10865092	RT4_K27ac_325	DFFA	3.94985	3.6161	4.44883	3.41678	4.54629	4.35342	5.36744	5.42889	0.687726	-0.127389	0.497104	400	400
	chr1	10863973	10865092	RT4_K27ac_325	SRM	3.94985	3.6161	4.44883	3.41678	4.54629	4.35342	5.36744	5.42889	0.68108	-0.127389	0.497104	400	400
	chr1	10863973	10865092	RT4_K27ac_325	TARDBP	3.94985	3.6161	4.44883	3.41678	4.54629	4.35342	5.36744	5.42889	0.778349	-0.127389	0.497104	400	400
	chr1	10884744	10885105	SC_K27ac_557	DFFA	1.89315	1.68982	3.60832	1.48668	2.98201	3.46449	3.9787	4.04751	0.640663	-0.127389	0.497104	400	400
	chr1	10884744	10885105	SC_K27ac_557	SRM	1.89315	1.68982	3.60832	1.48668	2.98201	3.46449	3.9787	4.04751	0.618519	-0.127389	0.497104	400	400
	chr1	10884744	10885105	SC_K27ac_557	TARDBP	1.89315	1.68982	3.60832	1.48668	2.98201	3.46449	3.9787	4.04751	0.642777	-0.127389	0.497104	400	400
	chr1	10890265	10890534	SC_K27ac_558	DFFA	1.39114	1.54612	0.901068	0.563686	2.36756	2.11815	2.53319	3.00125	0.833868	-0.127389	0.497104	400	400
	chr1	10890265	10890534	SC_K27ac_558	EXOSC10	1.39114	1.54612	0.901068	0.563686	2.36756	2.11815	2.53319	3.00125	0.737702	-0.127389	0.497104	400	400
	chr1	10890265	10890534	SC_K27ac_558	SRM	1.39114	1.54612	0.901068	0.563686	2.36756	2.11815	2.53319	3.00125	0.79011	-0.127389	0.497104	400	400
	chr1	10890265	10890534	SC_K27ac_558	TARDBP	1.39114	1.54612	0.901068	0.563686	2.36756	2.11815	2.53319	3.00125	0.978163	-0.127389	0.497104	400	400
	chr1	10890631	10890835	SC_K27ac_559	DFFA	1.66768	1.31307	2.87624	1.43064	2.88108	2.49204	2.18544	3.4664	0.587241	-0.127389	0.497104	400	400
	chr1	10890631	10890835	SC_K27ac_559	SRM	1.66768	1.31307	2.87624	1.43064	2.88108	2.49204	2.18544	3.4664	0.584291	-0.127389	0.497104	400	400
	chr1	10960665	10961767	RT4_K27ac_329	EXOSC10	3.30071	3.44137	5.04986	4.03775	6.43915	6.49986	7.40801	7.24658	0.719494	-0.127389	0.497104	400	400
	chr1	10960665	10961767	RT4_K27ac_329	MTOR	3.30071	3.44137	5.04986	4.03775	6.43915	6.49986	7.40801	7.24658	0.715947	-0.127389	0.497104	400	400
	chr1	10960665	10961767	RT4_K27ac_329	SRM	3.30071	3.44137	5.04986	4.03775	6.43915	6.49986	7.40801	7.24658	0.889634	-0.127389	0.497104	400	400
	chr1	10960665	10961767	RT4_K27ac_329	TARDBP	3.30071	3.44137	5.04986	4.03775	6.43915	6.49986	7.40801	7.24658	0.814735	-0.127389	0.497104	400	400
	chr1	11779529	11779839	SC_K27ac_581	FBXO6	0	2.33684	3.1425	1.91969	2.33376	2.55958	1.46871	1.68384	0.719625	-0.127389	0.497104	400	400
	chr1	11881927	11882173	SC_K27ac_589	AGTRAP	0.109217	0.120172	1.85282	1.48988	3.55584	1.68552	0	2.05581	0.57293	-0.127389	0.497104	400	400
	chr1	11967169	11967513	SC_K27ac_590	KIAA2013	2.05118	0.310771	2.50908	0.745546	2.0729	2.56955	3.04917	2.59778	0.582919	-0.127389	0.497104	400	400
	chr1	11967169	11967513	SC_K27ac_590	MFN2	2.05118	0.310771	2.50908	0.745546	2.0729	2.56955	3.04917	2.59778	0.585157	-0.127389	0.497104	400	400
	chr1	11967169	11967513	SC_K27ac_590	MIIP	2.05118	0.310771	2.50908	0.745546	2.0729	2.56955	3.04917	2.59778	0.772935	-0.127389	0.497104	400	400
	chr1	11967903	11968270	RT4_K27ac_353	MIIP	5.93469	6.1014	6.83863	5.61594	6.34265	6.31819	6.59317	6.43435	0.592356	-0.127389	0.497104	400	400
	chr1	11969691	11970163	RT4_K27ac_355	MIIP	4.23697	3.96706	5.18115	4.30295	4.31707	4.74475	5.14332	5.22124	0.633212	-0.127389	0.497104	400	400
	chr1	11989589	11990837	SC_K27ac_594	CLCN6	0.69845	1.13705	1.77437	0.867354	3.71758	3.10052	2.65573	2.13015	0.523562	-0.127389	0.497104	400	400
	chr1	11989589	11990837	SC_K27ac_594	KIAA2013	0.69845	1.13705	1.77437	0.867354	3.71758	3.10052	2.65573	2.13015	0.928729	-0.127389	0.497104	400	400
	chr1	11989589	11990837	SC_K27ac_594	MFN2	0.69845	1.13705	1.77437	0.867354	3.71758	3.10052	2.65573	2.13015	0.856843	-0.127389	0.497104	400	400
	chr1	11989589	11990837	SC_K27ac_594	MIIP	0.69845	1.13705	1.77437	0.867354	3.71758	3.10052	2.65573	2.13015	0.874981	-0.127389	0.497104	400	400
	chr1	11989589	11990837	SC_K27ac_594	PLOD1	0.69845	1.13705	1.77437	0.867354	3.71758	3.10052	2.65573	2.13015	0.593754	-0.127389	0.497104	400	400
	chr1	12042134	12042922	SC_K27ac_600	MIIP	2.71773	3.2011	4.13391	3.18391	3.44865	2.99977	4.07016	4.20463	0.540093	-0.127389	0.497104	400	400
	chr1	12060919	12062375	SC_K27ac_602	KIAA2013	1.14837	1.57037	2.81234	1.468	3.24832	3.38952	4.24418	3.94231	0.845967	-0.127389	0.497104	400	400
	chr1	12060919	12062375	SC_K27ac_602	MFN2	1.14837	1.57037	2.81234	1.468	3.24832	3.38952	4.24418	3.94231	0.629413	-0.127389	0.497104	400	400
	chr1	12060919	12062375	SC_K27ac_602	MIIP	1.14837	1.57037	2.81234	1.468	3.24832	3.38952	4.24418	3.94231	0.937545	-0.127389	0.497104	400	400
	chr1	12074639	12075074	SC_K27ac_603	KIAA2013	2.08037	2.48115	3.2232	2.51552	2.87309	3.31	4.55397	4.80971	0.6083	-0.127389	0.497104	400	400
	chr1	12074639	12075074	SC_K27ac_603	MIIP	2.08037	2.48115	3.2232	2.51552	2.87309	3.31	4.55397	4.80971	0.751494	-0.127389	0.497104	400	400
	chr1	12075395	12075593	SC_K27ac_604	KIAA2013	0.0303229	2.63858	2.92693	0.947649	2.79695	2.02219	3.24593	3.67824	0.547549	-0.127389	0.497104	400	400
	chr1	12075395	12075593	SC_K27ac_604	MIIP	0.0303229	2.63858	2.92693	0.947649	2.79695	2.02219	3.24593	3.67824	0.611021	-0.127389	0.497104	400	400
	chr1	12112289	12112609	SC_K27ac_608	MFN2	1.22847	0.609287	3.6418	1.86082	2.34308	2.51675	1.56816	0.966705	0.534172	-0.127389	0.497104	400	400
	chr1	12112289	12112609	SC_K27ac_608	PLOD1	1.22847	0.609287	3.6418	1.86082	2.34308	2.51675	1.56816	0.966705	0.712201	-0.127389	0.497104	400	400
	chr1	12192577	12193113	SC_K27ac_609	PLOD1	1.42682	1.12574	4.60677	3.85773	2.2093	3.16081	0.807979	2.10444	0.62641	-0.127389	0.497104	400	400
	chr1	12203367	12203773	SC_K27ac_610	KIAA2013	2.29433	1.77059	3.68426	2.39507	3.10311	3.5452	2.95304	2.18184	0.521734	-0.127389	0.497104	400	400
	chr1	12203367	12203773	SC_K27ac_610	MFN2	2.29433	1.77059	3.68426	2.39507	3.10311	3.5452	2.95304	2.18184	0.730861	-0.127389	0.497104	400	400
	chr1	12203367	12203773	SC_K27ac_610	MIIP	2.29433	1.77059	3.68426	2.39507	3.10311	3.5452	2.95304	2.18184	0.534199	-0.127389	0.497104	400	400
	chr1	12203367	12203773	SC_K27ac_610	PLOD1	2.29433	1.77059	3.68426	2.39507	3.10311	3.5452	2.95304	2.18184	0.702805	-0.127389	0.497104	400	400
	chr1	12264214	12264403	HT1376_K27ac_363	MIIP	0.0191344	0.884015	4.12941	0.444248	1.66458	1.31153	2.56859	3.15332	0.502343	-0.127389	0.497104	400	400
	chr1	12291724	12291942	HT1376_K27ac_365	MIIP	2.0472	3.13456	1.14676	1.5001	2.40275	3.16176	4.83632	4.27038	0.58653	-0.127389	0.497104	400	400
	chr1	12466621	12467296	SC_K27ac_615	DHRS3	1.658	1.55482	3.39393	1.98568	2.516	2.04543	0.364677	1.34584	0.764456	-0.127389	0.497104	400	400
	chr1	12514525	12515052	SC_K27ac_621	DHRS3	2.14885	2.15097	3.40045	2.49721	2.90766	3.0067	0.970316	2.17304	0.67074	-0.127389	0.497104	400	400
	chr1	12514525	12515052	SC_K27ac_621	VPS13D	2.14885	2.15097	3.40045	2.49721	2.90766	3.0067	0.970316	2.17304	0.578382	-0.127389	0.497104	400	400
	chr1	12523939	12525461	SC_K27ac_624	VPS13D	1.07402	1.41592	2.01597	0.93736	3.12108	3.14672	0.702305	1.35323	0.511334	-0.127389	0.497104	400	400
	chr1	12535235	12535829	RT4_K27ac_380	DHRS3	5.3438	5.28215	4.161	3.43705	2.59704	3.16315	0.135829	2.30001	0.558146	-0.127389	0.497104	400	400
	chr1	12536056	12536554	RT4_K27ac_381	DHRS3	5.07999	4.96004	4.64071	3.20665	2.81164	1.94292	1.93282	1.49615	0.579527	-0.127389	0.497104	400	400
	chr1	12537886	12538388	RT4_K27ac_382	DHRS3	5.11598	4.75306	5.05814	3.77777	5.14694	5.18048	1.30232	1.93369	0.672309	-0.127389	0.497104	400	400
	chr1	12538583	12539435	RT4_K27ac_383	DHRS3	5.58296	5.59837	6.3591	4.24861	6.29347	6.50212	0.963002	1.66113	0.680188	-0.127389	0.497104	400	400
	chr1	12540994	12541461	RT4_K27ac_384	DHRS3	5.35475	5.73263	5.05806	4.22752	4.90284	4.77733	3.39234	3.40025	0.535086	-0.127389	0.497104	400	400
	chr1	12647727	12648316	SC_K27ac_634	DHRS3	1.67579	1.17753	3.70114	2.4228	2.76277	2.60835	1.71655	2.14647	0.537305	-0.127389	0.497104	400	400
	chr1	12648627	12649239	SC_K27ac_635	DHRS3	2.52251	2.05681	2.80813	2.30689	2.83297	2.61162	1.7776	1.52781	0.735153	-0.127389	0.497104	400	400
	chr1	12652508	12652707	SC_K27ac_636	DHRS3	2.37186	0.413029	2.61332	3.0613	2.95729	2.85292	0	1.56351	0.672852	-0.127389	0.497104	400	400
	chr1	12652847	12654487	SC_K27ac_637	DHRS3	1.48184	1.699	5.35544	4.10726	3.70882	3.54575	1.02292	1.33415	0.822452	-0.127389	0.497104	400	400
	chr1	12662231	12663274	SC_K27ac_641	DHRS3	2.25331	1.27068	4.71685	3.59869	2.83031	2.84719	0.828233	1.77802	0.848624	-0.127389	0.497104	400	400
	chr1	12663466	12664500	SC_K27ac_642	DHRS3	2.19153	1.74516	4.862	3.9189	3.22951	3.05077	0.833707	1.71616	0.882217	-0.127389	0.497104	400	400
	chr1	12664595	12664916	SC_K27ac_643	DHRS3	2.82839	2.21084	3.66382	2.04569	3.30163	2.59959	0	1.58632	0.676123	-0.127389	0.497104	400	400
	chr1	12771197	12771438	HT1376_K27ac_371	AADACL3	2.27476	0.626266	2.15739	0.26635	0	0	4.9742	4.67056	0.788454	-0.127389	0.497104	400	400
	chr1	12771713	12772511	HT1376_K27ac_372	AADACL3	0	0.060846	2.67581	0	0.483825	0.209148	5.33624	5.09241	0.773625	-0.127389	0.497104	400	400
	chr1	12796487	12796746	HT1376_K27ac_375	AADACL3	0	0	1.46898	0.994939	0	0.566244	2.99496	3.04549	0.702173	-0.127389	0.497104	400	400
	chr1	13913992	13914871	SC_K27ac_650	PDPN	1.3614	1.72152	2.26176	1.4298	3.05996	2.89253	2.22675	2.00465	0.843062	-0.127389	0.497104	400	400
	chr1	13931284	13931696	SC_K27ac_651	PDPN	1.19037	0.927525	0.857195	0	3.24394	2.84323	0	1.6083	0.687085	-0.127389	0.497104	400	400
	chr1	13931284	13931696	SC_K27ac_651	PRDM2	1.19037	0.927525	0.857195	0	3.24394	2.84323	0	1.6083	0.529224	-0.127389	0.497104	400	400
	chr1	14010972	14011792	SC_K27ac_652	PDPN	0.49601	1.64828	2.82935	0.379727	2.93911	2.95078	0	0.99091	0.571127	-0.127389	0.497104	400	400
	chr1	14086672	14087218	SC_K27ac_658	PDPN	1.49931	2.10242	2.79728	1.73827	2.97667	2.42333	2.37641	2.95674	0.536421	-0.127389	0.497104	400	400
	chr1	14464221	14464705	SC_K27ac_662	KAZN	1.15393	0	2.35501	0	2.65118	3.06021	2.52365	2.05427	0.714955	-0.127389	0.497104	400	400
	chr1	15069100	15069553	SC_K27ac_666	KAZN	2.17885	1.22225	2.6895	1.993	2.76355	3.43259	2.82098	2.18552	0.598316	-0.127389	0.497104	400	400
	chr1	15233370	15234654	RT4_K27ac_405	TMEM51	4.39832	4.1692	4.29051	3.02302	1.16231	1.71899	1.65016	1.95961	0.931989	-0.127389	0.497104	400	400
	chr1	15236665	15238149	SC_K27ac_668	KAZN	2.06205	2.6617	3.97384	1.42001	3.48098	3.49889	4.25404	4.78876	0.59948	-0.127389	0.497104	400	400
	chr1	15266252	15266579	HT1376_K27ac_387	KAZN	1.73573	0.90258	2.25408	1.58386	2.36512	2.29793	2.12157	3.36204	0.552373	-0.127389	0.497104	400	400
	chr1	15273670	15274239	SC_K27ac_673	KAZN	1.55193	1.10838	1.90739	1.30392	2.30927	2.23728	3.21585	3.46534	0.803123	-0.127389	0.497104	400	400
	chr1	15294890	15295340	HT1376_K27ac_389	KAZN	1.7703	1.54601	1.41358	1.45583	2.13474	2.43999	3.43244	3.31389	0.881091	-0.127389	0.497104	400	400
	chr1	15297047	15297362	SC_K27ac_674	KAZN	0.0115111	0.220538	3.55079	0	3.33263	2.38101	3.47138	4.06874	0.577463	-0.127389	0.497104	400	400
	chr1	15329184	15329712	SC_K27ac_679	KAZN	1.08075	0.768791	1.70596	0.314461	2.45901	2.50775	1.92148	1.31214	0.701836	-0.127389	0.497104	400	400
	chr1	15346781	15347666	SC_K27ac_681	KAZN	1.4387	0.960414	2.44647	2.47574	2.12408	2.6412	3.66323	3.26351	0.58876	-0.127389	0.497104	400	400
	chr1	15415332	15415980	RT4_K27ac_408	TMEM51	2.98287	2.78987	4.32458	3.17775	0.57597	0.620988	0	1.81492	0.749516	-0.127389	0.497104	400	400
	chr1	15503416	15504012	SC_K27ac_688	TMEM51	3.48989	3.47468	3.08103	2.20128	2.43473	2.21501	2.39731	2.29884	0.795448	-0.127389	0.497104	400	400
	chr1	15515832	15516770	HT1376_K27ac_398	TMEM51	3.39058	2.82286	3.18907	1.9237	1.57513	0.947887	3.80996	3.50125	0.511587	-0.127389	0.497104	400	400
	chr1	15523496	15524207	RT4_K27ac_416	TMEM51	4.90516	5.05447	4.80961	3.28301	0.921743	0.999847	3.41085	2.3975	0.931341	-0.127389	0.497104	400	400
	chr1	15525408	15527099	RT4_K27ac_417	TMEM51	4.90161	5.08384	5.12935	3.76384	1.85682	1.09687	4.46029	4.19905	0.793847	-0.127389	0.497104	400	400
	chr1	15527343	15527678	RT4_K27ac_418	TMEM51	6.01776	6.00348	5.98791	4.79468	3.37142	2.93092	5.26871	5.52729	0.799925	-0.127389	0.497104	400	400
	chr1	15528083	15528884	RT4_K27ac_419	TMEM51	5.20234	5.48134	4.88662	3.81435	2.01601	1.58285	3.08709	3.38228	0.920898	-0.127389	0.497104	400	400
	chr1	15532761	15534304	RT4_K27ac_420	TMEM51	5.91189	5.86744	5.1311	2.38068	1.16118	1.03084	4.45676	4.1107	0.806838	-0.127389	0.497104	400	400
	chr1	15534535	15535065	RT4_K27ac_421	TMEM51	5.645	5.3119	5.01105	2.14439	2.03196	0.698183	3.39235	3.21204	0.831067	-0.127389	0.497104	400	400
	chr1	15587451	15588414	SC_K27ac_694	EFHD2	0.980406	1.63957	2.04366	1.52079	2.75982	2.92222	0.699241	1.93512	0.586208	-0.127389	0.497104	400	400
	chr1	15663220	15665900	SC_K27ac_700	EFHD2	1.17139	0.953082	2.42919	1.55272	3.93847	4.02815	1.60276	1.90333	0.674001	-0.127389	0.497104	400	400
	chr1	15667109	15667341	SC_K27ac_701	DNAJC16	2.02405	1.74447	0	1.35787	3.47614	2.51384	0	2.16022	0.611376	-0.127389	0.497104	400	400
	chr1	15674593	15675227	SC_K27ac_704	EFHD2	0	1.41398	2.34915	0.967405	2.73326	2.63992	1.20046	0.934726	0.643795	-0.127389	0.497104	400	400
	chr1	15680306	15685580	SC_K27ac_706	CASP9	1.22013	1.28622	2.2181	0.725479	4.86198	5.01673	1.72268	1.85387	0.585361	-0.127389	0.497104	400	400
	chr1	15680306	15685580	SC_K27ac_706	DNAJC16	1.22013	1.28622	2.2181	0.725479	4.86198	5.01673	1.72268	1.85387	0.558757	-0.127389	0.497104	400	400
	chr1	15680306	15685580	SC_K27ac_706	EFHD2	1.22013	1.28622	2.2181	0.725479	4.86198	5.01673	1.72268	1.85387	0.55618	-0.127389	0.497104	400	400
	chr1	15694541	15694851	SC_K27ac_707	CASP9	0.878464	1.36705	1.90135	0.00597215	2.60095	2.16794	0.780338	2.14989	0.543947	-0.127389	0.497104	400	400
	chr1	15789651	15789892	SC_K27ac_723	EFHD2	1.61315	0	2.70495	2.44345	3.17759	2.45245	2.09786	1.58415	0.6865	-0.127389	0.497104	400	400
	chr1	15928343	15928948	SC_K27ac_733	DDI2	3.01574	3.10639	0.409392	1.55506	2.39207	2.71097	1.10867	2.92989	0.562147	-0.127389	0.497104	400	400
	chr1	15928343	15928948	SC_K27ac_733	DNAJC16	3.01574	3.10639	0.409392	1.55506	2.39207	2.71097	1.10867	2.92989	0.590071	-0.127389	0.497104	400	400
	chr1	15929604	15930690	RT4_K27ac_439	AGMAT	3.87361	4.29255	5.15236	2.98591	4.89487	4.84459	6.20243	6.10476	0.659515	-0.127389	0.497104	400	400
	chr1	15929604	15930690	RT4_K27ac_439	CASP9	3.87361	4.29255	5.15236	2.98591	4.89487	4.84459	6.20243	6.10476	0.829791	-0.127389	0.497104	400	400
	chr1	15929604	15930690	RT4_K27ac_439	DDI2	3.87361	4.29255	5.15236	2.98591	4.89487	4.84459	6.20243	6.10476	0.636203	-0.127389	0.497104	400	400
	chr1	15981708	15981913	SC_K27ac_739	FBLIM1	0	1.38343	1.34341	1.46606	2.65638	2.87816	0	1.39775	0.741354	-0.127389	0.497104	400	400
	chr1	15981708	15981913	SC_K27ac_739	PLEKHM2	0	1.38343	1.34341	1.46606	2.65638	2.87816	0	1.39775	0.74827	-0.127389	0.497104	400	400
	chr1	15981708	15981913	SC_K27ac_739	RSC1A1	0	1.38343	1.34341	1.46606	2.65638	2.87816	0	1.39775	0.877276	-0.127389	0.497104	400	400
	chr1	16012251	16012722	SC_K27ac_743	AGMAT	0.681327	0.061287	2.60843	2.04191	2.30325	2.28692	3.6236	3.43374	0.629745	-0.127389	0.497104	400	400
	chr1	16023806	16024069	HT1376_K27ac_425	DDI2	1.70679	1.17705	1.81938	0.419402	1.2165	1.06914	3.55256	2.96027	0.55958	-0.127389	0.497104	400	400
	chr1	16093302	16094043	SC_K27ac_750	FBLIM1	1.43319	0.442108	1.68319	1.02699	3.32506	2.71871	0.953097	0.27158	0.857661	-0.127389	0.497104	400	400
	chr1	16093302	16094043	SC_K27ac_750	PLEKHM2	1.43319	0.442108	1.68319	1.02699	3.32506	2.71871	0.953097	0.27158	0.826267	-0.127389	0.497104	400	400
	chr1	16093302	16094043	SC_K27ac_750	RSC1A1	1.43319	0.442108	1.68319	1.02699	3.32506	2.71871	0.953097	0.27158	0.629396	-0.127389	0.497104	400	400
	chr1	16093302	16094043	SC_K27ac_750	SPEN	1.43319	0.442108	1.68319	1.02699	3.32506	2.71871	0.953097	0.27158	0.656467	-0.127389	0.497104	400	400
	chr1	16108852	16109436	SC_K27ac_752	FBLIM1	1.27336	0.776283	1.65666	1.36792	3.02849	2.49643	0	1.2694	0.778786	-0.127389	0.497104	400	400
	chr1	16108852	16109436	SC_K27ac_752	PLEKHM2	1.27336	0.776283	1.65666	1.36792	3.02849	2.49643	0	1.2694	0.796381	-0.127389	0.497104	400	400
	chr1	16108852	16109436	SC_K27ac_752	RSC1A1	1.27336	0.776283	1.65666	1.36792	3.02849	2.49643	0	1.2694	0.633116	-0.127389	0.497104	400	400
	chr1	16108852	16109436	SC_K27ac_752	SPEN	1.27336	0.776283	1.65666	1.36792	3.02849	2.49643	0	1.2694	0.900974	-0.127389	0.497104	400	400
	chr1	16108852	16109436	SC_K27ac_752	ZBTB17	1.27336	0.776283	1.65666	1.36792	3.02849	2.49643	0	1.2694	0.534702	-0.127389	0.497104	400	400
	chr1	16109507	16110125	SC_K27ac_753	FBLIM1	1.62788	1.08202	3.09429	1.35648	2.95997	3.008	1.30593	2.20278	0.679058	-0.127389	0.497104	400	400
	chr1	16109507	16110125	SC_K27ac_753	PLEKHM2	1.62788	1.08202	3.09429	1.35648	2.95997	3.008	1.30593	2.20278	0.685953	-0.127389	0.497104	400	400
	chr1	16109507	16110125	SC_K27ac_753	RSC1A1	1.62788	1.08202	3.09429	1.35648	2.95997	3.008	1.30593	2.20278	0.576622	-0.127389	0.497104	400	400
	chr1	16109507	16110125	SC_K27ac_753	SPEN	1.62788	1.08202	3.09429	1.35648	2.95997	3.008	1.30593	2.20278	0.637091	-0.127389	0.497104	400	400
	chr1	16109507	16110125	SC_K27ac_753	ZBTB17	1.62788	1.08202	3.09429	1.35648	2.95997	3.008	1.30593	2.20278	0.600814	-0.127389	0.497104	400	400
	chr1	16110185	16111729	SC_K27ac_754	FBLIM1	1.29161	1.54246	1.69292	0.624201	4.29125	4.30269	1.35383	1.90821	0.653989	-0.127389	0.497104	400	400
	chr1	16110185	16111729	SC_K27ac_754	PLEKHM2	1.29161	1.54246	1.69292	0.624201	4.29125	4.30269	1.35383	1.90821	0.633354	-0.127389	0.497104	400	400
	chr1	16110185	16111729	SC_K27ac_754	RSC1A1	1.29161	1.54246	1.69292	0.624201	4.29125	4.30269	1.35383	1.90821	0.844985	-0.127389	0.497104	400	400
	chr1	16110185	16111729	SC_K27ac_754	SPEN	1.29161	1.54246	1.69292	0.624201	4.29125	4.30269	1.35383	1.90821	0.605	-0.127389	0.497104	400	400
	chr1	16110185	16111729	SC_K27ac_754	ZBTB17	1.29161	1.54246	1.69292	0.624201	4.29125	4.30269	1.35383	1.90821	0.623459	-0.127389	0.497104	400	400
	chr1	16111927	16114692	SC_K27ac_755	FBLIM1	1.39353	1.80538	2.65196	1.33972	4.18388	4.24137	2.40207	2.60694	0.680162	-0.127389	0.497104	400	400
	chr1	16111927	16114692	SC_K27ac_755	PLEKHM2	1.39353	1.80538	2.65196	1.33972	4.18388	4.24137	2.40207	2.60694	0.662647	-0.127389	0.497104	400	400
	chr1	16111927	16114692	SC_K27ac_755	RSC1A1	1.39353	1.80538	2.65196	1.33972	4.18388	4.24137	2.40207	2.60694	0.886821	-0.127389	0.497104	400	400
	chr1	16111927	16114692	SC_K27ac_755	SPEN	1.39353	1.80538	2.65196	1.33972	4.18388	4.24137	2.40207	2.60694	0.52812	-0.127389	0.497104	400	400
	chr1	16111927	16114692	SC_K27ac_755	ZBTB17	1.39353	1.80538	2.65196	1.33972	4.18388	4.24137	2.40207	2.60694	0.673681	-0.127389	0.497104	400	400
	chr1	16116149	16117022	SC_K27ac_757	RSC1A1	1.47836	1.78297	2.75034	0	3.19768	2.99155	1.53805	1.64094	0.606878	-0.127389	0.497104	400	400
	chr1	16117617	16117896	SC_K27ac_758	FBLIM1	1.19746	1.13234	0.364133	0.914519	2.43726	2.70873	1.42693	0	0.628502	-0.127389	0.497104	400	400
	chr1	16117617	16117896	SC_K27ac_758	PLEKHM2	1.19746	1.13234	0.364133	0.914519	2.43726	2.70873	1.42693	0	0.573366	-0.127389	0.497104	400	400
	chr1	16117617	16117896	SC_K27ac_758	RSC1A1	1.19746	1.13234	0.364133	0.914519	2.43726	2.70873	1.42693	0	0.656639	-0.127389	0.497104	400	400
	chr1	16119232	16120030	SC_K27ac_760	ZBTB17	2.25505	2.02631	3.46611	1.57632	2.91656	3.41285	2.79277	2.94307	0.541665	-0.127389	0.497104	400	400
	chr1	16155875	16157702	SC_K27ac_762	ZBTB17	3.26477	2.91469	2.79966	1.9329	3.66263	3.31186	4.14067	4.094	0.549472	-0.127389	0.497104	400	400
	chr1	16183515	16183720	SC_K27ac_769	FBLIM1	1.27236	0.964755	2.88183	1.83668	2.58546	2.07676	2.9277	1.68506	0.554768	-0.127389	0.497104	400	400
	chr1	16250420	16250826	SC_K27ac_779	ZBTB17	0.367421	0.694083	2.66739	0.311173	2.71033	2.41735	0.845512	2.83304	0.806307	-0.127389	0.497104	400	400
	chr1	16285605	16285778	SC_K27ac_783	ZBTB17	2.05163	1.0562	2.45663	1.45774	2.60233	2.38518	0	2.91123	0.686511	-0.127389	0.497104	400	400
	chr1	16339049	16340280	SC_K27ac_785	ZBTB17	0.863898	0.612649	1.98474	0.791802	3.99946	3.42355	0.728637	1.40606	0.615879	-0.127389	0.497104	400	400
	chr1	16393265	16393678	SC_K27ac_787	FAM131C	1.68246	1.21862	4.1516	2.54022	3.17224	2.27867	0	1.2886	0.772935	-0.127389	0.497104	400	400
	chr1	16409886	16410418	SC_K27ac_791	EPHA2	1.76958	0	3.54645	1.536	2.71333	2.74022	0.858711	1.9281	0.68525	-0.127389	0.497104	400	400
	chr1	16415001	16415705	RT4_K27ac_469	FAM131C	3.18597	3.23831	4.77324	4.40353	2.87822	1.90885	2.29804	1.67111	0.732185	-0.127389	0.497104	400	400
	chr1	16439496	16440411	SC_K27ac_794	EPHA2	0.963181	0.354129	3.27419	1.76987	2.27755	3.01758	0.913796	1.41991	0.809221	-0.127389	0.497104	400	400
	chr1	16439496	16440411	SC_K27ac_794	FAM131C	0.963181	0.354129	3.27419	1.76987	2.27755	3.01758	0.913796	1.41991	0.670937	-0.127389	0.497104	400	400
	chr1	16464234	16464661	SC_K27ac_798	EPHA2	2.13427	1.97643	3.76785	2.11963	2.19236	2.58007	0.448529	2.06096	0.504002	-0.127389	0.497104	400	400
	chr1	16464234	16464661	SC_K27ac_798	FAM131C	2.13427	1.97643	3.76785	2.11963	2.19236	2.58007	0.448529	2.06096	0.539431	-0.127389	0.497104	400	400
	chr1	16465619	16466043	RT4_K27ac_471	EPHA2	4.06928	3.87014	4.48579	4.36297	4.15576	4.47318	3.53035	3.79954	0.844186	-0.127389	0.497104	400	400
	chr1	16465619	16466043	RT4_K27ac_471	FAM131C	4.06928	3.87014	4.48579	4.36297	4.15576	4.47318	3.53035	3.79954	0.799034	-0.127389	0.497104	400	400
	chr1	16467229	16469055	SC_K27ac_800	EPHA2	2.99832	2.92893	3.80403	3.40744	3.01499	2.86512	2.5439	2.94612	0.538175	-0.127389	0.497104	400	400
	chr1	16467229	16469055	SC_K27ac_800	FAM131C	2.99832	2.92893	3.80403	3.40744	3.01499	2.86512	2.5439	2.94612	0.715934	-0.127389	0.497104	400	400
	chr1	16504882	16506070	SC_K27ac_808	EPHA2	2.65314	3.06712	4.75741	3.91769	3.37883	3.90206	2.88088	3.48369	0.672445	-0.127389	0.497104	400	400
	chr1	16504882	16506070	SC_K27ac_808	FAM131C	2.65314	3.06712	4.75741	3.91769	3.37883	3.90206	2.88088	3.48369	0.73621	-0.127389	0.497104	400	400
	chr1	16514093	16516272	SC_K27ac_813	ARHGEF19	2.12646	1.84579	3.56859	3.00441	3.55162	3.03771	3.45104	3.28673	0.720527	-0.127389	0.497104	400	400
	chr1	16514093	16516272	SC_K27ac_813	FBXO42	2.12646	1.84579	3.56859	3.00441	3.55162	3.03771	3.45104	3.28673	0.776639	-0.127389	0.497104	400	400
	chr1	16532191	16532520	SC_K27ac_815	ARHGEF19	1.58953	1.23602	2.95095	1.56091	2.79368	2.2786	2.99568	2.55915	0.604173	-0.127389	0.497104	400	400
	chr1	16532191	16532520	SC_K27ac_815	FBXO42	1.58953	1.23602	2.95095	1.56091	2.79368	2.2786	2.99568	2.55915	0.644223	-0.127389	0.497104	400	400
	chr1	16532191	16532520	SC_K27ac_815	SZRD1	1.58953	1.23602	2.95095	1.56091	2.79368	2.2786	2.99568	2.55915	0.683968	-0.127389	0.497104	400	400
	chr1	16532632	16533059	SC_K27ac_816	ARHGEF19	2.22884	0.933186	3.57892	2.76303	3.72987	3.567	4.37851	4.4994	0.54115	-0.127389	0.497104	400	400
	chr1	16532632	16533059	SC_K27ac_816	FBXO42	2.22884	0.933186	3.57892	2.76303	3.72987	3.567	4.37851	4.4994	0.687843	-0.127389	0.497104	400	400
	chr1	16532632	16533059	SC_K27ac_816	SZRD1	2.22884	0.933186	3.57892	2.76303	3.72987	3.567	4.37851	4.4994	0.689988	-0.127389	0.497104	400	400
	chr1	16533193	16534827	SC_K27ac_817	ARHGEF19	0.774751	1.19004	3.83601	2.7528	3.96033	3.65226	3.76599	3.95373	0.793305	-0.127389	0.497104	400	400
	chr1	16533193	16534827	SC_K27ac_817	FBXO42	0.774751	1.19004	3.83601	2.7528	3.96033	3.65226	3.76599	3.95373	0.787098	-0.127389	0.497104	400	400
	chr1	16533193	16534827	SC_K27ac_817	SZRD1	0.774751	1.19004	3.83601	2.7528	3.96033	3.65226	3.76599	3.95373	0.703221	-0.127389	0.497104	400	400
	chr1	16534975	16535643	SC_K27ac_818	EPHA2	1.91993	1.51508	3.28596	3.12232	3.4778	3.11461	1.14461	2.15949	0.908596	-0.127389	0.497104	400	400
	chr1	16534975	16535643	SC_K27ac_818	FAM131C	1.91993	1.51508	3.28596	3.12232	3.4778	3.11461	1.14461	2.15949	0.773001	-0.127389	0.497104	400	400
	chr1	16534975	16535643	SC_K27ac_818	FBXO42	1.91993	1.51508	3.28596	3.12232	3.4778	3.11461	1.14461	2.15949	0.534737	-0.127389	0.497104	400	400
	chr1	16544169	16544475	SC_K27ac_819	SZRD1	2.63691	1.33233	2.12916	1.5831	3.07009	2.10551	3.94914	3.59066	0.619493	-0.127389	0.497104	400	400
	chr1	16574650	16576250	SC_K27ac_821	ARHGEF19	1.9006	1.20571	2.03626	1.40468	3.97321	3.86951	2.26048	2.22363	0.700485	-0.127389	0.497104	400	400
	chr1	16574650	16576250	SC_K27ac_821	FBXO42	1.9006	1.20571	2.03626	1.40468	3.97321	3.86951	2.26048	2.22363	0.808816	-0.127389	0.497104	400	400
	chr1	16574650	16576250	SC_K27ac_821	SZRD1	1.9006	1.20571	2.03626	1.40468	3.97321	3.86951	2.26048	2.22363	0.799271	-0.127389	0.497104	400	400
	chr1	16587185	16587827	HT1376_K27ac_456	NECAP2	0	0.658883	2.44151	0.989487	1.16869	0.715323	3.13679	3.3009	0.654381	-0.127389	0.497104	400	400
	chr1	16647956	16648190	SC_K27ac_822	ARHGEF19	1.14728	2.23765	2.32298	1.64719	2.6013	1.98865	2.91984	1.94028	0.730092	-0.127389	0.497104	400	400
	chr1	16647956	16648190	SC_K27ac_822	NECAP2	1.14728	2.23765	2.32298	1.64719	2.6013	1.98865	2.91984	1.94028	0.685396	-0.127389	0.497104	400	400
	chr1	16647956	16648190	SC_K27ac_822	SZRD1	1.14728	2.23765	2.32298	1.64719	2.6013	1.98865	2.91984	1.94028	0.661791	-0.127389	0.497104	400	400
	chr1	16651365	16651650	SC_K27ac_823	ARHGEF19	0.322925	1.81152	3.02658	0.745715	2.74197	2.46494	2.55966	2.65602	0.671846	-0.127389	0.497104	400	400
	chr1	16651365	16651650	SC_K27ac_823	NECAP2	0.322925	1.81152	3.02658	0.745715	2.74197	2.46494	2.55966	2.65602	0.727035	-0.127389	0.497104	400	400
	chr1	16651365	16651650	SC_K27ac_823	SZRD1	0.322925	1.81152	3.02658	0.745715	2.74197	2.46494	2.55966	2.65602	0.595734	-0.127389	0.497104	400	400
	chr1	16673880	16674434	SC_K27ac_826	FBXO42	1.31846	1.28821	3.28924	1.42252	2.26632	3.21179	2.662	2.45363	0.621919	-0.127389	0.497104	400	400
	chr1	16673880	16674434	SC_K27ac_826	NECAP2	1.31846	1.28821	3.28924	1.42252	2.26632	3.21179	2.662	2.45363	0.612318	-0.127389	0.497104	400	400
	chr1	16673880	16674434	SC_K27ac_826	SZRD1	1.31846	1.28821	3.28924	1.42252	2.26632	3.21179	2.662	2.45363	0.57302	-0.127389	0.497104	400	400
	chr1	16674642	16675267	SC_K27ac_827	FBXO42	2.97742	1.81847	3.57419	3.15493	3.77402	3.58126	3.65524	3.46019	0.813811	-0.127389	0.497104	400	400
	chr1	16674642	16675267	SC_K27ac_827	NECAP2	2.97742	1.81847	3.57419	3.15493	3.77402	3.58126	3.65524	3.46019	0.613421	-0.127389	0.497104	400	400
	chr1	16674642	16675267	SC_K27ac_827	SZRD1	2.97742	1.81847	3.57419	3.15493	3.77402	3.58126	3.65524	3.46019	0.67256	-0.127389	0.497104	400	400
	chr1	16675568	16677124	SC_K27ac_828	FBXO42	1.69653	1.17471	2.99538	2.78121	4.02075	3.68665	3.33697	2.70549	0.977391	-0.127389	0.497104	400	400
	chr1	16675568	16677124	SC_K27ac_828	NECAP2	1.69653	1.17471	2.99538	2.78121	4.02075	3.68665	3.33697	2.70549	0.693295	-0.127389	0.497104	400	400
	chr1	16675568	16677124	SC_K27ac_828	SZRD1	1.69653	1.17471	2.99538	2.78121	4.02075	3.68665	3.33697	2.70549	0.833027	-0.127389	0.497104	400	400
	chr1	16699275	16699672	SC_K27ac_831	NECAP2	1.03774	2.11364	2.87716	1.95831	2.55324	2.09234	3.3072	2.5688	0.71222	-0.127389	0.497104	400	400
	chr1	16699275	16699672	SC_K27ac_831	SZRD1	1.03774	2.11364	2.87716	1.95831	2.55324	2.09234	3.3072	2.5688	0.56816	-0.127389	0.497104	400	400
	chr1	16711771	16712239	SC_K27ac_832	FBXO42	1.67883	0.899597	2.0614	2.22117	2.63562	2.03808	2.12056	2.49352	0.734214	-0.127389	0.497104	400	400
	chr1	16711771	16712239	SC_K27ac_832	NECAP2	1.67883	0.899597	2.0614	2.22117	2.63562	2.03808	2.12056	2.49352	0.568425	-0.127389	0.497104	400	400
	chr1	16711771	16712239	SC_K27ac_832	SZRD1	1.67883	0.899597	2.0614	2.22117	2.63562	2.03808	2.12056	2.49352	0.566963	-0.127389	0.497104	400	400
	chr1	16712454	16712827	SC_K27ac_833	FBXO42	1.01061	1.82705	3.13233	1.0245	3.03767	2.4504	2.03787	1.66579	0.530852	-0.127389	0.497104	400	400
	chr1	16712454	16712827	SC_K27ac_833	SZRD1	1.01061	1.82705	3.13233	1.0245	3.03767	2.4504	2.03787	1.66579	0.502631	-0.127389	0.497104	400	400
	chr1	16718690	16718894	SC_K27ac_835	FBXO42	1.8765	1.29176	3.21148	2.46623	2.44002	2.21323	2.86875	2.47515	0.557637	-0.127389	0.497104	400	400
	chr1	16791271	16792139	HT1376_K27ac_464	NECAP2	1.27595	1.34861	1.13994	0.671379	0.948927	0.654157	3.35737	2.83813	0.595858	-0.127389	0.497104	400	400
	chr1	16950168	16951168	SC_K27ac_841	NBPF1	3.27156	2.82826	3.08541	1.93698	4.1544	4.18032	3.27727	3.42006	0.680912	-0.127389	0.497104	400	400
	chr1	17221891	17222483	SC_K27ac_846	CROCC	0	0.0202346	6.29705	2.57088	4.72242	4.90644	0	1.41146	0.515368	-0.127389	0.497104	400	400
	chr1	17221891	17222483	SC_K27ac_846	MFAP2	0	0.0202346	6.29705	2.57088	4.72242	4.90644	0	1.41146	0.619842	-0.127389	0.497104	400	400
	chr1	17240165	17240403	SC_K27ac_849	MFAP2	1.66929	1.7492	3.00169	1.86263	2.84509	2.92225	4.03148	3.63349	0.512009	-0.127389	0.497104	400	400
	chr1	17240165	17240403	SC_K27ac_849	SDHB	1.66929	1.7492	3.00169	1.86263	2.84509	2.92225	4.03148	3.63349	0.867073	-0.127389	0.497104	400	400
	chr1	17274768	17275183	SC_K27ac_853	SDHB	2.08299	2.0048	3.78858	2.41129	3.35452	2.84631	3.63533	3.08049	0.679466	-0.127389	0.497104	400	400
	chr1	17275248	17275508	SC_K27ac_854	MFAP2	1.16497	2.42977	2.7937	2.0923	3.36889	3.13356	3.33401	3.41277	0.726418	-0.127389	0.497104	400	400
	chr1	17275248	17275508	SC_K27ac_854	SDHB	1.16497	2.42977	2.7937	2.0923	3.36889	3.13356	3.33401	3.41277	0.860568	-0.127389	0.497104	400	400
	chr1	17330642	17331026	SC_K27ac_856	MFAP2	1.90904	0.994201	2.72158	1.13676	3.46084	2.93594	1.69747	1.76476	0.743925	-0.127389	0.497104	400	400
	chr1	17330642	17331026	SC_K27ac_856	SDHB	1.90904	0.994201	2.72158	1.13676	3.46084	2.93594	1.69747	1.76476	0.561508	-0.127389	0.497104	400	400
	chr1	17482141	17482970	HT1376_K27ac_485	SDHB	0	0.534346	2.00062	1.08192	1.62776	0.808061	4.21395	3.63286	0.647017	-0.127389	0.497104	400	400
	chr1	17494514	17495341	SC_K27ac_862	ATP13A2	2.15906	1.425	3.89289	3.5018	2.28669	2.821	1.56371	2.05156	0.669296	-0.127389	0.497104	400	400
	chr1	17494514	17495341	SC_K27ac_862	PADI1	2.15906	1.425	3.89289	3.5018	2.28669	2.821	1.56371	2.05156	0.87288	-0.127389	0.497104	400	400
	chr1	17517759	17518005	SC_K27ac_864	MFAP2	1.44897	0	4.0019	1.93067	3.26135	2.72183	4.10655	3.90442	0.548024	-0.127389	0.497104	400	400
	chr1	17517759	17518005	SC_K27ac_864	SDHB	1.44897	0	4.0019	1.93067	3.26135	2.72183	4.10655	3.90442	0.71753	-0.127389	0.497104	400	400
	chr1	17519168	17519726	SC_K27ac_865	MFAP2	2.00208	1.67708	2.5667	1.75037	3.40076	3.01459	2.66321	2.56153	0.858889	-0.127389	0.497104	400	400
	chr1	17519168	17519726	SC_K27ac_865	SDHB	2.00208	1.67708	2.5667	1.75037	3.40076	3.01459	2.66321	2.56153	0.863022	-0.127389	0.497104	400	400
	chr1	17538299	17539429	SC_K27ac_868	MFAP2	1.33171	0.227759	4.36891	3.67072	2.98381	3.66639	3.45446	3.73859	0.561201	-0.127389	0.497104	400	400
	chr1	17538299	17539429	SC_K27ac_868	SDHB	1.33171	0.227759	4.36891	3.67072	2.98381	3.66639	3.45446	3.73859	0.505715	-0.127389	0.497104	400	400
	chr1	17552380	17553599	SC_K27ac_871	ATP13A2	3.09979	2.9301	3.72788	2.86328	2.8618	2.86652	1.94545	2.21526	0.566535	-0.127389	0.497104	400	400
	chr1	17552380	17553599	SC_K27ac_871	PADI1	3.09979	2.9301	3.72788	2.86328	2.8618	2.86652	1.94545	2.21526	0.772393	-0.127389	0.497104	400	400
	chr1	17552380	17553599	SC_K27ac_871	PADI3	3.09979	2.9301	3.72788	2.86328	2.8618	2.86652	1.94545	2.21526	0.685999	-0.127389	0.497104	400	400
	chr1	17555529	17555968	RT4_K27ac_516	PADI1	4.47154	4.43652	4.64651	4.54897	2.71822	2.07969	1.93668	2.63758	0.669277	-0.127389	0.497104	400	400
	chr1	17555529	17555968	RT4_K27ac_516	PADI3	4.47154	4.43652	4.64651	4.54897	2.71822	2.07969	1.93668	2.63758	0.962329	-0.127389	0.497104	400	400
	chr1	17556253	17556454	SC_K27ac_873	PADI1	3.95148	3.78456	5.41022	4.19422	2.41746	2.83425	3.39605	2.45322	0.67316	-0.127389	0.497104	400	400
	chr1	17556253	17556454	SC_K27ac_873	PADI3	3.95148	3.78456	5.41022	4.19422	2.41746	2.83425	3.39605	2.45322	0.818358	-0.127389	0.497104	400	400
	chr1	17559221	17560679	RT4_K27ac_517	MFAP2	4.74558	4.60278	5.80557	5.15624	5.31843	5.46717	4.97588	4.98511	0.544739	-0.127389	0.497104	400	400
	chr1	17559221	17560679	RT4_K27ac_517	PADI1	4.74558	4.60278	5.80557	5.15624	5.31843	5.46717	4.97588	4.98511	0.511436	-0.127389	0.497104	400	400
	chr1	17577344	17578484	SC_K27ac_881	SDHB	2.82009	2.69015	3.57995	2.14114	3.12576	3.25296	3.60879	3.772	0.72959	-0.127389	0.497104	400	400
	chr1	17614322	17614642	HT1376_K27ac_494	SDHB	2.5412	1.09634	2.57074	1.2621	2.21618	2.14266	3.77494	3.85586	0.637122	-0.127389	0.497104	400	400
	chr1	17618150	17618390	SC_K27ac_884	SDHB	2.59617	2.49707	1.76315	0.807459	2.27561	2.55482	2.87168	2.59869	0.52626	-0.127389	0.497104	400	400
	chr1	17625055	17625290	SC_K27ac_887	RCC2	1.01442	1.44349	0	1.00887	2.45912	1.80316	0	2.12616	0.615955	-0.127389	0.497104	400	400
	chr1	17630019	17631666	RT4_K27ac_522	ARHGEF10L	4.70545	4.50281	3.88183	3.58481	2.83692	2.88457	1.78891	2.03226	0.888654	-0.127389	0.497104	400	400
	chr1	17630019	17631666	RT4_K27ac_522	PADI1	4.70545	4.50281	3.88183	3.58481	2.83692	2.88457	1.78891	2.03226	0.551379	-0.127389	0.497104	400	400
	chr1	17630019	17631666	RT4_K27ac_522	PADI3	4.70545	4.50281	3.88183	3.58481	2.83692	2.88457	1.78891	2.03226	0.872457	-0.127389	0.497104	400	400
	chr1	17692126	17692410	SC_K27ac_890	RCC2	0.82379	1.47829	0.940909	0.583106	2.22065	2.65829	0	2.40036	0.66535	-0.127389	0.497104	400	400
	chr1	17786314	17787630	SC_K27ac_897	RCC2	1.04603	1.45468	2.80398	1.30772	3.18529	3.45434	5.99277	5.7063	0.578452	-0.127389	0.497104	400	400
	chr1	17817945	17818458	SC_K27ac_899	RCC2	1.16322	1.59941	2.06957	0.730539	3.24142	2.91644	2.5136	3.03702	0.841046	-0.127389	0.497104	400	400
	chr1	17871565	17872643	RT4_K27ac_532	ARHGEF10L	3.54505	4.07551	3.71051	3.13402	2.42208	2.22024	2.08837	2.23232	0.900536	-0.127389	0.497104	400	400
	chr1	17871565	17872643	RT4_K27ac_532	PADI1	3.54505	4.07551	3.71051	3.13402	2.42208	2.22024	2.08837	2.23232	0.502658	-0.127389	0.497104	400	400
	chr1	17871565	17872643	RT4_K27ac_532	PADI3	3.54505	4.07551	3.71051	3.13402	2.42208	2.22024	2.08837	2.23232	0.947794	-0.127389	0.497104	400	400
	chr1	17877715	17878876	RT4_K27ac_533	ARHGEF10L	5.57277	5.41238	4.06107	3.91286	2.36891	2.40478	3.54449	3.40175	0.764625	-0.127389	0.497104	400	400
	chr1	17877715	17878876	RT4_K27ac_533	PADI3	5.57277	5.41238	4.06107	3.91286	2.36891	2.40478	3.54449	3.40175	0.756661	-0.127389	0.497104	400	400
	chr1	17879930	17880508	RT4_K27ac_534	ARHGEF10L	4.73576	4.88668	4.60792	4.428	3.83365	3.45466	4.66747	3.92558	0.643249	-0.127389	0.497104	400	400
	chr1	17879930	17880508	RT4_K27ac_534	PADI3	4.73576	4.88668	4.60792	4.428	3.83365	3.45466	4.66747	3.92558	0.734067	-0.127389	0.497104	400	400
	chr1	17880773	17881265	RT4_K27ac_535	ARHGEF10L	5.32192	5.12147	5.5621	4.32786	4.34689	4.24798	4.66963	4.73281	0.523829	-0.127389	0.497104	400	400
	chr1	17880773	17881265	RT4_K27ac_535	PADI3	5.32192	5.12147	5.5621	4.32786	4.34689	4.24798	4.66963	4.73281	0.590252	-0.127389	0.497104	400	400
	chr1	17882142	17882505	SC_K27ac_909	ARHGEF10L	3.3644	3.50986	3.59472	3.16179	2.55447	3.12941	2.17653	2.52524	0.807763	-0.127389	0.497104	400	400
	chr1	17882142	17882505	SC_K27ac_909	PADI1	3.3644	3.50986	3.59472	3.16179	2.55447	3.12941	2.17653	2.52524	0.693643	-0.127389	0.497104	400	400
	chr1	17882142	17882505	SC_K27ac_909	PADI3	3.3644	3.50986	3.59472	3.16179	2.55447	3.12941	2.17653	2.52524	0.805396	-0.127389	0.497104	400	400
	chr1	17885889	17886364	RT4_K27ac_536	ARHGEF10L	7.13456	6.9491	6.32917	4.75562	4.2766	4.32052	4.42013	4.09481	0.773148	-0.127389	0.497104	400	400
	chr1	17885889	17886364	RT4_K27ac_536	PADI3	7.13456	6.9491	6.32917	4.75562	4.2766	4.32052	4.42013	4.09481	0.811652	-0.127389	0.497104	400	400
	chr1	17886537	17888239	RT4_K27ac_537	ARHGEF10L	7.55703	7.6451	6.73819	5.65467	4.97897	5.17009	4.53654	3.84879	0.821304	-0.127389	0.497104	400	400
	chr1	17886537	17888239	RT4_K27ac_537	PADI3	7.55703	7.6451	6.73819	5.65467	4.97897	5.17009	4.53654	3.84879	0.86211	-0.127389	0.497104	400	400
	chr1	17888448	17888952	RT4_K27ac_538	ARHGEF10L	7.07303	6.91844	5.91052	5.2879	4.6236	4.36475	3.15315	2.66487	0.852067	-0.127389	0.497104	400	400
	chr1	17888448	17888952	RT4_K27ac_538	PADI1	7.07303	6.91844	5.91052	5.2879	4.6236	4.36475	3.15315	2.66487	0.523298	-0.127389	0.497104	400	400
	chr1	17888448	17888952	RT4_K27ac_538	PADI3	7.07303	6.91844	5.91052	5.2879	4.6236	4.36475	3.15315	2.66487	0.868674	-0.127389	0.497104	400	400
	chr1	17895462	17896991	RT4_K27ac_539	ARHGEF10L	6.56244	6.5539	6.60064	5.51403	4.2111	4.40391	5.33857	5.40019	0.742995	-0.127389	0.497104	400	400
	chr1	17895462	17896991	RT4_K27ac_539	PADI3	6.56244	6.5539	6.60064	5.51403	4.2111	4.40391	5.33857	5.40019	0.773856	-0.127389	0.497104	400	400
	chr1	17922625	17924435	SC_K27ac_915	RCC2	1.73676	2.27791	3.10199	2.40649	3.52639	3.50086	2.59154	2.05598	0.613832	-0.127389	0.497104	400	400
	chr1	17950686	17951807	RT4_K27ac_543	ARHGEF10L	3.30038	3.4458	4.09536	3.65059	1.37836	2.20905	2.73993	2.34191	0.793295	-0.127389	0.497104	400	400
	chr1	17950686	17951807	RT4_K27ac_543	PADI1	3.30038	3.4458	4.09536	3.65059	1.37836	2.20905	2.73993	2.34191	0.560248	-0.127389	0.497104	400	400
	chr1	17950686	17951807	RT4_K27ac_543	PADI3	3.30038	3.4458	4.09536	3.65059	1.37836	2.20905	2.73993	2.34191	0.827703	-0.127389	0.497104	400	400
	chr1	17962984	17963222	SC_K27ac_916	RCC2	0	1.47106	0	1.37212	2.30093	2.57248	1.93387	0.694713	0.669797	-0.127389	0.497104	400	400
	chr1	18767352	18768042	RT4_K27ac_551	KLHDC7A	4.46097	4.38995	3.98269	3.00603	0	0.221555	0.638603	0.067178	0.964853	-0.127389	0.497104	400	400
	chr1	18790458	18791653	RT4_K27ac_552	KLHDC7A	4.80666	5.12338	3.86402	3.19535	0.185269	0	1.23495	0.931248	0.981075	-0.127389	0.497104	400	400
	chr1	18993299	18995222	RT4_K27ac_556	KLHDC7A	5.38663	5.18542	4.04624	3.56818	2.43865	0.892074	1.60657	0.983544	0.919998	-0.127389	0.497104	400	400
	chr1	18995502	18996243	RT4_K27ac_557	KLHDC7A	5.69685	5.86574	4.57602	4.39235	2.82381	2.39615	0	1.73148	0.830655	-0.127389	0.497104	400	400
	chr1	18996905	18997193	RT4_K27ac_558	KLHDC7A	4.9854	5.22552	4.11027	3.37898	1.40928	1.8661	1.2656	1.90333	0.954757	-0.127389	0.497104	400	400
	chr1	19213582	19213852	SC_K27ac_923	ALDH4A1	0.451652	1.11766	1.55329	0.404755	2.44975	2.59115	1.86246	2.69633	0.567789	-0.127389	0.497104	400	400
	chr1	19213582	19213852	SC_K27ac_923	MRTO4	0.451652	1.11766	1.55329	0.404755	2.44975	2.59115	1.86246	2.69633	0.805134	-0.127389	0.497104	400	400
	chr1	19251586	19252033	SC_K27ac_929	UBR4	2.51775	2.43243	2.64777	2.02385	2.89481	2.80772	2.00463	2.24121	0.577074	-0.127389	0.497104	400	400
	chr1	19255915	19256494	SC_K27ac_931	IFFO2	0.980631	1.70101	3.15686	1.96532	2.69795	2.1394	0	1.55951	0.684316	-0.127389	0.497104	400	400
	chr1	19255915	19256494	SC_K27ac_931	UBR4	0.980631	1.70101	3.15686	1.96532	2.69795	2.1394	0	1.55951	0.674172	-0.127389	0.497104	400	400
	chr1	19263420	19265996	SC_K27ac_935	IFFO2	1.5945	1.95562	2.85021	2.25367	3.56557	3.66083	2.93584	2.88542	0.651148	-0.127389	0.497104	400	400
	chr1	19263420	19265996	SC_K27ac_935	MRTO4	1.5945	1.95562	2.85021	2.25367	3.56557	3.66083	2.93584	2.88542	0.673189	-0.127389	0.497104	400	400
	chr1	19263420	19265996	SC_K27ac_935	UBR4	1.5945	1.95562	2.85021	2.25367	3.56557	3.66083	2.93584	2.88542	0.551064	-0.127389	0.497104	400	400
	chr1	19266110	19266961	SC_K27ac_936	IFFO2	2.01306	1.96173	3.30612	2.47598	4.08562	3.94039	1.46506	2.73074	0.821089	-0.127389	0.497104	400	400
	chr1	19266110	19266961	SC_K27ac_936	UBR4	2.01306	1.96173	3.30612	2.47598	4.08562	3.94039	1.46506	2.73074	0.822879	-0.127389	0.497104	400	400
	chr1	19267237	19268838	SC_K27ac_937	IFFO2	1.89505	1.56517	3.33481	2.44598	3.10191	3.0671	1.85682	1.98875	0.896412	-0.127389	0.497104	400	400
	chr1	19267237	19268838	SC_K27ac_937	UBR4	1.89505	1.56517	3.33481	2.44598	3.10191	3.0671	1.85682	1.98875	0.884157	-0.127389	0.497104	400	400
	chr1	19269390	19270204	SC_K27ac_938	UBR4	1.52329	2.13342	1.94468	1.58343	2.46961	2.4186	0.50824	1.85082	0.531004	-0.127389	0.497104	400	400
	chr1	19270288	19270510	SC_K27ac_939	EMC1	0.0641469	2.16681	1.73877	0.0969496	2.26597	2.48211	1.06561	2.36208	0.515008	-0.127389	0.497104	400	400
	chr1	19273398	19275010	SC_K27ac_940	EMC1	1.91923	1.85464	2.50141	1.55193	3.1706	2.83835	2.57895	2.08345	0.836599	-0.127389	0.497104	400	400
	chr1	19275277	19278997	SC_K27ac_941	EMC1	1.95226	1.81106	3.14783	1.91533	4.05798	4.22142	2.79059	2.45942	0.86814	-0.127389	0.497104	400	400
	chr1	19275277	19278997	SC_K27ac_941	IFFO2	1.95226	1.81106	3.14783	1.91533	4.05798	4.22142	2.79059	2.45942	0.699	-0.127389	0.497104	400	400
	chr1	19275277	19278997	SC_K27ac_941	UBR4	1.95226	1.81106	3.14783	1.91533	4.05798	4.22142	2.79059	2.45942	0.684285	-0.127389	0.497104	400	400
	chr1	19279161	19279918	SC_K27ac_942	EMC1	0.932749	0.986846	3.19959	1.13816	3.53571	3.68653	2.18251	2.27188	0.806159	-0.127389	0.497104	400	400
	chr1	19279161	19279918	SC_K27ac_942	IFFO2	0.932749	0.986846	3.19959	1.13816	3.53571	3.68653	2.18251	2.27188	0.66824	-0.127389	0.497104	400	400
	chr1	19279161	19279918	SC_K27ac_942	UBR4	0.932749	0.986846	3.19959	1.13816	3.53571	3.68653	2.18251	2.27188	0.613277	-0.127389	0.497104	400	400
	chr1	19289041	19289270	HT1376_K27ac_530	ALDH4A1	0.591566	0.449046	1.77321	1.33122	1.71547	2.27766	3.43082	3.10461	0.59083	-0.127389	0.497104	400	400
	chr1	19289041	19289270	HT1376_K27ac_530	EMC1	0.591566	0.449046	1.77321	1.33122	1.71547	2.27766	3.43082	3.10461	0.676267	-0.127389	0.497104	400	400
	chr1	19289041	19289270	HT1376_K27ac_530	MRTO4	0.591566	0.449046	1.77321	1.33122	1.71547	2.27766	3.43082	3.10461	0.786295	-0.127389	0.497104	400	400
	chr1	19292097	19292358	HT1376_K27ac_531	EMC1	1.2289	0.0554127	1.79436	1.37647	1.39973	2.73694	3.10441	2.9918	0.674012	-0.127389	0.497104	400	400
	chr1	19292097	19292358	HT1376_K27ac_531	MRTO4	1.2289	0.0554127	1.79436	1.37647	1.39973	2.73694	3.10441	2.9918	0.771	-0.127389	0.497104	400	400
	chr1	19324535	19326115	RT4_K27ac_565	EMC1	2.94631	3.06841	5.05593	4.02002	4.77731	4.68046	4.84629	4.8863	0.693642	-0.127389	0.497104	400	400
	chr1	19324535	19326115	RT4_K27ac_565	IFFO2	2.94631	3.06841	5.05593	4.02002	4.77731	4.68046	4.84629	4.8863	0.503802	-0.127389	0.497104	400	400
	chr1	19324535	19326115	RT4_K27ac_565	MRTO4	2.94631	3.06841	5.05593	4.02002	4.77731	4.68046	4.84629	4.8863	0.572873	-0.127389	0.497104	400	400
	chr1	19354633	19354950	SC_K27ac_952	IFFO2	1.44611	0.833926	5.22045	4.23205	3.23963	2.78549	3.09638	3.25208	0.615589	-0.127389	0.497104	400	400
	chr1	19357914	19358102	SC_K27ac_955	IFFO2	1.53457	1.59749	2.19972	2.08945	2.29976	2.28309	0	2.38734	0.533945	-0.127389	0.497104	400	400
	chr1	19357914	19358102	SC_K27ac_955	UBR4	1.53457	1.59749	2.19972	2.08945	2.29976	2.28309	0	2.38734	0.538589	-0.127389	0.497104	400	400
	chr1	19358714	19359087	SC_K27ac_956	IFFO2	0.924105	1.37108	3.28178	3.01396	2.22335	2.45392	0	2.45365	0.677344	-0.127389	0.497104	400	400
	chr1	19358714	19359087	SC_K27ac_956	UBR4	0.924105	1.37108	3.28178	3.01396	2.22335	2.45392	0	2.45365	0.607088	-0.127389	0.497104	400	400
	chr1	19362687	19362870	SC_K27ac_958	IFFO2	2.24252	0.744357	3.4508	1.62292	2.52842	2.78903	1.34252	0	0.655711	-0.127389	0.497104	400	400
	chr1	19362687	19362870	SC_K27ac_958	UBR4	2.24252	0.744357	3.4508	1.62292	2.52842	2.78903	1.34252	0	0.752055	-0.127389	0.497104	400	400
	chr1	19378243	19379581	HT1376_K27ac_539	ALDH4A1	0	0.617273	1.3586	0.253647	0.825643	0.713817	3.06951	2.95383	0.676699	-0.127389	0.497104	400	400
	chr1	19378243	19379581	HT1376_K27ac_539	MRTO4	0	0.617273	1.3586	0.253647	0.825643	0.713817	3.06951	2.95383	0.598382	-0.127389	0.497104	400	400
	chr1	19399904	19400441	SC_K27ac_959	EMC1	2.09759	1.92048	3.12665	1.99065	3.52257	2.95608	2.59956	2.47771	0.732865	-0.127389	0.497104	400	400
	chr1	19399904	19400441	SC_K27ac_959	IFFO2	2.09759	1.92048	3.12665	1.99065	3.52257	2.95608	2.59956	2.47771	0.624245	-0.127389	0.497104	400	400
	chr1	19399904	19400441	SC_K27ac_959	UBR4	2.09759	1.92048	3.12665	1.99065	3.52257	2.95608	2.59956	2.47771	0.605723	-0.127389	0.497104	400	400
	chr1	19400519	19400778	SC_K27ac_960	EMC1	1.76277	1.3844	2.84645	1.51445	2.80675	2.58816	2.601	2.26681	0.740363	-0.127389	0.497104	400	400
	chr1	19489728	19492081	HT1376_K27ac_541	MRTO4	1.24587	0.900174	2.18072	1.35845	1.4019	0.799675	5.64702	5.41054	0.552231	-0.127389	0.497104	400	400
	chr1	19489728	19492081	HT1376_K27ac_541	PQLC2	1.24587	0.900174	2.18072	1.35845	1.4019	0.799675	5.64702	5.41054	0.674222	-0.127389	0.497104	400	400
	chr1	19587204	19587503	HT1376_K27ac_545	PQLC2	1.50722	1.79505	1.55837	1.45739	0.837479	1.15592	3.66829	2.66986	0.546623	-0.127389	0.497104	400	400
	chr1	19669544	19669834	HT1376_K27ac_548	PQLC2	0.473694	1.12364	1.63861	1.59551	0.386255	0.952957	2.77175	2.69873	0.524707	-0.127389	0.497104	400	400
	chr1	19761655	19761936	SC_K27ac_971	AKR7A2	1.15139	0.832111	1.0852	1.72328	2.48388	2.47477	2.06624	1.82323	0.66335	-0.127389	0.497104	400	400
	chr1	19761655	19761936	SC_K27ac_971	PQLC2	1.15139	0.832111	1.0852	1.72328	2.48388	2.47477	2.06624	1.82323	0.761236	-0.127389	0.497104	400	400
	chr1	19763797	19764630	SC_K27ac_974	CAPZB	2.27565	2.04172	3.01294	1.94996	2.97158	2.87865	1.04153	1.17192	0.695535	-0.127389	0.497104	400	400
	chr1	19765956	19766982	SC_K27ac_976	CAPZB	1.64762	2.04534	3.84848	2.41523	3.41199	2.51785	2.56832	2.46782	0.608543	-0.127389	0.497104	400	400
	chr1	19767574	19767816	SC_K27ac_977	CAPZB	1.07402	1.19047	2.34278	2.26124	3.36673	2.35776	0.520557	1.71568	0.836829	-0.127389	0.497104	400	400
	chr1	19774112	19775062	SC_K27ac_978	CAPZB	1.49861	1.83991	2.64887	2.56668	3.34301	2.38539	1.62175	1.71224	0.896145	-0.127389	0.497104	400	400
	chr1	19775177	19776489	SC_K27ac_979	CAPZB	1.00655	1.57666	2.83053	2.04324	3.08655	3.1921	0.542223	2.2987	0.738426	-0.127389	0.497104	400	400
	chr1	19795090	19795838	RT4_K27ac_584	CAPZB	3.56563	2.65391	4.16089	3.75654	2.90679	3.27667	2.207	1.47819	0.620178	-0.127389	0.497104	400	400
	chr1	19941561	19941876	SC_K27ac_987	NBL1	1.73832	1.79684	1.86491	1.19278	3.16903	2.49261	1.96881	1.87281	0.702632	-0.127389	0.497104	400	400
	chr1	19942425	19944326	SC_K27ac_988	NBL1	1.61276	1.24394	2.53833	1.19235	4.2717	3.97311	1.1868	1.51843	0.67441	-0.127389	0.497104	400	400
	chr1	19944549	19944759	SC_K27ac_989	NBL1	1.48873	0.74198	0	0.980854	2.68777	2.51871	2.15604	2.7942	0.703067	-0.127389	0.497104	400	400
	chr1	20198479	20198692	SC_K27ac_997	NBL1	0	0.664015	2.23873	0	2.79208	2.21995	0	0	0.513319	-0.127389	0.497104	400	400
	chr1	20211566	20212528	SC_K27ac_999	OTUD3	1.26241	1.20763	2.00696	1.31408	2.51847	2.76392	1.48074	2.83741	0.537531	-0.127389	0.497104	400	400
	chr1	20219567	20220674	SC_K27ac_1000	TMCO4	1.64467	0.788107	1.561	1.44504	3.11992	3.34256	2.0617	1.71645	0.789365	-0.127389	0.497104	400	400
	chr1	20220957	20221414	SC_K27ac_1001	TMCO4	0.795949	2.0884	1.64266	0.960107	3.52822	3.2391	2.34348	1.21482	0.689972	-0.127389	0.497104	400	400
	chr1	20221672	20221896	SC_K27ac_1002	OTUD3	0.444121	0.683073	0.973775	1.08759	2.09726	2.39124	1.3622	1.56788	0.547728	-0.127389	0.497104	400	400
	chr1	20221672	20221896	SC_K27ac_1002	TMCO4	0.444121	0.683073	0.973775	1.08759	2.09726	2.39124	1.3622	1.56788	0.722717	-0.127389	0.497104	400	400
	chr1	20229541	20230230	SC_K27ac_1003	TMCO4	0.370713	1.21504	2.65649	2.39378	4.17775	3.77405	4.14085	3.49511	0.725285	-0.127389	0.497104	400	400
	chr1	20230320	20231195	SC_K27ac_1004	OTUD3	1.03408	1.31413	1.76895	2.49485	4.0007	3.84967	2.87197	3.28974	0.599613	-0.127389	0.497104	400	400
	chr1	20230320	20231195	SC_K27ac_1004	TMCO4	1.03408	1.31413	1.76895	2.49485	4.0007	3.84967	2.87197	3.28974	0.754481	-0.127389	0.497104	400	400
	chr1	20231563	20231809	SC_K27ac_1005	OTUD3	1.21614	0.678521	0	0.650564	2.72737	3.0098	1.63046	2.41564	0.837207	-0.127389	0.497104	400	400
	chr1	20231563	20231809	SC_K27ac_1005	TMCO4	1.21614	0.678521	0	0.650564	2.72737	3.0098	1.63046	2.41564	0.575356	-0.127389	0.497104	400	400
	chr1	20301702	20302337	HT1376_K27ac_563	PLA2G2A	5.66511	5.52908	4.08828	1.85779	0.163723	0.731783	4.3898	4.55289	0.842602	-0.127389	0.497104	400	400
	chr1	20301702	20302337	HT1376_K27ac_563	PLA2G2F	5.66511	5.52908	4.08828	1.85779	0.163723	0.731783	4.3898	4.55289	0.797136	-0.127389	0.497104	400	400
	chr1	20301772	20303485	RT4_K27ac_600	PLA2G2A	5.51228	5.4463	3.21884	1.73623	0.455472	0.786843	3.22852	3.60608	0.895445	-0.127389	0.497104	400	400
	chr1	20301772	20303485	RT4_K27ac_600	PLA2G2F	5.51228	5.4463	3.21884	1.73623	0.455472	0.786843	3.22852	3.60608	0.880713	-0.127389	0.497104	400	400
	chr1	20478104	20478912	RT4_K27ac_608	PLA2G2A	5.32516	5.04801	4.25673	3.02831	2.52842	2.26102	3.39164	3.48209	0.83971	-0.127389	0.497104	400	400
	chr1	20478104	20478912	RT4_K27ac_608	PLA2G2F	5.32516	5.04801	4.25673	3.02831	2.52842	2.26102	3.39164	3.48209	0.911067	-0.127389	0.497104	400	400
	chr1	20479384	20479618	RT4_K27ac_609	PLA2G2F	4.61733	4.16364	6.09608	4.37966	1.30305	2.21381	4.04012	4.755	0.613276	-0.127389	0.497104	400	400
	chr1	20492965	20493388	HT1376_K27ac_568	PLA2G2A	2.37068	1.72613	2.47543	1.34729	0.592046	0.37218	3.64296	2.69509	0.521707	-0.127389	0.497104	400	400
	chr1	20497740	20498186	SC_K27ac_1010	PLA2G2F	4.17836	4.82556	3.54144	2.65786	2.93709	3.07561	1.37121	2.07005	0.604032	-0.127389	0.497104	400	400
	chr1	20537314	20539404	RT4_K27ac_614	PLA2G2A	6.39436	6.13815	6.04841	4.95938	5.07121	5.13198	7.02478	6.67773	0.608686	-0.127389	0.497104	400	400
	chr1	20539612	20540063	RT4_K27ac_615	PLA2G2A	5.63647	6.02307	4.19786	3.85352	3.92556	4.0482	5.40164	5.58997	0.843184	-0.127389	0.497104	400	400
	chr1	20539612	20540063	RT4_K27ac_615	PLA2G2F	5.63647	6.02307	4.19786	3.85352	3.92556	4.0482	5.40164	5.58997	0.634208	-0.127389	0.497104	400	400
	chr1	20558396	20559937	RT4_K27ac_616	PLA2G2A	3.89324	3.79241	3.62207	3.04351	2.57288	2.45045	3.83338	3.76562	0.783945	-0.127389	0.497104	400	400
	chr1	20558396	20559937	RT4_K27ac_616	PLA2G2F	3.89324	3.79241	3.62207	3.04351	2.57288	2.45045	3.83338	3.76562	0.730315	-0.127389	0.497104	400	400
	chr1	20575354	20578020	RT4_K27ac_617	PLA2G2A	5.77828	5.65899	4.3282	3.73824	1.22463	0.663301	1.01068	1.81877	0.674505	-0.127389	0.497104	400	400
	chr1	20575354	20578020	RT4_K27ac_617	PLA2G2F	5.77828	5.65899	4.3282	3.73824	1.22463	0.663301	1.01068	1.81877	0.925303	-0.127389	0.497104	400	400
	chr1	20591789	20593665	RT4_K27ac_618	PLA2G2A	5.61528	5.59136	4.1578	2.239	0.950234	0.97249	1.75334	1.68155	0.786132	-0.127389	0.497104	400	400
	chr1	20591789	20593665	RT4_K27ac_618	PLA2G2F	5.61528	5.59136	4.1578	2.239	0.950234	0.97249	1.75334	1.68155	0.914441	-0.127389	0.497104	400	400
	chr1	20681580	20683909	RT4_K27ac_621	PLA2G2F	6.24018	6.17918	3.87318	3.11553	1.85348	2.10009	4.5804	4.39378	0.888412	-0.127389	0.497104	400	400
	chr1	20688559	20689236	HT1376_K27ac_575	PLA2G2F	3.84846	2.83256	2.77484	1.64671	0.555483	0.545691	3.14659	3.77602	0.660771	-0.127389	0.497104	400	400
	chr1	20688628	20688855	RT4_K27ac_622	PLA2G2F	4.54908	3.61533	2.79761	1.26937	1.00612	0.0390277	2.99871	4.12585	0.712919	-0.127389	0.497104	400	400
	chr1	20820705	20821016	RT4_K27ac_626	CAMK2N1	4.25687	4.63853	4.81797	5.04527	4.08444	4.343	6.40552	6.22172	0.587141	-0.127389	0.497104	400	400
	chr1	20821937	20822856	RT4_K27ac_627	CAMK2N1	5.41057	5.36775	4.70079	4.60757	4.3886	4.13048	6.17554	6.33092	0.761203	-0.127389	0.497104	400	400
	chr1	20823059	20823545	RT4_K27ac_628	CAMK2N1	4.64075	4.64832	4.53387	4.44642	3.30135	3.77262	6.09092	5.4963	0.507683	-0.127389	0.497104	400	400
	chr1	20857091	20858919	HT1376_K27ac_581	CAMK2N1	1.01411	1.35489	1.6606	1.21874	0.621375	0.627441	4.78838	4.70235	0.717864	-0.127389	0.497104	400	400
	chr1	20857091	20858919	HT1376_K27ac_581	MUL1	1.01411	1.35489	1.6606	1.21874	0.621375	0.627441	4.78838	4.70235	0.527962	-0.127389	0.497104	400	400
	chr1	20901910	20902952	SC_K27ac_1026	CDA	0.533268	0.443836	2.38628	0.628047	2.49679	2.62547	1.35191	1.05288	0.758495	-0.127389	0.497104	400	400
	chr1	20901910	20902952	SC_K27ac_1026	DDOST	0.533268	0.443836	2.38628	0.628047	2.49679	2.62547	1.35191	1.05288	0.887348	-0.127389	0.497104	400	400
	chr1	20901910	20902952	SC_K27ac_1026	HP1BP3	0.533268	0.443836	2.38628	0.628047	2.49679	2.62547	1.35191	1.05288	0.598708	-0.127389	0.497104	400	400
	chr1	20901910	20902952	SC_K27ac_1026	PINK1	0.533268	0.443836	2.38628	0.628047	2.49679	2.62547	1.35191	1.05288	0.697618	-0.127389	0.497104	400	400
	chr1	20901910	20902952	SC_K27ac_1026	SH2D5	0.533268	0.443836	2.38628	0.628047	2.49679	2.62547	1.35191	1.05288	0.6232	-0.127389	0.497104	400	400
	chr1	20903173	20903496	SC_K27ac_1027	CDA	0.30985	1.48722	1.07026	1.43295	3.44601	2.93664	0	1.66109	0.66065	-0.127389	0.497104	400	400
	chr1	20903173	20903496	SC_K27ac_1027	DDOST	0.30985	1.48722	1.07026	1.43295	3.44601	2.93664	0	1.66109	0.696014	-0.127389	0.497104	400	400
	chr1	20903173	20903496	SC_K27ac_1027	HP1BP3	0.30985	1.48722	1.07026	1.43295	3.44601	2.93664	0	1.66109	0.777994	-0.127389	0.497104	400	400
	chr1	20903173	20903496	SC_K27ac_1027	PINK1	0.30985	1.48722	1.07026	1.43295	3.44601	2.93664	0	1.66109	0.626679	-0.127389	0.497104	400	400
	chr1	20926272	20926684	SC_K27ac_1030	CDA	0.808427	1.50135	2.194	1.55036	2.65755	2.51749	0.820211	0.75535	0.85314	-0.127389	0.497104	400	400
	chr1	20926272	20926684	SC_K27ac_1030	DDOST	0.808427	1.50135	2.194	1.55036	2.65755	2.51749	0.820211	0.75535	0.773798	-0.127389	0.497104	400	400
	chr1	20927435	20927791	SC_K27ac_1031	CDA	0.206115	1.14465	2.87662	2.6435	2.24558	2.93635	1.29521	1.63258	0.890346	-0.127389	0.497104	400	400
	chr1	20927435	20927791	SC_K27ac_1031	DDOST	0.206115	1.14465	2.87662	2.6435	2.24558	2.93635	1.29521	1.63258	0.749266	-0.127389	0.497104	400	400
	chr1	20927435	20927791	SC_K27ac_1031	PINK1	0.206115	1.14465	2.87662	2.6435	2.24558	2.93635	1.29521	1.63258	0.664998	-0.127389	0.497104	400	400
	chr1	20928275	20928947	SC_K27ac_1032	CDA	1.4106	1.40866	2.77034	3.09771	2.75211	2.26792	1.55478	2.00316	0.869507	-0.127389	0.497104	400	400
	chr1	20928275	20928947	SC_K27ac_1032	DDOST	1.4106	1.40866	2.77034	3.09771	2.75211	2.26792	1.55478	2.00316	0.654319	-0.127389	0.497104	400	400
	chr1	20928275	20928947	SC_K27ac_1032	PINK1	1.4106	1.40866	2.77034	3.09771	2.75211	2.26792	1.55478	2.00316	0.56912	-0.127389	0.497104	400	400
	chr1	20929001	20931663	SC_K27ac_1033	CDA	1.00778	1.29718	3.4511	2.78462	3.4222	3.77924	2.11849	2.34811	0.924811	-0.127389	0.497104	400	400
	chr1	20929001	20931663	SC_K27ac_1033	DDOST	1.00778	1.29718	3.4511	2.78462	3.4222	3.77924	2.11849	2.34811	0.911624	-0.127389	0.497104	400	400
	chr1	20929001	20931663	SC_K27ac_1033	HP1BP3	1.00778	1.29718	3.4511	2.78462	3.4222	3.77924	2.11849	2.34811	0.559028	-0.127389	0.497104	400	400
	chr1	20929001	20931663	SC_K27ac_1033	PINK1	1.00778	1.29718	3.4511	2.78462	3.4222	3.77924	2.11849	2.34811	0.808291	-0.127389	0.497104	400	400
	chr1	20938055	20938565	SC_K27ac_1034	CAMK2N1	1.46283	1.70842	3.44651	2.06682	2.69046	2.7598	4.92883	4.48865	0.53911	-0.127389	0.497104	400	400
	chr1	20938055	20938565	SC_K27ac_1034	MUL1	1.46283	1.70842	3.44651	2.06682	2.69046	2.7598	4.92883	4.48865	0.739386	-0.127389	0.497104	400	400
	chr1	20938055	20938565	SC_K27ac_1034	PINK1	1.46283	1.70842	3.44651	2.06682	2.69046	2.7598	4.92883	4.48865	0.572076	-0.127389	0.497104	400	400
	chr1	20938055	20938565	SC_K27ac_1034	SH2D5	1.46283	1.70842	3.44651	2.06682	2.69046	2.7598	4.92883	4.48865	0.619991	-0.127389	0.497104	400	400
	chr1	20940103	20940799	RT4_K27ac_630	CAMK2N1	3.58045	3.48264	3.69871	3.54129	4.09449	3.84323	5.67551	5.12755	0.717142	-0.127389	0.497104	400	400
	chr1	20940103	20940799	RT4_K27ac_630	MUL1	3.58045	3.48264	3.69871	3.54129	4.09449	3.84323	5.67551	5.12755	0.813198	-0.127389	0.497104	400	400
	chr1	20940103	20940799	RT4_K27ac_630	SH2D5	3.58045	3.48264	3.69871	3.54129	4.09449	3.84323	5.67551	5.12755	0.669604	-0.127389	0.497104	400	400
	chr1	20965854	20966444	HT1376_K27ac_587	CAMK2N1	0.645753	2.28037	1.00677	0.976523	1.30523	0.882849	3.57857	3.33167	0.804836	-0.127389	0.497104	400	400
	chr1	20965854	20966444	HT1376_K27ac_587	MUL1	0.645753	2.28037	1.00677	0.976523	1.30523	0.882849	3.57857	3.33167	0.596541	-0.127389	0.497104	400	400
	chr1	20976646	20976926	HT1376_K27ac_588	CAMK2N1	0.700297	1.00627	1.38791	0.854633	0.385822	0.0254322	2.43053	2.78564	0.655072	-0.127389	0.497104	400	400
	chr1	21025216	21025386	SC_K27ac_1041	CAMK2N1	0.888325	0.956057	1.44408	0.330198	2.87588	2.52239	1.58417	2.74075	0.548567	-0.127389	0.497104	400	400
	chr1	21025216	21025386	SC_K27ac_1041	DDOST	0.888325	0.956057	1.44408	0.330198	2.87588	2.52239	1.58417	2.74075	0.614341	-0.127389	0.497104	400	400
	chr1	21025216	21025386	SC_K27ac_1041	HP1BP3	0.888325	0.956057	1.44408	0.330198	2.87588	2.52239	1.58417	2.74075	0.929908	-0.127389	0.497104	400	400
	chr1	21025216	21025386	SC_K27ac_1041	MUL1	0.888325	0.956057	1.44408	0.330198	2.87588	2.52239	1.58417	2.74075	0.816249	-0.127389	0.497104	400	400
	chr1	21025216	21025386	SC_K27ac_1041	PINK1	0.888325	0.956057	1.44408	0.330198	2.87588	2.52239	1.58417	2.74075	0.74693	-0.127389	0.497104	400	400
	chr1	21025216	21025386	SC_K27ac_1041	SH2D5	0.888325	0.956057	1.44408	0.330198	2.87588	2.52239	1.58417	2.74075	0.835291	-0.127389	0.497104	400	400
	chr1	21051795	21052028	SC_K27ac_1043	HP1BP3	1.86779	1.75894	1.94951	0.659465	2.63051	2.2627	1.22971	2.29335	0.705034	-0.127389	0.497104	400	400
	chr1	21052108	21052428	SC_K27ac_1044	DDOST	0	1.09634	2.70683	1.08212	2.20378	2.05353	2.61616	1.76476	0.658196	-0.127389	0.497104	400	400
	chr1	21052108	21052428	SC_K27ac_1044	MUL1	0	1.09634	2.70683	1.08212	2.20378	2.05353	2.61616	1.76476	0.616985	-0.127389	0.497104	400	400
	chr1	21052108	21052428	SC_K27ac_1044	PINK1	0	1.09634	2.70683	1.08212	2.20378	2.05353	2.61616	1.76476	0.720723	-0.127389	0.497104	400	400
	chr1	21052108	21052428	SC_K27ac_1044	SH2D5	0	1.09634	2.70683	1.08212	2.20378	2.05353	2.61616	1.76476	0.61191	-0.127389	0.497104	400	400
	chr1	21062373	21064204	SC_K27ac_1049	DDOST	1.61044	1.86115	2.73381	1.88904	3.91455	3.52551	3.71462	3.29074	0.762413	-0.127389	0.497104	400	400
	chr1	21062373	21064204	SC_K27ac_1049	HP1BP3	1.61044	1.86115	2.73381	1.88904	3.91455	3.52551	3.71462	3.29074	0.764055	-0.127389	0.497104	400	400
	chr1	21062373	21064204	SC_K27ac_1049	MUL1	1.61044	1.86115	2.73381	1.88904	3.91455	3.52551	3.71462	3.29074	0.931874	-0.127389	0.497104	400	400
	chr1	21062373	21064204	SC_K27ac_1049	PINK1	1.61044	1.86115	2.73381	1.88904	3.91455	3.52551	3.71462	3.29074	0.877154	-0.127389	0.497104	400	400
	chr1	21062373	21064204	SC_K27ac_1049	SH2D5	1.61044	1.86115	2.73381	1.88904	3.91455	3.52551	3.71462	3.29074	0.95165	-0.127389	0.497104	400	400
	chr1	21064586	21065097	SC_K27ac_1050	DDOST	1.72801	0.500329	2.71926	1.52598	3.28703	3.04869	3.49934	3.50716	0.643822	-0.127389	0.497104	400	400
	chr1	21064586	21065097	SC_K27ac_1050	HP1BP3	1.72801	0.500329	2.71926	1.52598	3.28703	3.04869	3.49934	3.50716	0.663752	-0.127389	0.497104	400	400
	chr1	21064586	21065097	SC_K27ac_1050	MUL1	1.72801	0.500329	2.71926	1.52598	3.28703	3.04869	3.49934	3.50716	0.837181	-0.127389	0.497104	400	400
	chr1	21064586	21065097	SC_K27ac_1050	PINK1	1.72801	0.500329	2.71926	1.52598	3.28703	3.04869	3.49934	3.50716	0.790316	-0.127389	0.497104	400	400
	chr1	21064586	21065097	SC_K27ac_1050	SH2D5	1.72801	0.500329	2.71926	1.52598	3.28703	3.04869	3.49934	3.50716	0.848874	-0.127389	0.497104	400	400
	chr1	21065323	21067312	SC_K27ac_1051	CAMK2N1	1.31728	1.69693	2.51796	1.93655	3.34482	3.36663	5.13586	5.03847	0.688635	-0.127389	0.497104	400	400
	chr1	21065323	21067312	SC_K27ac_1051	HP1BP3	1.31728	1.69693	2.51796	1.93655	3.34482	3.36663	5.13586	5.03847	0.568202	-0.127389	0.497104	400	400
	chr1	21065323	21067312	SC_K27ac_1051	MUL1	1.31728	1.69693	2.51796	1.93655	3.34482	3.36663	5.13586	5.03847	0.9056	-0.127389	0.497104	400	400
	chr1	21065323	21067312	SC_K27ac_1051	PINK1	1.31728	1.69693	2.51796	1.93655	3.34482	3.36663	5.13586	5.03847	0.701115	-0.127389	0.497104	400	400
	chr1	21065323	21067312	SC_K27ac_1051	SH2D5	1.31728	1.69693	2.51796	1.93655	3.34482	3.36663	5.13586	5.03847	0.808561	-0.127389	0.497104	400	400
	chr1	21108620	21109175	SC_K27ac_1052	CDA	0.68367	0	1.81151	0.963449	2.84833	1.93595	1.96894	1.75291	0.620746	-0.127389	0.497104	400	400
	chr1	21108620	21109175	SC_K27ac_1052	DDOST	0.68367	0	1.81151	0.963449	2.84833	1.93595	1.96894	1.75291	0.864838	-0.127389	0.497104	400	400
	chr1	21108620	21109175	SC_K27ac_1052	HP1BP3	0.68367	0	1.81151	0.963449	2.84833	1.93595	1.96894	1.75291	0.6902	-0.127389	0.497104	400	400
	chr1	21108620	21109175	SC_K27ac_1052	MUL1	0.68367	0	1.81151	0.963449	2.84833	1.93595	1.96894	1.75291	0.748281	-0.127389	0.497104	400	400
	chr1	21108620	21109175	SC_K27ac_1052	PINK1	0.68367	0	1.81151	0.963449	2.84833	1.93595	1.96894	1.75291	0.87938	-0.127389	0.497104	400	400
	chr1	21108620	21109175	SC_K27ac_1052	SH2D5	0.68367	0	1.81151	0.963449	2.84833	1.93595	1.96894	1.75291	0.822002	-0.127389	0.497104	400	400
	chr1	21207957	21208256	SC_K27ac_1055	CDA	0	0	1.73282	0.516093	2.85855	2.29806	0	1.34034	0.767288	-0.127389	0.497104	400	400
	chr1	21207957	21208256	SC_K27ac_1055	DDOST	0	0	1.73282	0.516093	2.85855	2.29806	0	1.34034	0.852888	-0.127389	0.497104	400	400
	chr1	21207957	21208256	SC_K27ac_1055	HP1BP3	0	0	1.73282	0.516093	2.85855	2.29806	0	1.34034	0.775443	-0.127389	0.497104	400	400
	chr1	21207957	21208256	SC_K27ac_1055	PINK1	0	0	1.73282	0.516093	2.85855	2.29806	0	1.34034	0.755621	-0.127389	0.497104	400	400
	chr1	21207957	21208256	SC_K27ac_1055	SH2D5	0	0	1.73282	0.516093	2.85855	2.29806	0	1.34034	0.547462	-0.127389	0.497104	400	400
	chr1	21208445	21208990	SC_K27ac_1056	CDA	1.63179	1.40794	3.26229	0.449665	3.05943	3.45559	1.43657	1.41118	0.549867	-0.127389	0.497104	400	400
	chr1	21208445	21208990	SC_K27ac_1056	DDOST	1.63179	1.40794	3.26229	0.449665	3.05943	3.45559	1.43657	1.41118	0.665274	-0.127389	0.497104	400	400
	chr1	21209056	21210843	SC_K27ac_1057	DDOST	1.01938	1.06044	3.5937	1.32836	4.68266	4.81045	1.03888	2.00566	0.86598	-0.127389	0.497104	400	400
	chr1	21209056	21210843	SC_K27ac_1057	HP1BP3	1.01938	1.06044	3.5937	1.32836	4.68266	4.81045	1.03888	2.00566	0.703458	-0.127389	0.497104	400	400
	chr1	21209056	21210843	SC_K27ac_1057	PINK1	1.01938	1.06044	3.5937	1.32836	4.68266	4.81045	1.03888	2.00566	0.667521	-0.127389	0.497104	400	400
	chr1	21209056	21210843	SC_K27ac_1057	SH2D5	1.01938	1.06044	3.5937	1.32836	4.68266	4.81045	1.03888	2.00566	0.528875	-0.127389	0.497104	400	400
	chr1	21210949	21212076	SC_K27ac_1058	DDOST	0.675433	0.992225	3.04679	1.81157	3.34173	3.3973	1.65678	1.05498	0.928481	-0.127389	0.497104	400	400
	chr1	21210949	21212076	SC_K27ac_1058	PINK1	0.675433	0.992225	3.04679	1.81157	3.34173	3.3973	1.65678	1.05498	0.685879	-0.127389	0.497104	400	400
	chr1	21212670	21213030	SC_K27ac_1059	DDOST	0.575951	0.624763	1.83337	0	2.57193	2.17864	1.12405	0.35927	0.801926	-0.127389	0.497104	400	400
	chr1	21212670	21213030	SC_K27ac_1059	HP1BP3	0.575951	0.624763	1.83337	0	2.57193	2.17864	1.12405	0.35927	0.538603	-0.127389	0.497104	400	400
	chr1	21212670	21213030	SC_K27ac_1059	PINK1	0.575951	0.624763	1.83337	0	2.57193	2.17864	1.12405	0.35927	0.536834	-0.127389	0.497104	400	400
	chr1	21212670	21213030	SC_K27ac_1059	SH2D5	0.575951	0.624763	1.83337	0	2.57193	2.17864	1.12405	0.35927	0.599418	-0.127389	0.497104	400	400
	chr1	21342905	21343236	SC_K27ac_1060	SH2D5	2.2885	1.45579	2.24665	0.938742	2.47334	2.31265	2.91513	2.38877	0.730243	-0.127389	0.497104	400	400
	chr1	21347500	21347794	SC_K27ac_1061	EIF4G3	0	0.522151	1.8599	2.00333	3.07181	2.24329	3.84646	3.67078	0.503231	-0.127389	0.497104	400	400
	chr1	21347500	21347794	SC_K27ac_1061	HP1BP3	0	0.522151	1.8599	2.00333	3.07181	2.24329	3.84646	3.67078	0.571849	-0.127389	0.497104	400	400
	chr1	21347500	21347794	SC_K27ac_1061	SH2D5	0	0.522151	1.8599	2.00333	3.07181	2.24329	3.84646	3.67078	0.78133	-0.127389	0.497104	400	400
	chr1	21348183	21348624	SC_K27ac_1062	SH2D5	2.48112	2.27769	3.23248	2.38065	2.98644	2.43999	4.49278	4.36295	0.530129	-0.127389	0.497104	400	400
	chr1	21350672	21350901	SC_K27ac_1064	EIF4G3	1.76334	2.63254	1.47871	0.642971	3.34538	3.70203	4.91022	5.18975	0.544267	-0.127389	0.497104	400	400
	chr1	21350672	21350901	SC_K27ac_1064	HP1BP3	1.76334	2.63254	1.47871	0.642971	3.34538	3.70203	4.91022	5.18975	0.632804	-0.127389	0.497104	400	400
	chr1	21350672	21350901	SC_K27ac_1064	SH2D5	1.76334	2.63254	1.47871	0.642971	3.34538	3.70203	4.91022	5.18975	0.797854	-0.127389	0.497104	400	400
	chr1	21408843	21409240	SC_K27ac_1065	ECE1	1.43027	0.953147	3.49196	1.47082	2.6149	2.14136	0	0	0.678107	-0.127389	0.497104	400	400
	chr1	21409573	21411308	SC_K27ac_1066	EIF4G3	1.03943	0.699888	1.55291	1.01478	3.19358	2.76702	1.86064	1.98134	0.690563	-0.127389	0.497104	400	400
	chr1	21409573	21411308	SC_K27ac_1066	HP1BP3	1.03943	0.699888	1.55291	1.01478	3.19358	2.76702	1.86064	1.98134	0.886948	-0.127389	0.497104	400	400
	chr1	21409573	21411308	SC_K27ac_1066	NBPF3	1.03943	0.699888	1.55291	1.01478	3.19358	2.76702	1.86064	1.98134	0.762902	-0.127389	0.497104	400	400
	chr1	21409573	21411308	SC_K27ac_1066	SH2D5	1.03943	0.699888	1.55291	1.01478	3.19358	2.76702	1.86064	1.98134	0.889348	-0.127389	0.497104	400	400
	chr1	21416971	21417304	SC_K27ac_1067	HP1BP3	0	0	2.27295	0.67328	2.28022	2.89631	2.40581	1.72753	0.636553	-0.127389	0.497104	400	400
	chr1	21416971	21417304	SC_K27ac_1067	NBPF3	0	0	2.27295	0.67328	2.28022	2.89631	2.40581	1.72753	0.507237	-0.127389	0.497104	400	400
	chr1	21450788	21451024	SC_K27ac_1068	EIF4G3	0.946109	0	1.59539	0	2.48742	2.72983	2.23838	2.15623	0.581588	-0.127389	0.497104	400	400
	chr1	21475937	21476790	SC_K27ac_1070	EIF4G3	2.36331	1.64987	1.95016	1.74037	2.82785	3.41554	4.06449	3.93607	0.65595	-0.127389	0.497104	400	400
	chr1	21478297	21479051	SC_K27ac_1071	ECE1	1.22569	0.989686	1.82676	1.57369	3.40742	3.17355	2.03854	2.09858	0.540693	-0.127389	0.497104	400	400
	chr1	21478297	21479051	SC_K27ac_1071	EIF4G3	1.22569	0.989686	1.82676	1.57369	3.40742	3.17355	2.03854	2.09858	0.70678	-0.127389	0.497104	400	400
	chr1	21478297	21479051	SC_K27ac_1071	NBPF3	1.22569	0.989686	1.82676	1.57369	3.40742	3.17355	2.03854	2.09858	0.83464	-0.127389	0.497104	400	400
	chr1	21479254	21479440	SC_K27ac_1072	ECE1	0.239873	0	0.881742	1.19278	3.31083	2.65863	1.8342	1.57877	0.516915	-0.127389	0.497104	400	400
	chr1	21479254	21479440	SC_K27ac_1072	EIF4G3	0.239873	0	0.881742	1.19278	3.31083	2.65863	1.8342	1.57877	0.74111	-0.127389	0.497104	400	400
	chr1	21479254	21479440	SC_K27ac_1072	NBPF3	0.239873	0	0.881742	1.19278	3.31083	2.65863	1.8342	1.57877	0.855382	-0.127389	0.497104	400	400
	chr1	21564197	21564953	SC_K27ac_1076	EIF4G3	1.04753	0.456665	1.63259	1.99895	2.70024	2.31379	3.40378	3.1637	0.614505	-0.127389	0.497104	400	400
	chr1	21587858	21589200	RT4_K27ac_641	ECE1	2.7111	2.68212	5.58944	4.82662	5.46356	5.56528	4.2675	4.21876	0.731038	-0.127389	0.497104	400	400
	chr1	21587858	21589200	RT4_K27ac_641	NBPF3	2.7111	2.68212	5.58944	4.82662	5.46356	5.56528	4.2675	4.21876	0.665934	-0.127389	0.497104	400	400
	chr1	21660487	21662428	SC_K27ac_1089	ECE1	1.62236	1.48899	3.85059	2.72944	3.4369	3.81047	2.67823	2.43476	0.670561	-0.127389	0.497104	400	400
	chr1	21660487	21662428	SC_K27ac_1089	NBPF3	1.62236	1.48899	3.85059	2.72944	3.4369	3.81047	2.67823	2.43476	0.587872	-0.127389	0.497104	400	400
	chr1	21687759	21688280	SC_K27ac_1093	NBPF3	1.65704	2.54678	2.43703	1.48888	3.12031	2.73877	2.14512	0.881032	0.538708	-0.127389	0.497104	400	400
	chr1	21727672	21728031	SC_K27ac_1094	ECE1	1.51145	1.2847	3.18826	1.65826	2.45808	2.18617	0.675424	1.92794	0.579567	-0.127389	0.497104	400	400
	chr1	21728399	21728935	SC_K27ac_1095	ECE1	1.76928	1.05288	3.38375	2.83482	4.42536	4.07642	1.09462	1.76196	0.885668	-0.127389	0.497104	400	400
	chr1	21728399	21728935	SC_K27ac_1095	NBPF3	1.76928	1.05288	3.38375	2.83482	4.42536	4.07642	1.09462	1.76196	0.765474	-0.127389	0.497104	400	400
	chr1	21729073	21729309	SC_K27ac_1096	ECE1	1.18873	0.145732	2.97628	1.83668	3.22025	2.94078	2.59821	1.28102	0.568008	-0.127389	0.497104	400	400
	chr1	21729073	21729309	SC_K27ac_1096	NBPF3	1.18873	0.145732	2.97628	1.83668	3.22025	2.94078	2.59821	1.28102	0.565648	-0.127389	0.497104	400	400
	chr1	21895142	21895797	SC_K27ac_1101	NBPF3	0.969373	1.0883	1.66663	0.477833	2.59253	2.69081	0	0.917987	0.649284	-0.127389	0.497104	400	400
	chr1	21955528	21955892	SC_K27ac_1107	RAP1GAP	2.21181	2.1104	3.64504	3.26072	3.149	2.06138	2.39074	2.48751	0.681495	-0.127389	0.497104	400	400
	chr1	21960724	21961110	SC_K27ac_1108	RAP1GAP	1.04807	2.42777	3.44597	3.10919	2.18595	2.55178	0	0.648956	0.847225	-0.127389	0.497104	400	400
	chr1	22090444	22091460	SC_K27ac_1110	USP48	2.09093	1.78842	3.07465	1.7218	2.78838	2.64198	1.4602	2.74059	0.539722	-0.127389	0.497104	400	400
	chr1	22246701	22247101	SC_K27ac_1126	CDC42	2.35302	2.5247	2.58651	1.83797	2.42331	2.58082	2.59459	2.93919	0.727676	-0.127389	0.497104	400	400
	chr1	22288302	22288519	SC_K27ac_1136	HSPG2	1.72184	2.25328	2.87411	2.76711	2.35126	2.20969	1.7947	2.46603	0.589694	-0.127389	0.497104	400	400
	chr1	22292696	22293640	SC_K27ac_1139	HSPG2	1.35976	1.125	2.89203	2.24342	3.10638	3.14643	0	1.57495	0.696118	-0.127389	0.497104	400	400
	chr1	22345050	22345631	SC_K27ac_1141	HSPG2	1.13951	0.970452	3.38131	2.65454	3.23442	3.57445	1.1057	2.53224	0.524842	-0.127389	0.497104	400	400
	chr1	22345050	22345631	SC_K27ac_1141	WNT4	1.13951	0.970452	3.38131	2.65454	3.23442	3.57445	1.1057	2.53224	0.919743	-0.127389	0.497104	400	400
	chr1	22345741	22346370	SC_K27ac_1142	HSPG2	0.836977	1.47041	3.53887	2.45183	3.77431	3.25463	0.819778	1.10122	0.697883	-0.127389	0.497104	400	400
	chr1	22345741	22346370	SC_K27ac_1142	WNT4	0.836977	1.47041	3.53887	2.45183	3.77431	3.25463	0.819778	1.10122	0.914518	-0.127389	0.497104	400	400
	chr1	22366276	22366446	SC_K27ac_1144	CDC42	2.92608	3.18576	2.31453	2.17307	2.2844	2.53703	4.10441	3.26511	0.634756	-0.127389	0.497104	400	400
	chr1	22372298	22372573	SC_K27ac_1149	CDC42	2.61718	1.96049	1.71352	2.13735	2.14483	2.60712	3.33571	3.08947	0.674264	-0.127389	0.497104	400	400
	chr1	22384323	22384854	SC_K27ac_1152	CDC42	2.3814	1.36832	0.502316	0.700264	3.03729	2.98993	2.64946	2.55975	0.799946	-0.127389	0.497104	400	400
	chr1	22384926	22385480	SC_K27ac_1153	CDC42	3.04197	2.35769	2.74186	1.63797	2.31205	2.50667	3.45671	2.98249	0.66033	-0.127389	0.497104	400	400
	chr1	22458434	22459576	SC_K27ac_1158	HSPG2	1.64891	1.54756	3.02599	2.35397	2.64153	2.79155	1.30639	1.27711	0.79236	-0.127389	0.497104	400	400
	chr1	22458434	22459576	SC_K27ac_1158	WNT4	1.64891	1.54756	3.02599	2.35397	2.64153	2.79155	1.30639	1.27711	0.923489	-0.127389	0.497104	400	400
	chr1	22462505	22462837	SC_K27ac_1159	WNT4	0	1.24051	2.92767	1.69371	3.15166	2.21561	2.41593	2.48466	0.600193	-0.127389	0.497104	400	400
	chr1	22463047	22463696	SC_K27ac_1160	HSPG2	2.23471	2.06874	3.35928	1.91532	3.06665	2.729	1.07671	1.61279	0.6084	-0.127389	0.497104	400	400
	chr1	22463047	22463696	SC_K27ac_1160	WNT4	2.23471	2.06874	3.35928	1.91532	3.06665	2.729	1.07671	1.61279	0.673409	-0.127389	0.497104	400	400
	chr1	22464129	22464590	SC_K27ac_1161	WNT4	2.55107	0.691247	2.44218	1.70832	2.5102	2.44278	1.46183	1.66178	0.614515	-0.127389	0.497104	400	400
	chr1	22464939	22466306	SC_K27ac_1162	WNT4	1.20366	1.44442	2.14165	1.74936	2.80804	2.63398	1.52762	1.76319	0.819424	-0.127389	0.497104	400	400
	chr1	22466978	22467857	SC_K27ac_1163	HSPG2	1.9576	2.14174	2.78113	1.94643	2.77135	2.3062	0.595228	1.65846	0.648257	-0.127389	0.497104	400	400
	chr1	22466978	22467857	SC_K27ac_1163	WNT4	1.9576	2.14174	2.78113	1.94643	2.77135	2.3062	0.595228	1.65846	0.582819	-0.127389	0.497104	400	400
	chr1	22511591	22512391	SC_K27ac_1166	CDC42	0.549593	1.0396	2.34706	1.15995	3.27772	2.28581	2.39274	2.31017	0.614644	-0.127389	0.497104	400	400
	chr1	22511591	22512391	SC_K27ac_1166	WNT4	0.549593	1.0396	2.34706	1.15995	3.27772	2.28581	2.39274	2.31017	0.519934	-0.127389	0.497104	400	400
	chr1	22559425	22560446	SC_K27ac_1169	WNT4	1.54899	1.92529	2.51238	1.06833	3.34511	2.75417	1.21476	2.03565	0.511896	-0.127389	0.497104	400	400
	chr1	22562946	22564108	SC_K27ac_1170	WNT4	1.8642	0.894303	1.50603	1.47482	3.8175	3.50916	1.36744	1.42913	0.604642	-0.127389	0.497104	400	400
	chr1	22564295	22565330	SC_K27ac_1171	WNT4	1.54495	1.20825	2.043	0.588027	3.28507	3.33447	0.997413	1.69746	0.53317	-0.127389	0.497104	400	400
	chr1	22661799	22662078	HT1376_K27ac_648	CDC42	0.210102	0.336935	0.232367	0.180992	1.65975	0	2.77742	2.77179	0.692256	-0.127389	0.497104	400	400
	chr1	22755331	22755840	RT4_K27ac_696	ZBTB40	3.36879	3.59558	1.06443	1.84684	1.79388	1.58646	3.84642	3.88872	0.835673	-0.127389	0.497104	400	400
	chr1	22755387	22755907	HT1376_K27ac_651	ZBTB40	3.27859	3.52203	1.00334	1.80945	1.7367	1.49911	3.85969	3.89618	0.821939	-0.127389	0.497104	400	400
	chr1	23062026	23062473	SC_K27ac_1182	EPHB2	1.49935	1.12882	2.71007	1.54965	2.486	1.99075	2.01274	1.2363	0.574617	-0.127389	0.497104	400	400
	chr1	23065868	23066312	SC_K27ac_1183	EPHB2	0.82305	0.877352	3.08327	2.67906	2.89213	2.98855	1.16858	0.0792078	0.931324	-0.127389	0.497104	400	400
	chr1	23066387	23067465	SC_K27ac_1184	EPHB2	1.43973	0.756577	3.14685	2.92582	4.10325	3.53422	0.773205	1.49738	0.908522	-0.127389	0.497104	400	400
	chr1	23076447	23078027	RT4_K27ac_700	EPHB2	4.35296	4.47607	4.01267	3.74349	4.06982	4.3404	1.83174	1.43928	0.585148	-0.127389	0.497104	400	400
	chr1	23134880	23135586	SC_K27ac_1186	EPHB2	0.842758	1.13415	2.59139	1.25796	2.34236	2.53513	0	1.72265	0.669323	-0.127389	0.497104	400	400
	chr1	23144166	23144564	SC_K27ac_1187	EPHB2	2.75726	2.78099	4.3443	3.03652	2.62873	2.874	1.67576	0.301199	0.689181	-0.127389	0.497104	400	400
	chr1	23160618	23161001	SC_K27ac_1192	EPHB2	1.85162	1.92483	3.81565	2.43789	3.6655	3.41242	1.55207	2.40537	0.775345	-0.127389	0.497104	400	400
	chr1	23160618	23161001	SC_K27ac_1192	KDM1A	1.85162	1.92483	3.81565	2.43789	3.6655	3.41242	1.55207	2.40537	0.902499	-0.127389	0.497104	400	400
	chr1	23187144	23187357	SC_K27ac_1193	EPHB2	1.51201	0	3.15207	1.56662	2.06079	1.53872	0	1.95418	0.580163	-0.127389	0.497104	400	400
	chr1	23187144	23187357	SC_K27ac_1193	KDM1A	1.51201	0	3.15207	1.56662	2.06079	1.53872	0	1.95418	0.581864	-0.127389	0.497104	400	400
	chr1	23187979	23188484	SC_K27ac_1194	EPHB2	2.06969	2.29178	3.34021	2.44722	3.13767	2.24329	0.905292	0.150684	0.813507	-0.127389	0.497104	400	400
	chr1	23187979	23188484	SC_K27ac_1194	KDM1A	2.06969	2.29178	3.34021	2.44722	3.13767	2.24329	0.905292	0.150684	0.754743	-0.127389	0.497104	400	400
	chr1	23302556	23303042	SC_K27ac_1196	EPHB2	1.5345	1.3079	3.41994	2.12094	2.583	2.61668	1.41376	1.19472	0.83377	-0.127389	0.497104	400	400
	chr1	23302556	23303042	SC_K27ac_1196	KDM1A	1.5345	1.3079	3.41994	2.12094	2.583	2.61668	1.41376	1.19472	0.88084	-0.127389	0.497104	400	400
	chr1	23330371	23330585	SC_K27ac_1197	EPHB2	1.92693	2.27177	3.1474	4.25544	2.89692	2.58427	0	0.17386	0.900273	-0.127389	0.497104	400	400
	chr1	23330371	23330585	SC_K27ac_1197	KDM1A	1.92693	2.27177	3.1474	4.25544	2.89692	2.58427	0	0.17386	0.703459	-0.127389	0.497104	400	400
	chr1	23336510	23338165	RT4_K27ac_707	EPHB2	5.13862	5.19397	5.70829	4.89571	4.34637	4.5478	2.29569	1.95134	0.613366	-0.127389	0.497104	400	400
	chr1	23340431	23340854	SC_K27ac_1199	EPHB2	0.633023	1.52722	4.13806	2.94262	3.40175	2.6075	1.6024	2.12494	0.782415	-0.127389	0.497104	400	400
	chr1	23340431	23340854	SC_K27ac_1199	KDM1A	0.633023	1.52722	4.13806	2.94262	3.40175	2.6075	1.6024	2.12494	0.863761	-0.127389	0.497104	400	400
	chr1	23425442	23425849	SC_K27ac_1202	HNRNPR	0.867578	2.12514	1.25216	1.62097	3.34093	2.80131	2.23768	1.68979	0.561981	-0.127389	0.497104	400	400
	chr1	23425442	23425849	SC_K27ac_1202	KDM1A	0.867578	2.12514	1.25216	1.62097	3.34093	2.80131	2.23768	1.68979	0.518	-0.127389	0.497104	400	400
	chr1	23426242	23428073	SC_K27ac_1203	KDM1A	1.15124	1.66458	3.22573	2.28509	4.13569	4.14141	1.55439	2.04351	0.917642	-0.127389	0.497104	400	400
	chr1	23426242	23428073	SC_K27ac_1203	LUZP1	1.15124	1.66458	3.22573	2.28509	4.13569	4.14141	1.55439	2.04351	0.630276	-0.127389	0.497104	400	400
	chr1	23428137	23430275	SC_K27ac_1204	KDM1A	2.42685	2.22591	2.98444	2.2892	3.88698	3.95955	1.86758	1.95099	0.838664	-0.127389	0.497104	400	400
	chr1	23430393	23430779	SC_K27ac_1205	KDM1A	0.882299	1.18476	3.32584	2.09135	3.79012	3.91714	2.26874	1.98101	0.860118	-0.127389	0.497104	400	400
	chr1	23430393	23430779	SC_K27ac_1205	LUZP1	0.882299	1.18476	3.32584	2.09135	3.79012	3.91714	2.26874	1.98101	0.549427	-0.127389	0.497104	400	400
	chr1	23437946	23438130	SC_K27ac_1206	KDM1A	1.22332	0.0288481	2.49502	0.953446	2.6326	1.7577	1.45228	1.96124	0.577289	-0.127389	0.497104	400	400
	chr1	23437946	23438130	SC_K27ac_1206	LUZP1	1.22332	0.0288481	2.49502	0.953446	2.6326	1.7577	1.45228	1.96124	0.507991	-0.127389	0.497104	400	400
	chr1	23439407	23439715	SC_K27ac_1207	KDM1A	1.30088	0.795782	1.65464	2.53223	2.01259	2.28577	1.84004	0.920217	0.670748	-0.127389	0.497104	400	400
	chr1	23440746	23441237	SC_K27ac_1208	KDM1A	2.20407	1.57678	2.98215	2.24168	2.69494	2.59346	2.25349	2.3122	0.696085	-0.127389	0.497104	400	400
	chr1	23457867	23458341	SC_K27ac_1211	KDM1A	1.0754	1.66439	2.86072	0.418356	2.8246	2.35934	1.4364	2.04001	0.535234	-0.127389	0.497104	400	400
	chr1	23489201	23489689	SC_K27ac_1212	KDM1A	1.77107	0	1.67883	0.583071	2.3454	2.25104	0.867582	1.21552	0.55304	-0.127389	0.497104	400	400
	chr1	23491042	23491359	SC_K27ac_1213	HNRNPR	1.93779	0	2.2351	0.718082	2.70524	1.8542	2.43336	1.89425	0.537475	-0.127389	0.497104	400	400
	chr1	23511770	23512124	SC_K27ac_1216	HNRNPR	0.796251	0.986637	2.69378	0.876166	2.75647	2.6593	1.6491	2.62983	0.533688	-0.127389	0.497104	400	400
	chr1	23511770	23512124	SC_K27ac_1216	KDM1A	0.796251	0.986637	2.69378	0.876166	2.75647	2.6593	1.6491	2.62983	0.547517	-0.127389	0.497104	400	400
	chr1	23511770	23512124	SC_K27ac_1216	LUZP1	0.796251	0.986637	2.69378	0.876166	2.75647	2.6593	1.6491	2.62983	0.667242	-0.127389	0.497104	400	400
	chr1	23519634	23519834	SC_K27ac_1218	KDM1A	1.34918	0.832217	3.48151	1.49877	2.87955	2.24329	0	2.17755	0.721485	-0.127389	0.497104	400	400
	chr1	23519634	23519834	SC_K27ac_1218	LUZP1	1.34918	0.832217	3.48151	1.49877	2.87955	2.24329	0	2.17755	0.567366	-0.127389	0.497104	400	400
	chr1	23524924	23525774	SC_K27ac_1220	LUZP1	0.781086	1.45882	2.76157	2.7942	3.52546	3.68585	1.56574	2.09378	0.703198	-0.127389	0.497104	400	400
	chr1	23543231	23543752	SC_K27ac_1221	HNRNPR	1.70926	1.5681	3.71547	0.549936	3.45456	2.38598	3.30739	3.13688	0.538951	-0.127389	0.497104	400	400
	chr1	23551795	23552150	SC_K27ac_1223	HNRNPR	1.6253	1.81247	2.63217	1.49117	3.00154	2.34139	2.64166	2.38216	0.587883	-0.127389	0.497104	400	400
	chr1	23609163	23609601	SC_K27ac_1224	ZNF436	2.86121	3.43944	2.69301	2.28899	3.01398	2.78017	2.23064	2.37245	0.573052	-0.127389	0.497104	400	400
	chr1	23704302	23704605	SC_K27ac_1230	ZNF436	3.77964	3.985	4.39901	1.91832	2.88775	2.66383	3.41642	3.11526	0.508731	-0.127389	0.497104	400	400
	chr1	23776079	23776620	HT1376_K27ac_672	ASAP3	2.14978	2.15606	2.96312	2.02455	0	0.874218	4.55605	3.79578	0.506381	-0.127389	0.497104	400	400
	chr1	23778054	23778689	RT4_K27ac_730	ASAP3	3.13544	3.46846	3.06499	2.62623	1.06976	0.232028	4.75546	4.30058	0.729011	-0.127389	0.497104	400	400
	chr1	23778059	23779124	HT1376_K27ac_673	ASAP3	2.70886	2.97874	2.97708	2.31642	0.892857	0.664	4.41183	4.18637	0.672545	-0.127389	0.497104	400	400
	chr1	23803497	23803855	HT1376_K27ac_674	ASAP3	2.39755	2.33807	3.3364	2.38619	1.09248	1.03085	5.60805	5.34674	0.549093	-0.127389	0.497104	400	400
	chr1	23803497	23803855	HT1376_K27ac_674	ID3	2.39755	2.33807	3.3364	2.38619	1.09248	1.03085	5.60805	5.34674	0.612927	-0.127389	0.497104	400	400
	chr1	23804110	23805635	HT1376_K27ac_675	ASAP3	2.73352	2.72087	3.48945	2.89656	0.686933	1.68726	4.86152	5.01288	0.511535	-0.127389	0.497104	400	400
	chr1	23805470	23805859	RT4_K27ac_731	ASAP3	3.65716	3.43989	3.30733	2.7461	1.43522	1.54289	4.48686	4.36196	0.670842	-0.127389	0.497104	400	400
	chr1	23805470	23805859	RT4_K27ac_731	ID3	3.65716	3.43989	3.30733	2.7461	1.43522	1.54289	4.48686	4.36196	0.521647	-0.127389	0.497104	400	400
	chr1	23854979	23855477	HT1376_K27ac_678	E2F2	1.83961	1.62475	2.79149	1.79004	1.13981	1.27942	4.89593	4.74055	0.524289	-0.127389	0.497104	400	400
	chr1	23854979	23855477	HT1376_K27ac_678	ID3	1.83961	1.62475	2.79149	1.79004	1.13981	1.27942	4.89593	4.74055	0.64286	-0.127389	0.497104	400	400
	chr1	23880751	23881398	RT4_K27ac_734	ASAP3	6.7598	6.71766	5.2358	4.0238	5.49259	5.44232	7.30465	7.35642	0.67609	-0.127389	0.497104	400	400
	chr1	23880751	23881398	RT4_K27ac_734	E2F2	6.7598	6.71766	5.2358	4.0238	5.49259	5.44232	7.30465	7.35642	0.583434	-0.127389	0.497104	400	400
	chr1	23880751	23881398	RT4_K27ac_734	HNRNPR	6.7598	6.71766	5.2358	4.0238	5.49259	5.44232	7.30465	7.35642	0.570964	-0.127389	0.497104	400	400
	chr1	23880751	23881398	RT4_K27ac_734	ID3	6.7598	6.71766	5.2358	4.0238	5.49259	5.44232	7.30465	7.35642	0.874184	-0.127389	0.497104	400	400
	chr1	23880751	23881398	RT4_K27ac_734	ZNF436	6.7598	6.71766	5.2358	4.0238	5.49259	5.44232	7.30465	7.35642	0.688794	-0.127389	0.497104	400	400
	chr1	23889443	23891828	SC_K27ac_1241	E2F2	2.12839	1.86855	3.10824	1.61362	3.10406	3.12209	6.12297	5.89918	0.832952	-0.127389	0.497104	400	400
	chr1	23889443	23891828	SC_K27ac_1241	ID3	2.12839	1.86855	3.10824	1.61362	3.10406	3.12209	6.12297	5.89918	0.752671	-0.127389	0.497104	400	400
	chr1	23889443	23891828	SC_K27ac_1241	PITHD1	2.12839	1.86855	3.10824	1.61362	3.10406	3.12209	6.12297	5.89918	0.690481	-0.127389	0.497104	400	400
	chr1	23889443	23891828	SC_K27ac_1241	RPL11	2.12839	1.86855	3.10824	1.61362	3.10406	3.12209	6.12297	5.89918	0.749931	-0.127389	0.497104	400	400
	chr1	23891984	23892343	SC_K27ac_1242	E2F2	0.138485	0.986106	1.67029	1.25256	2.39388	1.9835	3.78162	4.19167	0.861639	-0.127389	0.497104	400	400
	chr1	23891984	23892343	SC_K27ac_1242	ID3	0.138485	0.986106	1.67029	1.25256	2.39388	1.9835	3.78162	4.19167	0.67664	-0.127389	0.497104	400	400
	chr1	23891984	23892343	SC_K27ac_1242	PITHD1	0.138485	0.986106	1.67029	1.25256	2.39388	1.9835	3.78162	4.19167	0.791224	-0.127389	0.497104	400	400
	chr1	23891984	23892343	SC_K27ac_1242	RPL11	0.138485	0.986106	1.67029	1.25256	2.39388	1.9835	3.78162	4.19167	0.819156	-0.127389	0.497104	400	400
	chr1	23903410	23904398	RT4_K27ac_738	ASAP3	2.98576	3.41938	4.01541	3.59067	2.87892	2.3261	5.54607	5.82769	0.56366	-0.127389	0.497104	400	400
	chr1	23903410	23904398	RT4_K27ac_738	ID3	2.98576	3.41938	4.01541	3.59067	2.87892	2.3261	5.54607	5.82769	0.633536	-0.127389	0.497104	400	400
	chr1	23916069	23916341	SC_K27ac_1246	E2F2	1.63646	2.35884	3.17853	2.1138	3.15984	2.75557	6.21649	6.30282	0.799423	-0.127389	0.497104	400	400
	chr1	23916069	23916341	SC_K27ac_1246	GALE	1.63646	2.35884	3.17853	2.1138	3.15984	2.75557	6.21649	6.30282	0.790218	-0.127389	0.497104	400	400
	chr1	23916069	23916341	SC_K27ac_1246	ID3	1.63646	2.35884	3.17853	2.1138	3.15984	2.75557	6.21649	6.30282	0.763129	-0.127389	0.497104	400	400
	chr1	23916069	23916341	SC_K27ac_1246	LYPLA2	1.63646	2.35884	3.17853	2.1138	3.15984	2.75557	6.21649	6.30282	0.852025	-0.127389	0.497104	400	400
	chr1	23916069	23916341	SC_K27ac_1246	PITHD1	1.63646	2.35884	3.17853	2.1138	3.15984	2.75557	6.21649	6.30282	0.635603	-0.127389	0.497104	400	400
	chr1	23916069	23916341	SC_K27ac_1246	RPL11	1.63646	2.35884	3.17853	2.1138	3.15984	2.75557	6.21649	6.30282	0.695275	-0.127389	0.497104	400	400
	chr1	23919397	23920451	RT4_K27ac_739	ASAP3	3.79861	3.77288	4.58106	4.1354	3.14952	3.06079	6.93744	6.80547	0.541906	-0.127389	0.497104	400	400
	chr1	23919397	23920451	RT4_K27ac_739	ID3	3.79861	3.77288	4.58106	4.1354	3.14952	3.06079	6.93744	6.80547	0.642727	-0.127389	0.497104	400	400
	chr1	23919397	23920451	RT4_K27ac_739	LYPLA2	3.79861	3.77288	4.58106	4.1354	3.14952	3.06079	6.93744	6.80547	0.67224	-0.127389	0.497104	400	400
	chr1	23943191	23945022	HT1376_K27ac_692	ASAP3	0.561615	1.27546	2.22815	1.80716	0.901702	0.183941	4.63347	4.54445	0.522513	-0.127389	0.497104	400	400
	chr1	23943191	23945022	HT1376_K27ac_692	E2F2	0.561615	1.27546	2.22815	1.80716	0.901702	0.183941	4.63347	4.54445	0.501588	-0.127389	0.497104	400	400
	chr1	23943191	23945022	HT1376_K27ac_692	GALE	0.561615	1.27546	2.22815	1.80716	0.901702	0.183941	4.63347	4.54445	0.508901	-0.127389	0.497104	400	400
	chr1	23943191	23945022	HT1376_K27ac_692	ID3	0.561615	1.27546	2.22815	1.80716	0.901702	0.183941	4.63347	4.54445	0.631454	-0.127389	0.497104	400	400
	chr1	23943191	23945022	HT1376_K27ac_692	LYPLA2	0.561615	1.27546	2.22815	1.80716	0.901702	0.183941	4.63347	4.54445	0.694655	-0.127389	0.497104	400	400
	chr1	23945500	23946362	HT1376_K27ac_693	ASAP3	2.25235	2.59296	2.33235	1.28399	0.797201	0.444726	4.76745	4.66256	0.69638	-0.127389	0.497104	400	400
	chr1	23945500	23946362	HT1376_K27ac_693	ID3	2.25235	2.59296	2.33235	1.28399	0.797201	0.444726	4.76745	4.66256	0.745696	-0.127389	0.497104	400	400
	chr1	23945500	23946362	HT1376_K27ac_693	LYPLA2	2.25235	2.59296	2.33235	1.28399	0.797201	0.444726	4.76745	4.66256	0.690441	-0.127389	0.497104	400	400
	chr1	23945655	23946563	RT4_K27ac_740	ASAP3	2.59882	2.81578	2.36138	1.19724	1.02238	0.839741	4.57129	4.58048	0.705086	-0.127389	0.497104	400	400
	chr1	23945655	23946563	RT4_K27ac_740	ID3	2.59882	2.81578	2.36138	1.19724	1.02238	0.839741	4.57129	4.58048	0.770918	-0.127389	0.497104	400	400
	chr1	23945655	23946563	RT4_K27ac_740	LYPLA2	2.59882	2.81578	2.36138	1.19724	1.02238	0.839741	4.57129	4.58048	0.692533	-0.127389	0.497104	400	400
	chr1	23960967	23961229	SC_K27ac_1249	E2F2	2.05848	2.38302	2.81318	1.7614	1.83706	2.43422	3.27773	3.20372	0.561518	-0.127389	0.497104	400	400
	chr1	23960967	23961229	SC_K27ac_1249	ID3	2.05848	2.38302	2.81318	1.7614	1.83706	2.43422	3.27773	3.20372	0.626946	-0.127389	0.497104	400	400
	chr1	23960967	23961229	SC_K27ac_1249	LYPLA2	2.05848	2.38302	2.81318	1.7614	1.83706	2.43422	3.27773	3.20372	0.629982	-0.127389	0.497104	400	400
	chr1	24071184	24071585	SC_K27ac_1253	FUCA1	3.82505	3.49511	3.0016	2.82834	3.46807	2.34641	3.99974	3.97312	0.749713	-0.127389	0.497104	400	400
	chr1	24071184	24071585	SC_K27ac_1253	LYPLA2	3.82505	3.49511	3.0016	2.82834	3.46807	2.34641	3.99974	3.97312	0.68779	-0.127389	0.497104	400	400
	chr1	24119888	24120400	SC_K27ac_1258	FUCA1	2.57564	2.37621	2.88239	1.8488	2.70093	2.17813	4.82388	4.67477	0.640505	-0.127389	0.497104	400	400
	chr1	24119888	24120400	SC_K27ac_1258	GALE	2.57564	2.37621	2.88239	1.8488	2.70093	2.17813	4.82388	4.67477	0.716391	-0.127389	0.497104	400	400
	chr1	24119888	24120400	SC_K27ac_1258	LYPLA2	2.57564	2.37621	2.88239	1.8488	2.70093	2.17813	4.82388	4.67477	0.849248	-0.127389	0.497104	400	400
	chr1	24119888	24120400	SC_K27ac_1258	RPL11	2.57564	2.37621	2.88239	1.8488	2.70093	2.17813	4.82388	4.67477	0.575188	-0.127389	0.497104	400	400
	chr1	24160705	24161002	HT1376_K27ac_705	FUCA1	2.94659	2.42494	2.75277	2.75856	0.593136	0	2.95496	2.60175	0.590647	-0.127389	0.497104	400	400
	chr1	24191597	24192817	RT4_K27ac_758	FUCA1	4.56553	4.41764	3.07665	3.20467	3.09926	3.18119	5.10747	4.99882	0.683221	-0.127389	0.497104	400	400
	chr1	24191597	24192817	RT4_K27ac_758	LYPLA2	4.56553	4.41764	3.07665	3.20467	3.09926	3.18119	5.10747	4.99882	0.650754	-0.127389	0.497104	400	400
	chr1	24191597	24192817	RT4_K27ac_758	PNRC2	4.56553	4.41764	3.07665	3.20467	3.09926	3.18119	5.10747	4.99882	0.706091	-0.127389	0.497104	400	400
	chr1	24191597	24192817	RT4_K27ac_758	SRSF10	4.56553	4.41764	3.07665	3.20467	3.09926	3.18119	5.10747	4.99882	0.667175	-0.127389	0.497104	400	400
	chr1	24261637	24261909	SC_K27ac_1264	SRSF10	0	2.47419	0	0.376117	2.16839	2.58558	4.22906	4.47346	0.883309	-0.127389	0.497104	400	400
	chr1	24299752	24300126	HT1376_K27ac_710	FUCA1	2.00977	0.80753	2.47101	1.52817	0.511043	0	3.05485	3.31088	0.564642	-0.127389	0.497104	400	400
	chr1	24344876	24345376	RT4_K27ac_767	FUCA1	4.76122	4.74288	4.86806	3.71975	4.85225	4.16718	5.56571	4.8926	0.796751	-0.127389	0.497104	400	400
	chr1	24344876	24345376	RT4_K27ac_767	PNRC2	4.76122	4.74288	4.86806	3.71975	4.85225	4.16718	5.56571	4.8926	0.692474	-0.127389	0.497104	400	400
	chr1	24344876	24345376	RT4_K27ac_767	SRSF10	4.76122	4.74288	4.86806	3.71975	4.85225	4.16718	5.56571	4.8926	0.59306	-0.127389	0.497104	400	400
	chr1	24345535	24346366	RT4_K27ac_768	FUCA1	5.25363	5.53091	5.44805	4.69686	4.59273	4.1894	5.35318	5.34376	0.866284	-0.127389	0.497104	400	400
	chr1	24345535	24346366	RT4_K27ac_768	PNRC2	5.25363	5.53091	5.44805	4.69686	4.59273	4.1894	5.35318	5.34376	0.625882	-0.127389	0.497104	400	400
	chr1	24358541	24359223	HT1376_K27ac_713	SRSF10	0.96596	0.627522	0.820484	0	0	0.0593333	3.26949	3.7353	0.70726	-0.127389	0.497104	400	400
	chr1	24397268	24397626	HT1376_K27ac_714	SRSF10	0.797221	1.52812	0.171807	0.857414	1.2272	0.985963	2.82788	2.5205	0.830636	-0.127389	0.497104	400	400
	chr1	24477922	24478850	SC_K27ac_1275	IFNLR1	0.0714302	1.13841	4.24986	3.59984	4.81576	4.93605	1.3974	1.81267	0.820792	-0.127389	0.497104	400	400
	chr1	24477922	24478850	SC_K27ac_1275	IL22RA1	0.0714302	1.13841	4.24986	3.59984	4.81576	4.93605	1.3974	1.81267	0.846563	-0.127389	0.497104	400	400
	chr1	24510273	24511073	HT1376_K27ac_719	SRSF10	1.41038	2.19181	2.96308	0.561491	0.880181	1.70053	4.06608	3.37754	0.546826	-0.127389	0.497104	400	400
	chr1	24528609	24528800	SC_K27ac_1279	GRHL3	4.13734	4.19509	1.97996	3.22577	2.42041	2.0502	2.1747	1.74383	0.768681	-0.127389	0.497104	400	400
	chr1	24592683	24594044	RT4_K27ac_783	GRHL3	4.37566	3.8252	3.54357	3.452	2.58709	2.02105	2.07102	2.55447	0.798348	-0.127389	0.497104	400	400
	chr1	24610637	24612581	RT4_K27ac_784	GRHL3	5.74638	5.57909	4.82903	4.56695	2.9122	2.76717	1.45868	2.04961	0.701927	-0.127389	0.497104	400	400
	chr1	24612896	24613668	RT4_K27ac_785	GRHL3	4.96821	4.83844	3.80333	3.26929	1.94952	2.72152	1.03403	2.37496	0.712913	-0.127389	0.497104	400	400
	chr1	24691075	24692784	RT4_K27ac_790	GRHL3	4.66992	4.23551	4.97157	4.03419	2.56085	2.12949	2.17636	2.28786	0.726088	-0.127389	0.497104	400	400
	chr1	24735503	24735987	SC_K27ac_1295	NIPAL3	0.0899067	0	2.0674	2.1525	3.35705	3.21688	3.9563	4.07723	0.603326	-0.127389	0.497104	400	400
	chr1	24735503	24735987	SC_K27ac_1295	STPG1	0.0899067	0	2.0674	2.1525	3.35705	3.21688	3.9563	4.07723	0.656141	-0.127389	0.497104	400	400
	chr1	24736197	24736494	SC_K27ac_1296	STPG1	1.26756	1.15866	0.63333	2.1942	2.4808	2.9039	4.66027	4.03381	0.818763	-0.127389	0.497104	400	400
	chr1	24789813	24791735	HT1376_K27ac_728	STPG1	1.26329	1.1014	1.68085	0.795737	0.456514	0.989743	5.46856	5.16274	0.523318	-0.127389	0.497104	400	400
	chr1	25010480	25010916	SC_K27ac_1311	CLIC4	1.86666	1.43548	1.94848	1.78822	3.01196	2.25714	3.39466	3.41207	0.750786	-0.127389	0.497104	400	400
	chr1	25010480	25010916	SC_K27ac_1311	SRRM1	1.86666	1.43548	1.94848	1.78822	3.01196	2.25714	3.39466	3.41207	0.685158	-0.127389	0.497104	400	400
	chr1	25028308	25029524	HT1376_K27ac_739	CLIC4	0.640537	1.13017	1.91001	0.792269	1.07813	1.35166	4.51398	3.95117	0.512826	-0.127389	0.497104	400	400
	chr1	25029749	25030113	HT1376_K27ac_740	CLIC4	0.949536	1.48119	0	0	0.527196	1.34623	3.97824	3.50187	0.628534	-0.127389	0.497104	400	400
	chr1	25029749	25030113	HT1376_K27ac_740	SRRM1	0.949536	1.48119	0	0	0.527196	1.34623	3.97824	3.50187	0.570074	-0.127389	0.497104	400	400
	chr1	25039535	25040354	HT1376_K27ac_741	CLIC4	0.496522	0.660665	2.36348	0.218214	1.4102	1.2147	3.893	3.93067	0.532268	-0.127389	0.497104	400	400
	chr1	25045135	25045435	SC_K27ac_1313	CLIC4	0.403195	1.0593	2.20127	0.658708	2.5932	2.66275	4.6858	4.86937	0.696803	-0.127389	0.497104	400	400
	chr1	25045135	25045435	SC_K27ac_1313	SRRM1	0.403195	1.0593	2.20127	0.658708	2.5932	2.66275	4.6858	4.86937	0.656026	-0.127389	0.497104	400	400
	chr1	25045562	25046202	SC_K27ac_1314	CLIC4	2.07453	1.11192	2.7354	1.80218	3.06484	2.69634	4.03506	4.20213	0.715404	-0.127389	0.497104	400	400
	chr1	25045562	25046202	SC_K27ac_1314	SRRM1	2.07453	1.11192	2.7354	1.80218	3.06484	2.69634	4.03506	4.20213	0.598954	-0.127389	0.497104	400	400
	chr1	25046372	25047073	SC_K27ac_1315	CLIC4	1.39147	1.86817	2.37109	1.33279	3.64758	3.37307	3.12612	2.81215	0.792927	-0.127389	0.497104	400	400
	chr1	25046372	25047073	SC_K27ac_1315	RUNX3	1.39147	1.86817	2.37109	1.33279	3.64758	3.37307	3.12612	2.81215	0.641683	-0.127389	0.497104	400	400
	chr1	25046372	25047073	SC_K27ac_1315	SRRM1	1.39147	1.86817	2.37109	1.33279	3.64758	3.37307	3.12612	2.81215	0.542302	-0.127389	0.497104	400	400
	chr1	25054018	25054492	SC_K27ac_1318	CLIC4	2.81641	0.290952	2.89889	1.19278	2.3444	2.22396	3.41739	3.6233	0.619766	-0.127389	0.497104	400	400
	chr1	25096298	25096768	SC_K27ac_1321	CLIC4	1.93105	1.44139	3.03086	1.47426	2.84193	3.53939	2.22474	2.63342	0.600211	-0.127389	0.497104	400	400
	chr1	25096298	25096768	SC_K27ac_1321	RUNX3	1.93105	1.44139	3.03086	1.47426	2.84193	3.53939	2.22474	2.63342	0.600901	-0.127389	0.497104	400	400
	chr1	25096868	25097106	SC_K27ac_1322	CLIC4	0.812548	2.216	0.303499	0.561175	2.17428	2.84664	1.78532	1.50383	0.629011	-0.127389	0.497104	400	400
	chr1	25096868	25097106	SC_K27ac_1322	SRRM1	0.812548	2.216	0.303499	0.561175	2.17428	2.84664	1.78532	1.50383	0.511292	-0.127389	0.497104	400	400
	chr1	25132538	25132781	HT1376_K27ac_749	CLIC4	2.32633	1.84641	0	0.812901	1.9916	0.991872	3.75567	3.12452	0.581542	-0.127389	0.497104	400	400
	chr1	25132538	25132781	HT1376_K27ac_749	SRRM1	2.32633	1.84641	0	0.812901	1.9916	0.991872	3.75567	3.12452	0.504846	-0.127389	0.497104	400	400
	chr1	25173896	25174071	HT1376_K27ac_751	CLIC4	1.65245	0	0.620433	0.633304	1.26245	1.44443	2.84206	2.58347	0.785998	-0.127389	0.497104	400	400
	chr1	25173896	25174071	HT1376_K27ac_751	SRRM1	1.65245	0	0.620433	0.633304	1.26245	1.44443	2.84206	2.58347	0.560815	-0.127389	0.497104	400	400
	chr1	25175001	25175251	SC_K27ac_1323	CLIC4	2.37821	2.44976	1.78446	1.01325	2.94177	2.51746	2.5372	2.46955	0.740898	-0.127389	0.497104	400	400
	chr1	25194546	25194770	SC_K27ac_1324	RCAN3	1.25209	0.897401	1.3444	1.654	2.76069	2.04772	0.706569	1.03475	0.670842	-0.127389	0.497104	400	400
	chr1	25194546	25194770	SC_K27ac_1324	RUNX3	1.25209	0.897401	1.3444	1.654	2.76069	2.04772	0.706569	1.03475	0.866034	-0.127389	0.497104	400	400
	chr1	25406833	25407063	SC_K27ac_1329	RUNX3	1.02759	1.38724	1.01045	1.50844	2.97776	2.65265	0	2.42077	0.674804	-0.127389	0.497104	400	400
	chr1	25406833	25407063	SC_K27ac_1329	SYF2	1.02759	1.38724	1.01045	1.50844	2.97776	2.65265	0	2.42077	0.573564	-0.127389	0.497104	400	400
	chr1	25408649	25409446	SC_K27ac_1330	RUNX3	0.508072	0.552164	1.89623	1.09265	2.71793	2.37511	0	0.982327	0.800322	-0.127389	0.497104	400	400
	chr1	25565767	25567077	RT4_K27ac_820	SYF2	4.05401	3.67622	4.11932	3.05488	3.72527	4.22985	6.12788	5.74056	0.585103	-0.127389	0.497104	400	400
	chr1	25572389	25572623	SC_K27ac_1335	SYF2	2.31591	0.911826	1.70259	2.34883	2.90725	2.62431	2.50685	3.83614	0.850284	-0.127389	0.497104	400	400
	chr1	25670034	25671175	SC_K27ac_1339	TMEM50A	0.600299	0.406759	1.46051	1.01029	3.09906	2.71804	1.64464	2.52113	0.830074	-0.127389	0.497104	400	400
	chr1	25875664	25876258	SC_K27ac_1347	LDLRAP1	1.77818	2.07794	3.0982	2.25173	3.45016	2.59416	2.38817	2.55849	0.586177	-0.127389	0.497104	400	400
	chr1	25878471	25878837	SC_K27ac_1348	LDLRAP1	1.10834	1.03984	0.888814	1.39905	2.45489	2.11776	2.50721	1.73921	0.967646	-0.127389	0.497104	400	400
	chr1	25882456	25883252	SC_K27ac_1349	LDLRAP1	1.81956	1.45247	3.25606	2.21453	3.30622	3.60264	1.86875	2.27343	0.503619	-0.127389	0.497104	400	400
	chr1	25894559	25895735	RT4_K27ac_829	LDLRAP1	3.68509	3.7759	4.28007	4.17764	4.56364	4.42491	5.00708	4.64583	0.838288	-0.127389	0.497104	400	400
	chr1	26034149	26035277	SC_K27ac_1353	AUNIP	1.39387	0.934291	3.74361	2.81809	3.49355	3.5197	4.3769	3.76509	0.703562	-0.127389	0.497104	400	400
	chr1	26034149	26035277	SC_K27ac_1353	LDLRAP1	1.39387	0.934291	3.74361	2.81809	3.49355	3.5197	4.3769	3.76509	0.727219	-0.127389	0.497104	400	400
	chr1	26034149	26035277	SC_K27ac_1353	PAQR7	1.39387	0.934291	3.74361	2.81809	3.49355	3.5197	4.3769	3.76509	0.736063	-0.127389	0.497104	400	400
	chr1	26034149	26035277	SC_K27ac_1353	STMN1	1.39387	0.934291	3.74361	2.81809	3.49355	3.5197	4.3769	3.76509	0.653642	-0.127389	0.497104	400	400
	chr1	26106780	26107764	SC_K27ac_1354	AUNIP	0.891269	0.489654	1.38819	1.03243	3.22242	3.16112	1.73034	1.1059	0.698617	-0.127389	0.497104	400	400
	chr1	26106780	26107764	SC_K27ac_1354	PAQR7	0.891269	0.489654	1.38819	1.03243	3.22242	3.16112	1.73034	1.1059	0.626806	-0.127389	0.497104	400	400
	chr1	26106780	26107764	SC_K27ac_1354	STMN1	0.891269	0.489654	1.38819	1.03243	3.22242	3.16112	1.73034	1.1059	0.635898	-0.127389	0.497104	400	400
	chr1	26158623	26160012	HT1376_K27ac_769	AUNIP	1.59347	1.52282	1.75252	0.940592	2.3074	1.75225	3.18544	3.73967	0.716485	-0.127389	0.497104	400	400
	chr1	26158623	26160012	HT1376_K27ac_769	MTFR1L	1.59347	1.52282	1.75252	0.940592	2.3074	1.75225	3.18544	3.73967	0.756265	-0.127389	0.497104	400	400
	chr1	26158623	26160012	HT1376_K27ac_769	PAQR7	1.59347	1.52282	1.75252	0.940592	2.3074	1.75225	3.18544	3.73967	0.695185	-0.127389	0.497104	400	400
	chr1	26158623	26160012	HT1376_K27ac_769	STMN1	1.59347	1.52282	1.75252	0.940592	2.3074	1.75225	3.18544	3.73967	0.741553	-0.127389	0.497104	400	400
	chr1	26200966	26202511	RT4_K27ac_835	MTFR1L	4.38913	4.55073	4.73438	3.31239	4.26101	4.14768	6.06919	6.05608	0.829547	-0.127389	0.497104	400	400
	chr1	26200966	26202511	RT4_K27ac_835	STMN1	4.38913	4.55073	4.73438	3.31239	4.26101	4.14768	6.06919	6.05608	0.522975	-0.127389	0.497104	400	400
	chr1	26215017	26215317	SC_K27ac_1364	PAQR7	1.8919	2.32674	3.32067	2.47862	2.78953	2.13433	3.40026	2.88708	0.500306	-0.127389	0.497104	400	400
	chr1	26216197	26217757	RT4_K27ac_836	AUNIP	4.47131	4.43926	4.50413	3.73858	4.7189	4.96869	6.29664	6.26686	0.725468	-0.127389	0.497104	400	400
	chr1	26216197	26217757	RT4_K27ac_836	MTFR1L	4.47131	4.43926	4.50413	3.73858	4.7189	4.96869	6.29664	6.26686	0.850028	-0.127389	0.497104	400	400
	chr1	26216197	26217757	RT4_K27ac_836	PAQR7	4.47131	4.43926	4.50413	3.73858	4.7189	4.96869	6.29664	6.26686	0.669419	-0.127389	0.497104	400	400
	chr1	26216197	26217757	RT4_K27ac_836	STMN1	4.47131	4.43926	4.50413	3.73858	4.7189	4.96869	6.29664	6.26686	0.720044	-0.127389	0.497104	400	400
	chr1	26218926	26219356	RT4_K27ac_837	AUNIP	4.30873	4.26572	4.63862	3.51261	4.99018	5.34608	5.67371	5.81673	0.842255	-0.127389	0.497104	400	400
	chr1	26218926	26219356	RT4_K27ac_837	MTFR1L	4.30873	4.26572	4.63862	3.51261	4.99018	5.34608	5.67371	5.81673	0.710557	-0.127389	0.497104	400	400
	chr1	26218926	26219356	RT4_K27ac_837	PAQR7	4.30873	4.26572	4.63862	3.51261	4.99018	5.34608	5.67371	5.81673	0.729732	-0.127389	0.497104	400	400
	chr1	26218926	26219356	RT4_K27ac_837	STMN1	4.30873	4.26572	4.63862	3.51261	4.99018	5.34608	5.67371	5.81673	0.814234	-0.127389	0.497104	400	400
	chr1	26219681	26220380	SC_K27ac_1366	AUNIP	2.36466	1.7561	3.41831	2.53461	3.52424	2.82382	4.06101	4.55078	0.713052	-0.127389	0.497104	400	400
	chr1	26219681	26220380	SC_K27ac_1366	PAQR7	2.36466	1.7561	3.41831	2.53461	3.52424	2.82382	4.06101	4.55078	0.709149	-0.127389	0.497104	400	400
	chr1	26219681	26220380	SC_K27ac_1366	STMN1	2.36466	1.7561	3.41831	2.53461	3.52424	2.82382	4.06101	4.55078	0.678487	-0.127389	0.497104	400	400
	chr1	26238549	26239034	HT1376_K27ac_777	AUNIP	0.268609	1.04083	1.57972	0.438599	1.03025	1.39503	3.38972	2.33518	0.57998	-0.127389	0.497104	400	400
	chr1	26238549	26239034	HT1376_K27ac_777	MTFR1L	0.268609	1.04083	1.57972	0.438599	1.03025	1.39503	3.38972	2.33518	0.724201	-0.127389	0.497104	400	400
	chr1	26238549	26239034	HT1376_K27ac_777	PAFAH2	0.268609	1.04083	1.57972	0.438599	1.03025	1.39503	3.38972	2.33518	0.774485	-0.127389	0.497104	400	400
	chr1	26238549	26239034	HT1376_K27ac_777	PAQR7	0.268609	1.04083	1.57972	0.438599	1.03025	1.39503	3.38972	2.33518	0.671013	-0.127389	0.497104	400	400
	chr1	26238549	26239034	HT1376_K27ac_777	STMN1	0.268609	1.04083	1.57972	0.438599	1.03025	1.39503	3.38972	2.33518	0.67359	-0.127389	0.497104	400	400
	chr1	26410659	26411068	HT1376_K27ac_781	ZNF593	1.67645	1.67757	3.45006	2.62574	0.953658	0.383366	3.41758	3.25877	0.543396	-0.127389	0.497104	400	400
	chr1	26449783	26450166	SC_K27ac_1373	PDIK1L	3.86928	4.4923	3.30113	1.67163	3.08194	2.55395	4.61937	4.07988	0.850494	-0.127389	0.497104	400	400
	chr1	26449783	26450166	SC_K27ac_1373	ZNF593	3.86928	4.4923	3.30113	1.67163	3.08194	2.55395	4.61937	4.07988	0.668327	-0.127389	0.497104	400	400
	chr1	26451266	26451717	SC_K27ac_1374	CEP85	1.96214	1.90694	2.42825	1.49086	2.21674	2.94164	2.6062	2.30442	0.732567	-0.127389	0.497104	400	400
	chr1	26452468	26452679	SC_K27ac_1375	CNKSR1	4.33788	3.66767	3.668	3.50286	2.52276	2.91518	1.1611	2.04694	0.628906	-0.127389	0.497104	400	400
	chr1	26488136	26488630	HT1376_K27ac_787	PDIK1L	2.05901	2.44619	1.79391	1.87813	1.19364	1.98865	3.32154	3.33567	0.748104	-0.127389	0.497104	400	400
	chr1	26488136	26488630	HT1376_K27ac_787	ZNF593	2.05901	2.44619	1.79391	1.87813	1.19364	1.98865	3.32154	3.33567	0.909462	-0.127389	0.497104	400	400
	chr1	26490407	26490788	SC_K27ac_1378	CEP85	1.09407	1.33016	2.63256	1.38215	3.12425	2.68861	1.31695	2.1407	0.543735	-0.127389	0.497104	400	400
	chr1	26490909	26491297	SC_K27ac_1379	PDIK1L	2.71144	2.8745	2.89276	0.974124	3.1905	2.42148	3.83006	2.30085	0.617267	-0.127389	0.497104	400	400
	chr1	26563745	26564597	SC_K27ac_1386	CEP85	1.60203	2.70437	2.93752	2.08423	3.09303	3.8314	2.91614	3.16074	0.749968	-0.127389	0.497104	400	400
	chr1	26563745	26564597	SC_K27ac_1386	UBXN11	1.60203	2.70437	2.93752	2.08423	3.09303	3.8314	2.91614	3.16074	0.594338	-0.127389	0.497104	400	400
	chr1	26607901	26608071	SC_K27ac_1389	CEP85	1.8726	2.03325	3.16829	1.188	2.29544	2.63212	3.44423	2.27138	0.506195	-0.127389	0.497104	400	400
	chr1	26610412	26612336	SC_K27ac_1390	CEP85	2.37035	1.97246	3.4553	2.51128	3.39583	3.64959	3.2339	2.84152	0.680226	-0.127389	0.497104	400	400
	chr1	26610412	26612336	SC_K27ac_1390	UBXN11	2.37035	1.97246	3.4553	2.51128	3.39583	3.64959	3.2339	2.84152	0.508568	-0.127389	0.497104	400	400
	chr1	26624202	26625351	RT4_K27ac_858	SH3BGRL3	2.95125	3.14999	4.98857	4.35743	4.72085	4.73244	3.51954	3.36983	0.752289	-0.127389	0.497104	400	400
	chr1	26625538	26625795	SC_K27ac_1392	SH3BGRL3	2.86147	3.5534	2.80385	3.26397	3.15373	2.7559	1.8623	1.38002	0.662977	-0.127389	0.497104	400	400
	chr1	26627512	26627777	SC_K27ac_1394	SH3BGRL3	0.524087	0.180435	2.86695	2.65401	2.70206	2.47061	0	1.38431	0.779331	-0.127389	0.497104	400	400
	chr1	26654567	26655311	SC_K27ac_1397	SH3BGRL3	1.81697	1.07648	3.05151	2.25493	2.67994	2.89182	1.50591	1.78142	0.572764	-0.127389	0.497104	400	400
	chr1	26656720	26657258	SC_K27ac_1399	CEP85	0.392524	1.18113	2.03363	1.19278	2.90025	2.90198	1.34114	1.76622	0.672602	-0.127389	0.497104	400	400
	chr1	26656720	26657258	SC_K27ac_1399	DHDDS	0.392524	1.18113	2.03363	1.19278	2.90025	2.90198	1.34114	1.76622	0.626809	-0.127389	0.497104	400	400
	chr1	26657987	26658313	SC_K27ac_1400	DHDDS	1.02294	0.368144	3.34495	1.55036	3.62678	2.98752	1.48163	1.90333	0.500078	-0.127389	0.497104	400	400
	chr1	26662448	26662921	SC_K27ac_1401	SH3BGRL3	0.877802	0.354924	2.25284	1.3987	3.92063	3.67202	0	1.29001	0.512944	-0.127389	0.497104	400	400
	chr1	26663063	26664101	SC_K27ac_1402	CEP85	1.03062	0.524645	2.45132	0.993553	3.69483	4.27104	1.34094	1.80241	0.658144	-0.127389	0.497104	400	400
	chr1	26663063	26664101	SC_K27ac_1402	DHDDS	1.03062	0.524645	2.45132	0.993553	3.69483	4.27104	1.34094	1.80241	0.655509	-0.127389	0.497104	400	400
	chr1	26670251	26670443	SC_K27ac_1403	DHDDS	0.248994	0	2.61028	2.36527	2.80971	2.42845	1.59557	1.45712	0.551904	-0.127389	0.497104	400	400
	chr1	26670251	26670443	SC_K27ac_1403	SH3BGRL3	0.248994	0	2.61028	2.36527	2.80971	2.42845	1.59557	1.45712	0.631331	-0.127389	0.497104	400	400
	chr1	26677982	26679038	RT4_K27ac_861	DHDDS	3.1132	3.81603	6.40941	5.07493	5.35886	5.69977	5.70324	5.41185	0.593075	-0.127389	0.497104	400	400
	chr1	26685511	26687054	SC_K27ac_1409	DHDDS	1.4542	1.30368	3.7872	3.18398	4.68878	4.5253	2.99613	2.97339	0.699456	-0.127389	0.497104	400	400
	chr1	26704133	26704608	SC_K27ac_1410	DHDDS	0	0	0.0417032	0	3.21937	3.20626	0.940762	1.3596	0.783629	-0.127389	0.497104	400	400
	chr1	26704133	26704608	SC_K27ac_1410	UBXN11	0	0	0.0417032	0	3.21937	3.20626	0.940762	1.3596	0.731073	-0.127389	0.497104	400	400
	chr1	26704672	26705384	SC_K27ac_1411	DHDDS	0	0.605921	2.43097	1.00301	4.54734	4.82758	1.08724	2.44331	0.65446	-0.127389	0.497104	400	400
	chr1	26704672	26705384	SC_K27ac_1411	UBXN11	0	0.605921	2.43097	1.00301	4.54734	4.82758	1.08724	2.44331	0.504916	-0.127389	0.497104	400	400
	chr1	26809043	26809661	HT1376_K27ac_803	HMGN2	1.42856	0.645016	1.48716	0.902862	0.795545	1.2823	3.37588	3.24462	0.641707	-0.127389	0.497104	400	400
	chr1	26826850	26828195	RT4_K27ac_864	DHDDS	5.76589	5.72633	4.86654	3.87781	5.84401	6.07531	7.06636	7.09888	0.538495	-0.127389	0.497104	400	400
	chr1	26826850	26828195	RT4_K27ac_864	HMGN2	5.76589	5.72633	4.86654	3.87781	5.84401	6.07531	7.06636	7.09888	0.855822	-0.127389	0.497104	400	400
	chr1	26859018	26859444	SC_K27ac_1418	DHDDS	0.695983	2.06944	2.7803	1.78958	2.47519	2.95213	2.31826	2.81112	0.555256	-0.127389	0.497104	400	400
	chr1	26859018	26859444	SC_K27ac_1418	HMGN2	0.695983	2.06944	2.7803	1.78958	2.47519	2.95213	2.31826	2.81112	0.511605	-0.127389	0.497104	400	400
	chr1	26859018	26859444	SC_K27ac_1418	RPS6KA1	0.695983	2.06944	2.7803	1.78958	2.47519	2.95213	2.31826	2.81112	0.654736	-0.127389	0.497104	400	400
	chr1	26885539	26885740	SC_K27ac_1423	RPS6KA1	1.74674	1.11115	2.48551	1.48096	2.09309	1.95146	2.17989	1.14764	0.622094	-0.127389	0.497104	400	400
	chr1	26946466	26948403	RT4_K27ac_867	HMGN2	6.54891	6.41887	5.21186	4.2996	5.84804	6.16494	7.17967	7.0302	0.685857	-0.127389	0.497104	400	400
	chr1	26946466	26948403	RT4_K27ac_867	PIGV	6.54891	6.41887	5.21186	4.2996	5.84804	6.16494	7.17967	7.0302	0.59537	-0.127389	0.497104	400	400
	chr1	26963118	26963852	SC_K27ac_1425	DHDDS	0.544368	0.781531	2.34095	0	4.77716	4.47211	5.50353	5.3766	0.86235	-0.127389	0.497104	400	400
	chr1	26963118	26963852	SC_K27ac_1425	HMGN2	0.544368	0.781531	2.34095	0	4.77716	4.47211	5.50353	5.3766	0.942773	-0.127389	0.497104	400	400
	chr1	26963118	26963852	SC_K27ac_1425	PIGV	0.544368	0.781531	2.34095	0	4.77716	4.47211	5.50353	5.3766	0.990481	-0.127389	0.497104	400	400
	chr1	26963118	26963852	SC_K27ac_1425	RPS6KA1	0.544368	0.781531	2.34095	0	4.77716	4.47211	5.50353	5.3766	0.524848	-0.127389	0.497104	400	400
	chr1	27026431	27026976	SC_K27ac_1429	ARID1A	2.27681	1.14872	2.42776	1.32502	3.20481	2.97404	2.10508	2.3323	0.516647	-0.127389	0.497104	400	400
	chr1	27026431	27026976	SC_K27ac_1429	GPATCH3	2.27681	1.14872	2.42776	1.32502	3.20481	2.97404	2.10508	2.3323	0.503091	-0.127389	0.497104	400	400
	chr1	27026431	27026976	SC_K27ac_1429	NUDC	2.27681	1.14872	2.42776	1.32502	3.20481	2.97404	2.10508	2.3323	0.558817	-0.127389	0.497104	400	400
	chr1	27026431	27026976	SC_K27ac_1429	PIGV	2.27681	1.14872	2.42776	1.32502	3.20481	2.97404	2.10508	2.3323	0.630057	-0.127389	0.497104	400	400
	chr1	27026431	27026976	SC_K27ac_1429	RPS6KA1	2.27681	1.14872	2.42776	1.32502	3.20481	2.97404	2.10508	2.3323	0.709065	-0.127389	0.497104	400	400
	chr1	27026431	27026976	SC_K27ac_1429	SFN	2.27681	1.14872	2.42776	1.32502	3.20481	2.97404	2.10508	2.3323	0.628544	-0.127389	0.497104	400	400
	chr1	27030302	27032233	SC_K27ac_1431	GPATCH3	2.52905	2.14402	2.3874	2.14131	3.51989	3.82745	3.02016	3.19727	0.788667	-0.127389	0.497104	400	400
	chr1	27030302	27032233	SC_K27ac_1431	GPN2	2.52905	2.14402	2.3874	2.14131	3.51989	3.82745	3.02016	3.19727	0.620855	-0.127389	0.497104	400	400
	chr1	27030302	27032233	SC_K27ac_1431	NUDC	2.52905	2.14402	2.3874	2.14131	3.51989	3.82745	3.02016	3.19727	0.808644	-0.127389	0.497104	400	400
	chr1	27030302	27032233	SC_K27ac_1431	PIGV	2.52905	2.14402	2.3874	2.14131	3.51989	3.82745	3.02016	3.19727	0.849258	-0.127389	0.497104	400	400
	chr1	27030302	27032233	SC_K27ac_1431	RPS6KA1	2.52905	2.14402	2.3874	2.14131	3.51989	3.82745	3.02016	3.19727	0.673753	-0.127389	0.497104	400	400
	chr1	27030302	27032233	SC_K27ac_1431	SFN	2.52905	2.14402	2.3874	2.14131	3.51989	3.82745	3.02016	3.19727	0.866911	-0.127389	0.497104	400	400
	chr1	27030302	27032233	SC_K27ac_1431	ZDHHC18	2.52905	2.14402	2.3874	2.14131	3.51989	3.82745	3.02016	3.19727	0.563284	-0.127389	0.497104	400	400
	chr1	27049571	27050483	SC_K27ac_1434	ARID1A	1.51894	2.22262	2.78301	2.42974	3.39907	3.64957	2.44627	2.26468	0.742537	-0.127389	0.497104	400	400
	chr1	27049571	27050483	SC_K27ac_1434	GPN2	1.51894	2.22262	2.78301	2.42974	3.39907	3.64957	2.44627	2.26468	0.586716	-0.127389	0.497104	400	400
	chr1	27049571	27050483	SC_K27ac_1434	NUDC	1.51894	2.22262	2.78301	2.42974	3.39907	3.64957	2.44627	2.26468	0.628731	-0.127389	0.497104	400	400
	chr1	27049571	27050483	SC_K27ac_1434	RPS6KA1	1.51894	2.22262	2.78301	2.42974	3.39907	3.64957	2.44627	2.26468	0.93844	-0.127389	0.497104	400	400
	chr1	27049571	27050483	SC_K27ac_1434	SFN	1.51894	2.22262	2.78301	2.42974	3.39907	3.64957	2.44627	2.26468	0.688277	-0.127389	0.497104	400	400
	chr1	27049571	27050483	SC_K27ac_1434	ZDHHC18	1.51894	2.22262	2.78301	2.42974	3.39907	3.64957	2.44627	2.26468	0.82278	-0.127389	0.497104	400	400
	chr1	27052800	27053436	HT1376_K27ac_819	GPATCH3	2.5803	2.23855	2.11964	1.92228	2.13572	2.43094	3.37918	3.34595	0.791792	-0.127389	0.497104	400	400
	chr1	27052800	27053436	HT1376_K27ac_819	PIGV	2.5803	2.23855	2.11964	1.92228	2.13572	2.43094	3.37918	3.34595	0.665684	-0.127389	0.497104	400	400
	chr1	27059047	27059270	SC_K27ac_1435	ZDHHC18	1.4947	2.89307	2.5386	2.83269	2.56885	2.83158	2.79105	1.96627	0.540697	-0.127389	0.497104	400	400
	chr1	27059594	27060664	SC_K27ac_1436	ARID1A	3.23295	2.62482	4.10239	3.17326	3.56383	3.58462	2.29075	2.59687	0.689235	-0.127389	0.497104	400	400
	chr1	27059594	27060664	SC_K27ac_1436	RPS6KA1	3.23295	2.62482	4.10239	3.17326	3.56383	3.58462	2.29075	2.59687	0.562369	-0.127389	0.497104	400	400
	chr1	27060861	27061527	SC_K27ac_1437	ARID1A	2.40609	2.03306	3.75497	2.41227	3.37591	3.78216	2.36473	2.28413	0.670943	-0.127389	0.497104	400	400
	chr1	27060861	27061527	SC_K27ac_1437	RPS6KA1	2.40609	2.03306	3.75497	2.41227	3.37591	3.78216	2.36473	2.28413	0.843436	-0.127389	0.497104	400	400
	chr1	27060861	27061527	SC_K27ac_1437	ZDHHC18	2.40609	2.03306	3.75497	2.41227	3.37591	3.78216	2.36473	2.28413	0.525782	-0.127389	0.497104	400	400
	chr1	27078565	27078880	SC_K27ac_1439	GPATCH3	1.67941	1.28997	1.39551	1.78634	3.10362	2.41882	2.90375	1.63256	0.581423	-0.127389	0.497104	400	400
	chr1	27078565	27078880	SC_K27ac_1439	GPN2	1.67941	1.28997	1.39551	1.78634	3.10362	2.41882	2.90375	1.63256	0.545444	-0.127389	0.497104	400	400
	chr1	27078565	27078880	SC_K27ac_1439	NUDC	1.67941	1.28997	1.39551	1.78634	3.10362	2.41882	2.90375	1.63256	0.701216	-0.127389	0.497104	400	400
	chr1	27078565	27078880	SC_K27ac_1439	PIGV	1.67941	1.28997	1.39551	1.78634	3.10362	2.41882	2.90375	1.63256	0.715232	-0.127389	0.497104	400	400
	chr1	27078565	27078880	SC_K27ac_1439	RPS6KA1	1.67941	1.28997	1.39551	1.78634	3.10362	2.41882	2.90375	1.63256	0.639279	-0.127389	0.497104	400	400
	chr1	27078565	27078880	SC_K27ac_1439	SFN	1.67941	1.28997	1.39551	1.78634	3.10362	2.41882	2.90375	1.63256	0.819007	-0.127389	0.497104	400	400
	chr1	27078565	27078880	SC_K27ac_1439	ZDHHC18	1.67941	1.28997	1.39551	1.78634	3.10362	2.41882	2.90375	1.63256	0.759889	-0.127389	0.497104	400	400
	chr1	27080012	27080389	SC_K27ac_1440	ARID1A	3.26318	2.46973	2.74413	2.8753	3.11685	2.95597	1.71588	2.77242	0.665454	-0.127389	0.497104	400	400
	chr1	27094982	27095374	SC_K27ac_1442	ARID1A	0	0.721943	2.42524	1.9488	3.14727	2.6119	1.02269	1.96516	0.834944	-0.127389	0.497104	400	400
	chr1	27094982	27095374	SC_K27ac_1442	NUDC	0	0.721943	2.42524	1.9488	3.14727	2.6119	1.02269	1.96516	0.675332	-0.127389	0.497104	400	400
	chr1	27094982	27095374	SC_K27ac_1442	RPS6KA1	0	0.721943	2.42524	1.9488	3.14727	2.6119	1.02269	1.96516	0.891208	-0.127389	0.497104	400	400
	chr1	27094982	27095374	SC_K27ac_1442	SFN	0	0.721943	2.42524	1.9488	3.14727	2.6119	1.02269	1.96516	0.610423	-0.127389	0.497104	400	400
	chr1	27094982	27095374	SC_K27ac_1442	ZDHHC18	0	0.721943	2.42524	1.9488	3.14727	2.6119	1.02269	1.96516	0.756508	-0.127389	0.497104	400	400
	chr1	27095564	27096106	SC_K27ac_1443	ARID1A	0.808278	1.82111	3.28757	1.37538	2.66146	3.56128	1.31751	2.27249	0.638957	-0.127389	0.497104	400	400
	chr1	27095564	27096106	SC_K27ac_1443	RPS6KA1	0.808278	1.82111	3.28757	1.37538	2.66146	3.56128	1.31751	2.27249	0.741634	-0.127389	0.497104	400	400
	chr1	27097746	27098293	RT4_K27ac_876	ARID1A	2.84801	2.86683	4.30709	2.4519	3.74246	3.82599	2.78429	3.02262	0.521416	-0.127389	0.497104	400	400
	chr1	27097746	27098293	RT4_K27ac_876	RPS6KA1	2.84801	2.86683	4.30709	2.4519	3.74246	3.82599	2.78429	3.02262	0.660957	-0.127389	0.497104	400	400
	chr1	27108663	27108917	SC_K27ac_1446	GPN2	0.956411	0	2.19926	2.37204	1.82932	2.38133	2.89387	2.06513	0.649993	-0.127389	0.497104	400	400
	chr1	27108663	27108917	SC_K27ac_1446	NUDC	0.956411	0	2.19926	2.37204	1.82932	2.38133	2.89387	2.06513	0.63481	-0.127389	0.497104	400	400
	chr1	27108663	27108917	SC_K27ac_1446	PIGV	0.956411	0	2.19926	2.37204	1.82932	2.38133	2.89387	2.06513	0.551168	-0.127389	0.497104	400	400
	chr1	27108663	27108917	SC_K27ac_1446	SFN	0.956411	0	2.19926	2.37204	1.82932	2.38133	2.89387	2.06513	0.621834	-0.127389	0.497104	400	400
	chr1	27108663	27108917	SC_K27ac_1446	ZDHHC18	0.956411	0	2.19926	2.37204	1.82932	2.38133	2.89387	2.06513	0.527817	-0.127389	0.497104	400	400
	chr1	27126413	27126966	RT4_K27ac_878	GPATCH3	2.91959	2.94014	3.66442	2.96035	2.79721	3.2487	4.40993	4.25913	0.651496	-0.127389	0.497104	400	400
	chr1	27126413	27126966	RT4_K27ac_878	GPN2	2.91959	2.94014	3.66442	2.96035	2.79721	3.2487	4.40993	4.25913	0.562137	-0.127389	0.497104	400	400
	chr1	27126413	27126966	RT4_K27ac_878	PIGV	2.91959	2.94014	3.66442	2.96035	2.79721	3.2487	4.40993	4.25913	0.614819	-0.127389	0.497104	400	400
	chr1	27131384	27131677	SC_K27ac_1449	GPATCH3	0.207919	1.29412	1.71988	0	3.0116	2.20126	3.52839	3.84026	0.912231	-0.127389	0.497104	400	400
	chr1	27131384	27131677	SC_K27ac_1449	GPN2	0.207919	1.29412	1.71988	0	3.0116	2.20126	3.52839	3.84026	0.583413	-0.127389	0.497104	400	400
	chr1	27131384	27131677	SC_K27ac_1449	NUDC	0.207919	1.29412	1.71988	0	3.0116	2.20126	3.52839	3.84026	0.676556	-0.127389	0.497104	400	400
	chr1	27131384	27131677	SC_K27ac_1449	PIGV	0.207919	1.29412	1.71988	0	3.0116	2.20126	3.52839	3.84026	0.933977	-0.127389	0.497104	400	400
	chr1	27131384	27131677	SC_K27ac_1449	SFN	0.207919	1.29412	1.71988	0	3.0116	2.20126	3.52839	3.84026	0.83426	-0.127389	0.497104	400	400
	chr1	27131384	27131677	SC_K27ac_1449	TRNP1	0.207919	1.29412	1.71988	0	3.0116	2.20126	3.52839	3.84026	0.828251	-0.127389	0.497104	400	400
	chr1	27131766	27132365	SC_K27ac_1450	GPATCH3	0.846071	1.4762	2.46786	0	2.88059	3.07732	3.72472	3.05174	0.821717	-0.127389	0.497104	400	400
	chr1	27131766	27132365	SC_K27ac_1450	GPN2	0.846071	1.4762	2.46786	0	2.88059	3.07732	3.72472	3.05174	0.795238	-0.127389	0.497104	400	400
	chr1	27131766	27132365	SC_K27ac_1450	NUDC	0.846071	1.4762	2.46786	0	2.88059	3.07732	3.72472	3.05174	0.558034	-0.127389	0.497104	400	400
	chr1	27131766	27132365	SC_K27ac_1450	PIGV	0.846071	1.4762	2.46786	0	2.88059	3.07732	3.72472	3.05174	0.927755	-0.127389	0.497104	400	400
	chr1	27131766	27132365	SC_K27ac_1450	SFN	0.846071	1.4762	2.46786	0	2.88059	3.07732	3.72472	3.05174	0.803911	-0.127389	0.497104	400	400
	chr1	27131766	27132365	SC_K27ac_1450	TRNP1	0.846071	1.4762	2.46786	0	2.88059	3.07732	3.72472	3.05174	0.790843	-0.127389	0.497104	400	400
	chr1	27132795	27133452	HT1376_K27ac_822	GPATCH3	1.19243	1.29163	2.31644	1.25326	1.15028	1.17031	3.85884	3.58783	0.638107	-0.127389	0.497104	400	400
	chr1	27132795	27133452	HT1376_K27ac_822	PIGV	1.19243	1.29163	2.31644	1.25326	1.15028	1.17031	3.85884	3.58783	0.580992	-0.127389	0.497104	400	400
	chr1	27168006	27168402	HT1376_K27ac_824	GPATCH3	1.43256	0.915973	2.01856	0.721993	2.19062	1.43169	3.74178	2.98426	0.795877	-0.127389	0.497104	400	400
	chr1	27168006	27168402	HT1376_K27ac_824	GPN2	1.43256	0.915973	2.01856	0.721993	2.19062	1.43169	3.74178	2.98426	0.554791	-0.127389	0.497104	400	400
	chr1	27168006	27168402	HT1376_K27ac_824	PIGV	1.43256	0.915973	2.01856	0.721993	2.19062	1.43169	3.74178	2.98426	0.811221	-0.127389	0.497104	400	400
	chr1	27168006	27168402	HT1376_K27ac_824	SFN	1.43256	0.915973	2.01856	0.721993	2.19062	1.43169	3.74178	2.98426	0.63553	-0.127389	0.497104	400	400
	chr1	27168006	27168402	HT1376_K27ac_824	TRNP1	1.43256	0.915973	2.01856	0.721993	2.19062	1.43169	3.74178	2.98426	0.674792	-0.127389	0.497104	400	400
	chr1	27171520	27171758	SC_K27ac_1453	GPATCH3	1.41964	1.31231	0.840122	0.393282	2.30483	2.85709	2.04498	2.60097	0.872774	-0.127389	0.497104	400	400
	chr1	27171520	27171758	SC_K27ac_1453	GPN2	1.41964	1.31231	0.840122	0.393282	2.30483	2.85709	2.04498	2.60097	0.541735	-0.127389	0.497104	400	400
	chr1	27171520	27171758	SC_K27ac_1453	NUDC	1.41964	1.31231	0.840122	0.393282	2.30483	2.85709	2.04498	2.60097	0.687949	-0.127389	0.497104	400	400
	chr1	27171520	27171758	SC_K27ac_1453	PIGV	1.41964	1.31231	0.840122	0.393282	2.30483	2.85709	2.04498	2.60097	0.856845	-0.127389	0.497104	400	400
	chr1	27171520	27171758	SC_K27ac_1453	SFN	1.41964	1.31231	0.840122	0.393282	2.30483	2.85709	2.04498	2.60097	0.779129	-0.127389	0.497104	400	400
	chr1	27171520	27171758	SC_K27ac_1453	TRNP1	1.41964	1.31231	0.840122	0.393282	2.30483	2.85709	2.04498	2.60097	0.790138	-0.127389	0.497104	400	400
	chr1	27172179	27172491	SC_K27ac_1454	GPATCH3	2.48037	0.170011	1.72225	1.1153	2.90627	2.64317	2.94637	2.97719	0.771097	-0.127389	0.497104	400	400
	chr1	27172179	27172491	SC_K27ac_1454	NUDC	2.48037	0.170011	1.72225	1.1153	2.90627	2.64317	2.94637	2.97719	0.657525	-0.127389	0.497104	400	400
	chr1	27172179	27172491	SC_K27ac_1454	PIGV	2.48037	0.170011	1.72225	1.1153	2.90627	2.64317	2.94637	2.97719	0.780245	-0.127389	0.497104	400	400
	chr1	27172179	27172491	SC_K27ac_1454	SFN	2.48037	0.170011	1.72225	1.1153	2.90627	2.64317	2.94637	2.97719	0.696642	-0.127389	0.497104	400	400
	chr1	27172179	27172491	SC_K27ac_1454	TRNP1	2.48037	0.170011	1.72225	1.1153	2.90627	2.64317	2.94637	2.97719	0.688012	-0.127389	0.497104	400	400
	chr1	27178553	27179725	SC_K27ac_1456	GPATCH3	2.1732	2.62771	2.49308	2.09116	3.28851	3.55936	3.57843	3.39559	0.917922	-0.127389	0.497104	400	400
	chr1	27178553	27179725	SC_K27ac_1456	GPN2	2.1732	2.62771	2.49308	2.09116	3.28851	3.55936	3.57843	3.39559	0.754285	-0.127389	0.497104	400	400
	chr1	27178553	27179725	SC_K27ac_1456	NUDC	2.1732	2.62771	2.49308	2.09116	3.28851	3.55936	3.57843	3.39559	0.751449	-0.127389	0.497104	400	400
	chr1	27178553	27179725	SC_K27ac_1456	PIGV	2.1732	2.62771	2.49308	2.09116	3.28851	3.55936	3.57843	3.39559	0.969692	-0.127389	0.497104	400	400
	chr1	27178553	27179725	SC_K27ac_1456	SFN	2.1732	2.62771	2.49308	2.09116	3.28851	3.55936	3.57843	3.39559	0.917852	-0.127389	0.497104	400	400
	chr1	27178553	27179725	SC_K27ac_1456	TRNP1	2.1732	2.62771	2.49308	2.09116	3.28851	3.55936	3.57843	3.39559	0.89208	-0.127389	0.497104	400	400
	chr1	27185205	27185826	RT4_K27ac_884	GPATCH3	5.16338	4.93172	4.82064	3.35142	4.54784	4.79404	6.14132	6.17202	0.709404	-0.127389	0.497104	400	400
	chr1	27185205	27185826	RT4_K27ac_884	PIGV	5.16338	4.93172	4.82064	3.35142	4.54784	4.79404	6.14132	6.17202	0.633182	-0.127389	0.497104	400	400
	chr1	27190933	27191478	RT4_K27ac_887	GPATCH3	6.35348	6.45628	5.50605	4.49788	5.80144	5.87474	7.31995	7.3769	0.707003	-0.127389	0.497104	400	400
	chr1	27190933	27191478	RT4_K27ac_887	PIGV	6.35348	6.45628	5.50605	4.49788	5.80144	5.87474	7.31995	7.3769	0.59795	-0.127389	0.497104	400	400
	chr1	27191914	27192348	RT4_K27ac_888	GPATCH3	6.59734	6.32742	5.75348	4.36769	6.4862	6.82226	8.04653	8.092	0.855642	-0.127389	0.497104	400	400
	chr1	27191914	27192348	RT4_K27ac_888	PIGV	6.59734	6.32742	5.75348	4.36769	6.4862	6.82226	8.04653	8.092	0.789468	-0.127389	0.497104	400	400
	chr1	27191914	27192348	RT4_K27ac_888	SFN	6.59734	6.32742	5.75348	4.36769	6.4862	6.82226	8.04653	8.092	0.545598	-0.127389	0.497104	400	400
	chr1	27191914	27192348	RT4_K27ac_888	TRNP1	6.59734	6.32742	5.75348	4.36769	6.4862	6.82226	8.04653	8.092	0.649555	-0.127389	0.497104	400	400
	chr1	27193948	27194750	SC_K27ac_1460	GPATCH3	3.66846	3.86034	2.02202	2.17973	3.19208	3.67881	4.99215	4.50633	0.74987	-0.127389	0.497104	400	400
	chr1	27193948	27194750	SC_K27ac_1460	PIGV	3.66846	3.86034	2.02202	2.17973	3.19208	3.67881	4.99215	4.50633	0.634272	-0.127389	0.497104	400	400
	chr1	27193948	27194750	SC_K27ac_1460	TRNP1	3.66846	3.86034	2.02202	2.17973	3.19208	3.67881	4.99215	4.50633	0.583995	-0.127389	0.497104	400	400
	chr1	27198594	27199826	SC_K27ac_1461	GPATCH3	1.53438	1.72513	3.21148	1.6206	2.94145	3.28821	4.06329	3.99384	0.83695	-0.127389	0.497104	400	400
	chr1	27198594	27199826	SC_K27ac_1461	GPN2	1.53438	1.72513	3.21148	1.6206	2.94145	3.28821	4.06329	3.99384	0.758495	-0.127389	0.497104	400	400
	chr1	27198594	27199826	SC_K27ac_1461	NUDC	1.53438	1.72513	3.21148	1.6206	2.94145	3.28821	4.06329	3.99384	0.630478	-0.127389	0.497104	400	400
	chr1	27198594	27199826	SC_K27ac_1461	PIGV	1.53438	1.72513	3.21148	1.6206	2.94145	3.28821	4.06329	3.99384	0.896089	-0.127389	0.497104	400	400
	chr1	27198594	27199826	SC_K27ac_1461	SFN	1.53438	1.72513	3.21148	1.6206	2.94145	3.28821	4.06329	3.99384	0.784374	-0.127389	0.497104	400	400
	chr1	27198594	27199826	SC_K27ac_1461	TRNP1	1.53438	1.72513	3.21148	1.6206	2.94145	3.28821	4.06329	3.99384	0.676596	-0.127389	0.497104	400	400
	chr1	27220268	27222150	SC_K27ac_1467	ARID1A	0.61948	0.990827	3.049	1.36263	3.75186	3.44728	2.51794	1.89835	0.582691	-0.127389	0.497104	400	400
	chr1	27220268	27222150	SC_K27ac_1467	GPN2	0.61948	0.990827	3.049	1.36263	3.75186	3.44728	2.51794	1.89835	0.679193	-0.127389	0.497104	400	400
	chr1	27220268	27222150	SC_K27ac_1467	NUDC	0.61948	0.990827	3.049	1.36263	3.75186	3.44728	2.51794	1.89835	0.632613	-0.127389	0.497104	400	400
	chr1	27220268	27222150	SC_K27ac_1467	PIGV	0.61948	0.990827	3.049	1.36263	3.75186	3.44728	2.51794	1.89835	0.661741	-0.127389	0.497104	400	400
	chr1	27220268	27222150	SC_K27ac_1467	SFN	0.61948	0.990827	3.049	1.36263	3.75186	3.44728	2.51794	1.89835	0.762377	-0.127389	0.497104	400	400
	chr1	27220268	27222150	SC_K27ac_1467	TRNP1	0.61948	0.990827	3.049	1.36263	3.75186	3.44728	2.51794	1.89835	0.639105	-0.127389	0.497104	400	400
	chr1	27220268	27222150	SC_K27ac_1467	ZDHHC18	0.61948	0.990827	3.049	1.36263	3.75186	3.44728	2.51794	1.89835	0.716849	-0.127389	0.497104	400	400
	chr1	27233546	27234786	HT1376_K27ac_835	GPATCH3	1.35776	1.32106	2.49423	1.49517	1.99169	1.32998	3.49072	3.538	0.689074	-0.127389	0.497104	400	400
	chr1	27233546	27234786	HT1376_K27ac_835	PIGV	1.35776	1.32106	2.49423	1.49517	1.99169	1.32998	3.49072	3.538	0.652276	-0.127389	0.497104	400	400
	chr1	27324180	27324846	SC_K27ac_1475	GPATCH3	2.9111	2.3326	1.70215	1.51862	3.54713	3.2829	3.23705	3.01194	0.775129	-0.127389	0.497104	400	400
	chr1	27324180	27324846	SC_K27ac_1475	NUDC	2.9111	2.3326	1.70215	1.51862	3.54713	3.2829	3.23705	3.01194	0.564479	-0.127389	0.497104	400	400
	chr1	27324180	27324846	SC_K27ac_1475	PIGV	2.9111	2.3326	1.70215	1.51862	3.54713	3.2829	3.23705	3.01194	0.77659	-0.127389	0.497104	400	400
	chr1	27324180	27324846	SC_K27ac_1475	SFN	2.9111	2.3326	1.70215	1.51862	3.54713	3.2829	3.23705	3.01194	0.697099	-0.127389	0.497104	400	400
	chr1	27324180	27324846	SC_K27ac_1475	TRNP1	2.9111	2.3326	1.70215	1.51862	3.54713	3.2829	3.23705	3.01194	0.842539	-0.127389	0.497104	400	400
	chr1	27324917	27326680	SC_K27ac_1476	GPATCH3	2.16472	1.92234	2.42538	1.12057	4.10185	3.97169	4.13894	4.61512	0.955088	-0.127389	0.497104	400	400
	chr1	27324917	27326680	SC_K27ac_1476	GPN2	2.16472	1.92234	2.42538	1.12057	4.10185	3.97169	4.13894	4.61512	0.615941	-0.127389	0.497104	400	400
	chr1	27324917	27326680	SC_K27ac_1476	NUDC	2.16472	1.92234	2.42538	1.12057	4.10185	3.97169	4.13894	4.61512	0.749586	-0.127389	0.497104	400	400
	chr1	27324917	27326680	SC_K27ac_1476	PIGV	2.16472	1.92234	2.42538	1.12057	4.10185	3.97169	4.13894	4.61512	0.969521	-0.127389	0.497104	400	400
	chr1	27324917	27326680	SC_K27ac_1476	SFN	2.16472	1.92234	2.42538	1.12057	4.10185	3.97169	4.13894	4.61512	0.873525	-0.127389	0.497104	400	400
	chr1	27324917	27326680	SC_K27ac_1476	TRNP1	2.16472	1.92234	2.42538	1.12057	4.10185	3.97169	4.13894	4.61512	0.866463	-0.127389	0.497104	400	400
	chr1	27334025	27334312	SC_K27ac_1477	GPATCH3	0.483967	2.59694	2.99266	2.69594	2.62874	2.30791	4.20132	3.82814	0.570362	-0.127389	0.497104	400	400
	chr1	27334025	27334312	SC_K27ac_1477	PIGV	0.483967	2.59694	2.99266	2.69594	2.62874	2.30791	4.20132	3.82814	0.594197	-0.127389	0.497104	400	400
	chr1	27334025	27334312	SC_K27ac_1477	SFN	0.483967	2.59694	2.99266	2.69594	2.62874	2.30791	4.20132	3.82814	0.583906	-0.127389	0.497104	400	400
	chr1	27337133	27337467	RT4_K27ac_901	GPATCH3	3.33287	2.95025	3.90074	2.67845	4.24518	4.56745	6.18126	5.75051	0.923219	-0.127389	0.497104	400	400
	chr1	27337133	27337467	RT4_K27ac_901	GPN2	3.33287	2.95025	3.90074	2.67845	4.24518	4.56745	6.18126	5.75051	0.695991	-0.127389	0.497104	400	400
	chr1	27337133	27337467	RT4_K27ac_901	NUDC	3.33287	2.95025	3.90074	2.67845	4.24518	4.56745	6.18126	5.75051	0.608199	-0.127389	0.497104	400	400
	chr1	27337133	27337467	RT4_K27ac_901	PIGV	3.33287	2.95025	3.90074	2.67845	4.24518	4.56745	6.18126	5.75051	0.921748	-0.127389	0.497104	400	400
	chr1	27337133	27337467	RT4_K27ac_901	SFN	3.33287	2.95025	3.90074	2.67845	4.24518	4.56745	6.18126	5.75051	0.764038	-0.127389	0.497104	400	400
	chr1	27337133	27337467	RT4_K27ac_901	TRNP1	3.33287	2.95025	3.90074	2.67845	4.24518	4.56745	6.18126	5.75051	0.737783	-0.127389	0.497104	400	400
	chr1	27352934	27353243	SC_K27ac_1481	WDTC1	1.0627	0.482213	2.07072	1.07518	2.21655	2.06863	0.898268	1.32646	0.53946	-0.127389	0.497104	400	400
	chr1	27352934	27353243	SC_K27ac_1481	ZDHHC18	1.0627	0.482213	2.07072	1.07518	2.21655	2.06863	0.898268	1.32646	0.582526	-0.127389	0.497104	400	400
	chr1	27357097	27358726	SC_K27ac_1482	GPATCH3	0.695653	0.611765	1.20825	1.69261	3.93209	3.96684	1.8002	2.20029	0.56755	-0.127389	0.497104	400	400
	chr1	27357097	27358726	SC_K27ac_1482	NUDC	0.695653	0.611765	1.20825	1.69261	3.93209	3.96684	1.8002	2.20029	0.870373	-0.127389	0.497104	400	400
	chr1	27357097	27358726	SC_K27ac_1482	PIGV	0.695653	0.611765	1.20825	1.69261	3.93209	3.96684	1.8002	2.20029	0.669134	-0.127389	0.497104	400	400
	chr1	27357097	27358726	SC_K27ac_1482	SFN	0.695653	0.611765	1.20825	1.69261	3.93209	3.96684	1.8002	2.20029	0.841655	-0.127389	0.497104	400	400
	chr1	27357097	27358726	SC_K27ac_1482	TRNP1	0.695653	0.611765	1.20825	1.69261	3.93209	3.96684	1.8002	2.20029	0.723542	-0.127389	0.497104	400	400
	chr1	27357097	27358726	SC_K27ac_1482	ZDHHC18	0.695653	0.611765	1.20825	1.69261	3.93209	3.96684	1.8002	2.20029	0.849118	-0.127389	0.497104	400	400
	chr1	27359410	27360508	SC_K27ac_1483	GPN2	1.58909	1.29395	2.96181	1.44321	2.70986	2.91756	1.99136	2.49714	0.582461	-0.127389	0.497104	400	400
	chr1	27359410	27360508	SC_K27ac_1483	NUDC	1.58909	1.29395	2.96181	1.44321	2.70986	2.91756	1.99136	2.49714	0.51763	-0.127389	0.497104	400	400
	chr1	27359410	27360508	SC_K27ac_1483	PIGV	1.58909	1.29395	2.96181	1.44321	2.70986	2.91756	1.99136	2.49714	0.59713	-0.127389	0.497104	400	400
	chr1	27359410	27360508	SC_K27ac_1483	SFN	1.58909	1.29395	2.96181	1.44321	2.70986	2.91756	1.99136	2.49714	0.594711	-0.127389	0.497104	400	400
	chr1	27425140	27425965	SC_K27ac_1485	NUDC	1.9001	2.18324	3.06281	1.8983	3.22998	3.06807	2.08667	3.09364	0.542129	-0.127389	0.497104	400	400
	chr1	27426154	27427282	SC_K27ac_1486	GPN2	1.26596	1.49583	2.59132	2.40229	3.61136	3.39356	2.36509	2.48073	0.525426	-0.127389	0.497104	400	400
	chr1	27426154	27427282	SC_K27ac_1486	NUDC	1.26596	1.49583	2.59132	2.40229	3.61136	3.39356	2.36509	2.48073	0.809947	-0.127389	0.497104	400	400
	chr1	27426154	27427282	SC_K27ac_1486	TRNP1	1.26596	1.49583	2.59132	2.40229	3.61136	3.39356	2.36509	2.48073	0.6292	-0.127389	0.497104	400	400
	chr1	27426154	27427282	SC_K27ac_1486	WDTC1	1.26596	1.49583	2.59132	2.40229	3.61136	3.39356	2.36509	2.48073	0.631566	-0.127389	0.497104	400	400
	chr1	27427523	27427995	SC_K27ac_1487	GPATCH3	1.01388	0	3.01828	0.614723	3.02514	3.19793	1.92671	2.40018	0.526081	-0.127389	0.497104	400	400
	chr1	27427523	27427995	SC_K27ac_1487	GPN2	1.01388	0	3.01828	0.614723	3.02514	3.19793	1.92671	2.40018	0.629777	-0.127389	0.497104	400	400
	chr1	27427523	27427995	SC_K27ac_1487	NUDC	1.01388	0	3.01828	0.614723	3.02514	3.19793	1.92671	2.40018	0.597025	-0.127389	0.497104	400	400
	chr1	27427523	27427995	SC_K27ac_1487	TRNP1	1.01388	0	3.01828	0.614723	3.02514	3.19793	1.92671	2.40018	0.533694	-0.127389	0.497104	400	400
	chr1	27428789	27429256	SC_K27ac_1488	GPATCH3	1.79691	1.5904	1.35328	0.795111	2.67635	2.49462	1.72781	2.97481	0.795663	-0.127389	0.497104	400	400
	chr1	27428789	27429256	SC_K27ac_1488	NUDC	1.79691	1.5904	1.35328	0.795111	2.67635	2.49462	1.72781	2.97481	0.641084	-0.127389	0.497104	400	400
	chr1	27428789	27429256	SC_K27ac_1488	TMEM222	1.79691	1.5904	1.35328	0.795111	2.67635	2.49462	1.72781	2.97481	0.690578	-0.127389	0.497104	400	400
	chr1	27428789	27429256	SC_K27ac_1488	TRNP1	1.79691	1.5904	1.35328	0.795111	2.67635	2.49462	1.72781	2.97481	0.688316	-0.127389	0.497104	400	400
	chr1	27430873	27431226	SC_K27ac_1490	GPATCH3	1.86588	0.73856	0.180393	0.7179	2.98425	2.72255	2.38298	2.12312	0.777546	-0.127389	0.497104	400	400
	chr1	27430873	27431226	SC_K27ac_1490	NUDC	1.86588	0.73856	0.180393	0.7179	2.98425	2.72255	2.38298	2.12312	0.731193	-0.127389	0.497104	400	400
	chr1	27430873	27431226	SC_K27ac_1490	TMEM222	1.86588	0.73856	0.180393	0.7179	2.98425	2.72255	2.38298	2.12312	0.733653	-0.127389	0.497104	400	400
	chr1	27430873	27431226	SC_K27ac_1490	TRNP1	1.86588	0.73856	0.180393	0.7179	2.98425	2.72255	2.38298	2.12312	0.856935	-0.127389	0.497104	400	400
	chr1	27431317	27431932	SC_K27ac_1491	GPATCH3	2.41934	1.58794	2.07316	1.09873	3.45624	3.57982	2.45026	2.50605	0.62737	-0.127389	0.497104	400	400
	chr1	27431317	27431932	SC_K27ac_1491	GPN2	2.41934	1.58794	2.07316	1.09873	3.45624	3.57982	2.45026	2.50605	0.540367	-0.127389	0.497104	400	400
	chr1	27431317	27431932	SC_K27ac_1491	NUDC	2.41934	1.58794	2.07316	1.09873	3.45624	3.57982	2.45026	2.50605	0.590022	-0.127389	0.497104	400	400
	chr1	27431317	27431932	SC_K27ac_1491	TMEM222	2.41934	1.58794	2.07316	1.09873	3.45624	3.57982	2.45026	2.50605	0.540858	-0.127389	0.497104	400	400
	chr1	27431317	27431932	SC_K27ac_1491	TRNP1	2.41934	1.58794	2.07316	1.09873	3.45624	3.57982	2.45026	2.50605	0.726114	-0.127389	0.497104	400	400
	chr1	27432089	27433625	SC_K27ac_1492	TRNP1	2.46366	2.5926	1.99131	1.59382	3.43153	3.69839	2.22151	2.1127	0.560863	-0.127389	0.497104	400	400
	chr1	27435179	27438668	SC_K27ac_1493	GPATCH3	1.88456	1.87862	2.86349	1.69557	4.24547	3.95125	2.92956	3.08107	0.658033	-0.127389	0.497104	400	400
	chr1	27435179	27438668	SC_K27ac_1493	NUDC	1.88456	1.87862	2.86349	1.69557	4.24547	3.95125	2.92956	3.08107	0.748922	-0.127389	0.497104	400	400
	chr1	27435179	27438668	SC_K27ac_1493	TMEM222	1.88456	1.87862	2.86349	1.69557	4.24547	3.95125	2.92956	3.08107	0.522392	-0.127389	0.497104	400	400
	chr1	27435179	27438668	SC_K27ac_1493	TRNP1	1.88456	1.87862	2.86349	1.69557	4.24547	3.95125	2.92956	3.08107	0.791175	-0.127389	0.497104	400	400
	chr1	27441135	27441943	SC_K27ac_1495	GPATCH3	2.13782	1.89238	2.87036	1.45392	2.58345	2.96249	2.66292	2.47253	0.544041	-0.127389	0.497104	400	400
	chr1	27441135	27441943	SC_K27ac_1495	TMEM222	2.13782	1.89238	2.87036	1.45392	2.58345	2.96249	2.66292	2.47253	0.505571	-0.127389	0.497104	400	400
	chr1	27441135	27441943	SC_K27ac_1495	TRNP1	2.13782	1.89238	2.87036	1.45392	2.58345	2.96249	2.66292	2.47253	0.524576	-0.127389	0.497104	400	400
	chr1	27463552	27463962	SC_K27ac_1500	NUDC	2.46187	1.90202	2.5189	2.96227	2.99211	3.23432	3.23633	3.64184	0.877474	-0.127389	0.497104	400	400
	chr1	27463552	27463962	SC_K27ac_1500	SYTL1	2.46187	1.90202	2.5189	2.96227	2.99211	3.23432	3.23633	3.64184	0.703283	-0.127389	0.497104	400	400
	chr1	27463552	27463962	SC_K27ac_1500	TMEM222	2.46187	1.90202	2.5189	2.96227	2.99211	3.23432	3.23633	3.64184	0.671632	-0.127389	0.497104	400	400
	chr1	27463552	27463962	SC_K27ac_1500	TRNP1	2.46187	1.90202	2.5189	2.96227	2.99211	3.23432	3.23633	3.64184	0.591864	-0.127389	0.497104	400	400
	chr1	27464316	27464724	SC_K27ac_1501	SYTL1	2.96179	2.97847	3.19543	2.70809	3.02615	2.92192	3.94698	4.13072	0.514308	-0.127389	0.497104	400	400
	chr1	27464316	27464724	SC_K27ac_1501	TMEM222	2.96179	2.97847	3.19543	2.70809	3.02615	2.92192	3.94698	4.13072	0.836492	-0.127389	0.497104	400	400
	chr1	27467301	27467641	SC_K27ac_1502	SYTL1	2.88898	3.18489	3.09062	1.09144	3.15568	2.78556	4.52541	4.10823	0.509881	-0.127389	0.497104	400	400
	chr1	27467301	27467641	SC_K27ac_1502	TMEM222	2.88898	3.18489	3.09062	1.09144	3.15568	2.78556	4.52541	4.10823	0.835565	-0.127389	0.497104	400	400
	chr1	27467301	27467641	SC_K27ac_1502	TRNP1	2.88898	3.18489	3.09062	1.09144	3.15568	2.78556	4.52541	4.10823	0.586085	-0.127389	0.497104	400	400
	chr1	27487727	27489025	RT4_K27ac_910	TMEM222	2.98022	3.53211	2.42227	1.16118	1.65008	1.63693	3.86947	3.84482	0.562384	-0.127389	0.497104	400	400
	chr1	27487755	27488829	HT1376_K27ac_851	TMEM222	2.93545	3.52715	2.44301	1.17453	1.80803	1.81794	3.88781	3.95589	0.608774	-0.127389	0.497104	400	400
	chr1	27492604	27493918	HT1376_K27ac_852	TMEM222	2.23422	2.76658	2.62924	2.23843	1.58319	0.827816	4.34305	4.17726	0.526643	-0.127389	0.497104	400	400
	chr1	27517993	27518401	SC_K27ac_1509	SYTL1	0.870867	0.934217	2.62095	0.960168	3.61464	3.31018	2.65381	2.62631	0.553863	-0.127389	0.497104	400	400
	chr1	27517993	27518401	SC_K27ac_1509	TMEM222	0.870867	0.934217	2.62095	0.960168	3.61464	3.31018	2.65381	2.62631	0.560612	-0.127389	0.497104	400	400
	chr1	27518461	27519338	SC_K27ac_1510	MAP3K6	1.12476	1.62965	2.1631	1.93511	4.2987	4.31013	4.93312	4.9827	0.622176	-0.127389	0.497104	400	400
	chr1	27518461	27519338	SC_K27ac_1510	SYTL1	1.12476	1.62965	2.1631	1.93511	4.2987	4.31013	4.93312	4.9827	0.846337	-0.127389	0.497104	400	400
	chr1	27518461	27519338	SC_K27ac_1510	TMEM222	1.12476	1.62965	2.1631	1.93511	4.2987	4.31013	4.93312	4.9827	0.873133	-0.127389	0.497104	400	400
	chr1	27519494	27519953	SC_K27ac_1511	MAP3K6	0.806946	0.956961	1.73198	1.19808	2.76953	3.21082	3.00007	3.62687	0.531618	-0.127389	0.497104	400	400
	chr1	27519494	27519953	SC_K27ac_1511	SYTL1	0.806946	0.956961	1.73198	1.19808	2.76953	3.21082	3.00007	3.62687	0.758547	-0.127389	0.497104	400	400
	chr1	27519494	27519953	SC_K27ac_1511	TMEM222	0.806946	0.956961	1.73198	1.19808	2.76953	3.21082	3.00007	3.62687	0.819943	-0.127389	0.497104	400	400
	chr1	27573415	27573980	SC_K27ac_1514	SYTL1	1.42345	0.0694702	3.92971	1.01735	3.47999	3.77754	5.83227	5.5926	0.583149	-0.127389	0.497104	400	400
	chr1	27573415	27573980	SC_K27ac_1514	TMEM222	1.42345	0.0694702	3.92971	1.01735	3.47999	3.77754	5.83227	5.5926	0.800436	-0.127389	0.497104	400	400
	chr1	27574217	27574791	SC_K27ac_1515	SYTL1	0.708859	0.832008	2.69441	1.42235	3.69162	3.9939	5.35888	5.40741	0.734252	-0.127389	0.497104	400	400
	chr1	27574217	27574791	SC_K27ac_1515	TMEM222	0.708859	0.832008	2.69441	1.42235	3.69162	3.9939	5.35888	5.40741	0.865945	-0.127389	0.497104	400	400
	chr1	27607896	27608321	HT1376_K27ac_858	SYTL1	0	1.15044	1.19834	1.07754	0.755563	1.25784	3.0562	3.0979	0.508941	-0.127389	0.497104	400	400
	chr1	27607896	27608321	HT1376_K27ac_858	TMEM222	0	1.15044	1.19834	1.07754	0.755563	1.25784	3.0562	3.0979	0.757821	-0.127389	0.497104	400	400
	chr1	27625322	27625907	SC_K27ac_1516	SYTL1	0.780291	1.50462	2.23084	1.0803	2.84995	2.71337	2.24702	2.49181	0.536157	-0.127389	0.497104	400	400
	chr1	27625322	27625907	SC_K27ac_1516	TMEM222	0.780291	1.50462	2.23084	1.0803	2.84995	2.71337	2.24702	2.49181	0.584959	-0.127389	0.497104	400	400
	chr1	27657313	27657714	HT1376_K27ac_860	SYTL1	1.31937	1.62753	1.86233	1.42243	2.39668	1.81848	3.08121	3.16092	0.721777	-0.127389	0.497104	400	400
	chr1	27657313	27657714	HT1376_K27ac_860	TMEM222	1.31937	1.62753	1.86233	1.42243	2.39668	1.81848	3.08121	3.16092	0.90251	-0.127389	0.497104	400	400
	chr1	27673904	27674688	SC_K27ac_1521	SYTL1	2.65141	1.85746	2.90157	2.76061	3.14463	2.8299	4.27033	4.15608	0.670935	-0.127389	0.497104	400	400
	chr1	27673904	27674688	SC_K27ac_1521	TMEM222	2.65141	1.85746	2.90157	2.76061	3.14463	2.8299	4.27033	4.15608	0.821224	-0.127389	0.497104	400	400
	chr1	27691435	27691910	SC_K27ac_1522	TMEM222	3.3826	3.25364	2.68386	2.41456	2.65264	2.50212	4.17391	3.58151	0.695104	-0.127389	0.497104	400	400
	chr1	27721740	27721910	SC_K27ac_1528	SYTL1	2.46009	2.0973	2.75195	0	2.84241	2.50761	3.96632	3.33921	0.507305	-0.127389	0.497104	400	400
	chr1	27721740	27721910	SC_K27ac_1528	TMEM222	2.46009	2.0973	2.75195	0	2.84241	2.50761	3.96632	3.33921	0.804304	-0.127389	0.497104	400	400
	chr1	27759388	27759635	HT1376_K27ac_866	TMEM222	2.31246	2.21796	1.30653	1.02945	0.960628	1.32015	3.55951	3.11746	0.711792	-0.127389	0.497104	400	400
	chr1	27764904	27765546	SC_K27ac_1532	TMEM222	1.86964	2.01917	2.53764	0.914816	2.56148	1.91273	2.44057	2.41877	0.581579	-0.127389	0.497104	400	400
	chr1	27789854	27790186	SC_K27ac_1533	AHDC1	0.443353	1.07599	1.32198	0	2.61216	2.09163	0	1.99837	0.589557	-0.127389	0.497104	400	400
	chr1	27789854	27790186	SC_K27ac_1533	WASF2	0.443353	1.07599	1.32198	0	2.61216	2.09163	0	1.99837	0.738062	-0.127389	0.497104	400	400
	chr1	27793023	27793784	HT1376_K27ac_868	TMEM222	1.59425	1.92021	2.34677	1.60467	0.76363	1.43803	4.07629	4.26536	0.658355	-0.127389	0.497104	400	400
	chr1	27793956	27794492	HT1376_K27ac_869	SYTL1	1.18937	1.14396	0.705113	0.532304	1.73609	1.66629	3.93388	4.28271	0.760421	-0.127389	0.497104	400	400
	chr1	27793956	27794492	HT1376_K27ac_869	TMEM222	1.18937	1.14396	0.705113	0.532304	1.73609	1.66629	3.93388	4.28271	0.95428	-0.127389	0.497104	400	400
	chr1	27793956	27794492	HT1376_K27ac_869	WASF2	1.18937	1.14396	0.705113	0.532304	1.73609	1.66629	3.93388	4.28271	0.588456	-0.127389	0.497104	400	400
	chr1	27844269	27845403	SC_K27ac_1541	AHDC1	1.77974	1.1627	3.22174	1.49281	3.49467	3.56798	2.35239	2.43741	0.584164	-0.127389	0.497104	400	400
	chr1	27844269	27845403	SC_K27ac_1541	WASF2	1.77974	1.1627	3.22174	1.49281	3.49467	3.56798	2.35239	2.43741	0.623901	-0.127389	0.497104	400	400
	chr1	27845650	27846337	SC_K27ac_1542	AHDC1	0.985123	1.28384	3.01654	1.26535	3.10038	3.30336	1.34617	2.38617	0.626938	-0.127389	0.497104	400	400
	chr1	27845650	27846337	SC_K27ac_1542	WASF2	0.985123	1.28384	3.01654	1.26535	3.10038	3.30336	1.34617	2.38617	0.656281	-0.127389	0.497104	400	400
	chr1	27858282	27859189	SC_K27ac_1546	WASF2	1.52178	1.95164	3.08537	1.21762	3.18081	2.5681	2.86579	3.0287	0.599912	-0.127389	0.497104	400	400
	chr1	27861357	27861631	SC_K27ac_1548	AHDC1	0.909172	0.690399	3.07869	0.861251	2.88182	2.56131	0	2.91382	0.540785	-0.127389	0.497104	400	400
	chr1	27861357	27861631	SC_K27ac_1548	WASF2	0.909172	0.690399	3.07869	0.861251	2.88182	2.56131	0	2.91382	0.58805	-0.127389	0.497104	400	400
	chr1	27862030	27862654	SC_K27ac_1549	AHDC1	2.25855	1.57687	3.06477	2.75568	2.95733	3.06243	3.28631	3.49413	0.561252	-0.127389	0.497104	400	400
	chr1	27862030	27862654	SC_K27ac_1549	WASF2	2.25855	1.57687	3.06477	2.75568	2.95733	3.06243	3.28631	3.49413	0.644089	-0.127389	0.497104	400	400
	chr1	27862953	27863994	SC_K27ac_1550	AHDC1	1.02564	1.96269	3.59021	2.57314	3.40077	3.6463	3.32299	3.71898	0.623068	-0.127389	0.497104	400	400
	chr1	27862953	27863994	SC_K27ac_1550	WASF2	1.02564	1.96269	3.59021	2.57314	3.40077	3.6463	3.32299	3.71898	0.701978	-0.127389	0.497104	400	400
	chr1	27868266	27870012	RT4_K27ac_931	IFI6	4.61333	5.02761	5.94086	4.87938	5.42729	5.5968	6.73105	6.67055	0.587144	-0.127389	0.497104	400	400
	chr1	27868266	27870012	RT4_K27ac_931	WASF2	4.61333	5.02761	5.94086	4.87938	5.42729	5.5968	6.73105	6.67055	0.520311	-0.127389	0.497104	400	400
	chr1	27886840	27887064	SC_K27ac_1556	FAM76A	2.76347	1.90525	2.20873	2.60284	2.49248	2.43044	3.07081	3.43142	0.638735	-0.127389	0.497104	400	400
	chr1	27886840	27887064	SC_K27ac_1556	IFI6	2.76347	1.90525	2.20873	2.60284	2.49248	2.43044	3.07081	3.43142	0.742065	-0.127389	0.497104	400	400
	chr1	27895961	27896949	SC_K27ac_1559	FAM76A	1.82079	1.42751	2.80909	2.35927	2.74751	2.50935	4.00739	4.08672	0.721827	-0.127389	0.497104	400	400
	chr1	27895961	27896949	SC_K27ac_1559	IFI6	1.82079	1.42751	2.80909	2.35927	2.74751	2.50935	4.00739	4.08672	0.616347	-0.127389	0.497104	400	400
	chr1	27895961	27896949	SC_K27ac_1559	WASF2	1.82079	1.42751	2.80909	2.35927	2.74751	2.50935	4.00739	4.08672	0.565929	-0.127389	0.497104	400	400
	chr1	27898037	27898695	SC_K27ac_1561	FAM76A	1.86484	2.23159	3.07393	2.22227	2.9597	2.74794	3.94148	3.70409	0.739273	-0.127389	0.497104	400	400
	chr1	27898037	27898695	SC_K27ac_1561	IFI6	1.86484	2.23159	3.07393	2.22227	2.9597	2.74794	3.94148	3.70409	0.594526	-0.127389	0.497104	400	400
	chr1	27898037	27898695	SC_K27ac_1561	WASF2	1.86484	2.23159	3.07393	2.22227	2.9597	2.74794	3.94148	3.70409	0.546409	-0.127389	0.497104	400	400
	chr1	27901382	27902612	HT1376_K27ac_882	FAM76A	0.808066	1.42947	2.50457	0.659186	0.826133	0.608131	6.08258	5.76889	0.599241	-0.127389	0.497104	400	400
	chr1	27901382	27902612	HT1376_K27ac_882	IFI6	0.808066	1.42947	2.50457	0.659186	0.826133	0.608131	6.08258	5.76889	0.694804	-0.127389	0.497104	400	400
	chr1	27916501	27916866	HT1376_K27ac_883	IFI6	2.81699	3.07858	3.09309	1.8381	1.9046	2.26188	4.67546	4.23105	0.689203	-0.127389	0.497104	400	400
	chr1	27916514	27916952	RT4_K27ac_935	IFI6	2.83931	2.86703	3.09121	1.85786	1.85913	2.26904	4.60922	4.11402	0.683644	-0.127389	0.497104	400	400
	chr1	27917733	27918303	SC_K27ac_1562	FAM76A	1.1575	1.08723	2.76715	1.48791	2.71341	2.47687	3.10833	3.68098	0.720414	-0.127389	0.497104	400	400
	chr1	27917733	27918303	SC_K27ac_1562	IFI6	1.1575	1.08723	2.76715	1.48791	2.71341	2.47687	3.10833	3.68098	0.524941	-0.127389	0.497104	400	400
	chr1	27917733	27918303	SC_K27ac_1562	WASF2	1.1575	1.08723	2.76715	1.48791	2.71341	2.47687	3.10833	3.68098	0.711668	-0.127389	0.497104	400	400
	chr1	27920047	27920275	SC_K27ac_1563	FAM76A	1.0262	2.07277	2.70193	1.93996	2.7177	2.36755	3.38113	3.50221	0.680686	-0.127389	0.497104	400	400
	chr1	27920047	27920275	SC_K27ac_1563	WASF2	1.0262	2.07277	2.70193	1.93996	2.7177	2.36755	3.38113	3.50221	0.601838	-0.127389	0.497104	400	400
	chr1	27920720	27921803	HT1376_K27ac_884	FAM76A	1.00863	1.41048	2.22518	2.35386	1.45006	1.38367	4.7811	4.96922	0.58308	-0.127389	0.497104	400	400
	chr1	27920720	27921803	HT1376_K27ac_884	IFI6	1.00863	1.41048	2.22518	2.35386	1.45006	1.38367	4.7811	4.96922	0.60757	-0.127389	0.497104	400	400
	chr1	27922481	27922922	SC_K27ac_1564	FAM76A	2.18027	1.78665	3.22823	1.62249	2.61332	2.05031	3.88279	4.03207	0.605523	-0.127389	0.497104	400	400
	chr1	27922481	27922922	SC_K27ac_1564	IFI6	2.18027	1.78665	3.22823	1.62249	2.61332	2.05031	3.88279	4.03207	0.659116	-0.127389	0.497104	400	400
	chr1	27925579	27926108	SC_K27ac_1565	FAM76A	1.11576	2.19291	2.90968	1.8523	2.77828	3.05026	4.00342	3.42437	0.748855	-0.127389	0.497104	400	400
	chr1	27925579	27926108	SC_K27ac_1565	WASF2	1.11576	2.19291	2.90968	1.8523	2.77828	3.05026	4.00342	3.42437	0.584939	-0.127389	0.497104	400	400
	chr1	27926659	27927302	SC_K27ac_1566	FAM76A	1.20345	1.58136	2.26535	1.25455	2.88003	2.69366	3.46815	3.16465	0.876405	-0.127389	0.497104	400	400
	chr1	27926659	27927302	SC_K27ac_1566	IFI6	1.20345	1.58136	2.26535	1.25455	2.88003	2.69366	3.46815	3.16465	0.655642	-0.127389	0.497104	400	400
	chr1	27926659	27927302	SC_K27ac_1566	WASF2	1.20345	1.58136	2.26535	1.25455	2.88003	2.69366	3.46815	3.16465	0.727504	-0.127389	0.497104	400	400
	chr1	27927638	27928064	SC_K27ac_1567	AHDC1	0.713461	0	2.00309	2.08884	2.92137	2.75389	3.20351	3.32455	0.706701	-0.127389	0.497104	400	400
	chr1	27927638	27928064	SC_K27ac_1567	FAM76A	0.713461	0	2.00309	2.08884	2.92137	2.75389	3.20351	3.32455	0.726991	-0.127389	0.497104	400	400
	chr1	27927638	27928064	SC_K27ac_1567	WASF2	0.713461	0	2.00309	2.08884	2.92137	2.75389	3.20351	3.32455	0.757842	-0.127389	0.497104	400	400
	chr1	27928244	27928881	RT4_K27ac_936	FAM76A	3.3407	3.24375	2.64103	3.28737	3.03039	3.2017	5.21939	4.8633	0.72544	-0.127389	0.497104	400	400
	chr1	27928244	27928881	RT4_K27ac_936	IFI6	3.3407	3.24375	2.64103	3.28737	3.03039	3.2017	5.21939	4.8633	0.829031	-0.127389	0.497104	400	400
	chr1	27973439	27973670	SC_K27ac_1573	FAM76A	0.675514	1.85371	2.12004	0.923152	3.03057	2.59301	3.24925	3.191	0.831205	-0.127389	0.497104	400	400
	chr1	27973439	27973670	SC_K27ac_1573	IFI6	0.675514	1.85371	2.12004	0.923152	3.03057	2.59301	3.24925	3.191	0.604662	-0.127389	0.497104	400	400
	chr1	27973439	27973670	SC_K27ac_1573	WASF2	0.675514	1.85371	2.12004	0.923152	3.03057	2.59301	3.24925	3.191	0.741062	-0.127389	0.497104	400	400
	chr1	27977083	27977402	SC_K27ac_1574	FAM76A	2.15687	1.82717	2.45319	0.912893	3.20057	3.02256	5.35596	5.21029	0.890321	-0.127389	0.497104	400	400
	chr1	27977083	27977402	SC_K27ac_1574	IFI6	2.15687	1.82717	2.45319	0.912893	3.20057	3.02256	5.35596	5.21029	0.871796	-0.127389	0.497104	400	400
	chr1	27977083	27977402	SC_K27ac_1574	WASF2	2.15687	1.82717	2.45319	0.912893	3.20057	3.02256	5.35596	5.21029	0.606973	-0.127389	0.497104	400	400
	chr1	27986190	27986587	RT4_K27ac_940	FAM76A	4.07903	4.02725	5.29812	2.26774	5.29467	4.56013	7.28146	6.91049	0.765486	-0.127389	0.497104	400	400
	chr1	27986190	27986587	RT4_K27ac_940	IFI6	4.07903	4.02725	5.29812	2.26774	5.29467	4.56013	7.28146	6.91049	0.782355	-0.127389	0.497104	400	400
	chr1	27987141	27987770	SC_K27ac_1576	FAM76A	1.72717	0.613782	2.65636	0.690034	2.36249	2.46532	4.89265	4.78338	0.797924	-0.127389	0.497104	400	400
	chr1	27987141	27987770	SC_K27ac_1576	IFI6	1.72717	0.613782	2.65636	0.690034	2.36249	2.46532	4.89265	4.78338	0.763108	-0.127389	0.497104	400	400
	chr1	27987141	27987770	SC_K27ac_1576	PPP1R8	1.72717	0.613782	2.65636	0.690034	2.36249	2.46532	4.89265	4.78338	0.663478	-0.127389	0.497104	400	400
	chr1	28112186	28113019	HT1376_K27ac_896	PPP1R8	4.4717	3.41518	2.74792	1.60885	0.392865	1.13462	3.38582	3.84098	0.521804	-0.127389	0.497104	400	400
	chr1	28201900	28202199	SC_K27ac_1590	PPP1R8	3.14776	2.32881	2.64056	1.99915	2.59595	2.97254	2.75313	2.93785	0.625667	-0.127389	0.497104	400	400
	chr1	28201900	28202199	SC_K27ac_1590	THEMIS2	3.14776	2.32881	2.64056	1.99915	2.59595	2.97254	2.75313	2.93785	0.712766	-0.127389	0.497104	400	400
	chr1	28246401	28246631	SC_K27ac_1593	RPA2	1.76978	0.892477	2.04241	0.640713	2.28621	2.68822	3.27858	3.34607	0.831298	-0.127389	0.497104	400	400
	chr1	28246401	28246631	SC_K27ac_1593	THEMIS2	1.76978	0.892477	2.04241	0.640713	2.28621	2.68822	3.27858	3.34607	0.71687	-0.127389	0.497104	400	400
	chr1	28272150	28272602	HT1376_K27ac_901	RPA2	1.69457	2.13742	2.28104	1.36201	1.79164	1.7427	2.67096	2.82535	0.621266	-0.127389	0.497104	400	400
	chr1	28272150	28272602	HT1376_K27ac_901	XKR8	1.69457	2.13742	2.28104	1.36201	1.79164	1.7427	2.67096	2.82535	0.554548	-0.127389	0.497104	400	400
	chr1	28293648	28294294	SC_K27ac_1596	RPA2	1.62204	1.20891	3.09098	2.06522	2.73452	2.755	3.55296	3.31973	0.617872	-0.127389	0.497104	400	400
	chr1	28385768	28386085	SC_K27ac_1599	EYA3	2.13718	2.0266	2.79571	1.18508	3.44491	2.68335	2.41967	2.06068	0.67018	-0.127389	0.497104	400	400
	chr1	28386256	28386617	SC_K27ac_1600	EYA3	1.24491	1.95409	2.40149	0	2.97718	2.89833	1.5215	0.860456	0.810112	-0.127389	0.497104	400	400
	chr1	28394383	28394606	SC_K27ac_1605	EYA3	1.26944	1.876	2.16438	0.656863	2.65955	1.82833	1.01121	2.24909	0.565551	-0.127389	0.497104	400	400
	chr1	28396129	28396620	SC_K27ac_1606	EYA3	2.49765	2.09542	2.11799	1.09535	2.35483	2.43879	2.72359	2.46795	0.748723	-0.127389	0.497104	400	400
	chr1	28396129	28396620	SC_K27ac_1606	RPA2	2.49765	2.09542	2.11799	1.09535	2.35483	2.43879	2.72359	2.46795	0.769958	-0.127389	0.497104	400	400
	chr1	28438755	28439055	SC_K27ac_1610	EYA3	0.976217	0.924557	2.05779	0.514646	2.75484	2.78505	1.88604	0.955826	0.656828	-0.127389	0.497104	400	400
	chr1	28441193	28441454	SC_K27ac_1612	EYA3	2.54291	2.57928	2.25388	0.577918	3.12895	2.64861	1.39767	1.71906	0.747174	-0.127389	0.497104	400	400
	chr1	28449870	28450441	SC_K27ac_1614	EYA3	2.63945	2.10698	2.65822	1.75143	3.41883	3.41157	2.46158	1.36653	0.573634	-0.127389	0.497104	400	400
	chr1	28454950	28455219	SC_K27ac_1615	EYA3	1.85612	2.25027	2.35898	0.563686	2.54605	2.57223	2.17811	2.25393	0.911883	-0.127389	0.497104	400	400
	chr1	28462461	28463386	SC_K27ac_1618	PTAFR	1.78458	1.24977	2.53243	2.56726	3.32873	2.98214	2.26155	2.5671	0.535479	-0.127389	0.497104	400	400
	chr1	28479503	28479803	SC_K27ac_1619	EYA3	1.99495	1.74039	3.24849	1.32207	3.56654	2.8865	2.34042	2.36976	0.605395	-0.127389	0.497104	400	400
	chr1	28484229	28484904	HT1376_K27ac_907	PTAFR	1.10278	0.63279	1.89496	0.46573	1.27092	0.360675	2.84884	3.04451	0.547753	-0.127389	0.497104	400	400
	chr1	28498038	28498481	SC_K27ac_1621	EYA3	2.75515	2.37172	2.90796	1.48079	2.81774	2.58953	2.4822	2.45165	0.798713	-0.127389	0.497104	400	400
	chr1	28498765	28499008	SC_K27ac_1622	EYA3	3.05013	2.38326	2.70124	1.4932	2.66714	2.62629	2.4468	2.47756	0.768026	-0.127389	0.497104	400	400
	chr1	28517123	28517659	RT4_K27ac_965	SESN2	3.69872	3.74606	3.99734	3.39897	2.24675	2.43332	4.30764	2.1979	0.620946	-0.127389	0.497104	400	400
	chr1	28523702	28524663	SC_K27ac_1629	EYA3	2.79047	2.59796	2.36851	0.822183	3.42145	3.18141	2.56756	3.00916	0.807873	-0.127389	0.497104	400	400
	chr1	28565462	28565808	SC_K27ac_1632	SESN2	3.64146	3.04908	2.69056	1.91554	2.9533	2.16906	0.746694	2.18259	0.530665	-0.127389	0.497104	400	400
	chr1	28567557	28569085	SC_K27ac_1634	SESN2	4.24873	4.34622	3.65683	1.77735	3.23099	2.86571	1.69149	2.21115	0.559161	-0.127389	0.497104	400	400
	chr1	28574007	28574240	SC_K27ac_1637	DNAJC8	4.9193	3.94024	1.56831	1.45628	2.38691	2.95585	4.8015	3.88157	0.628167	-0.127389	0.497104	400	400
	chr1	28577565	28577793	SC_K27ac_1639	DNAJC8	3.05774	2.66683	2.65021	0.608359	2.73745	3.02246	3.43181	3.49344	0.517119	-0.127389	0.497104	400	400
	chr1	28587903	28588186	SC_K27ac_1642	SESN2	3.16629	2.65805	3.29447	2.36036	2.64444	2.68544	2.62603	2.30862	0.534469	-0.127389	0.497104	400	400
	chr1	28639750	28640909	RT4_K27ac_977	SESN2	4.10518	4.19374	3.83687	3.00359	1.85049	1.94353	3.52156	3.86744	0.62727	-0.127389	0.497104	400	400
	chr1	28639939	28641139	HT1376_K27ac_919	SESN2	4.03572	4.15769	3.79859	2.94761	1.79307	1.80316	3.45183	3.9164	0.606133	-0.127389	0.497104	400	400
	chr1	28661240	28661426	SC_K27ac_1644	PHACTR4	2.97041	2.44508	2.03193	1.45535	2.26667	1.73518	0	2.92146	0.692055	-0.127389	0.497104	400	400
	chr1	28668433	28669147	SC_K27ac_1645	PTAFR	2.06417	1.82321	2.89741	1.95733	2.90207	2.74637	3.44828	4.11515	0.810257	-0.127389	0.497104	400	400
	chr1	28672131	28672876	SC_K27ac_1646	SESN2	4.91784	4.66897	3.43119	2.34349	3.31188	2.58087	3.44	3.14305	0.614668	-0.127389	0.497104	400	400
	chr1	28673082	28673611	SC_K27ac_1647	PHACTR4	4.43321	4.6997	2.01259	2.81821	4.01048	3.31296	2.9713	3.28277	0.50095	-0.127389	0.497104	400	400
	chr1	28677715	28678282	RT4_K27ac_981	DNAJC8	6.54935	6.32288	4.74753	2.89901	4.49725	4.2851	6.3034	5.93054	0.557638	-0.127389	0.497104	400	400
	chr1	28680203	28680621	RT4_K27ac_984	SESN2	5.47402	5.39175	4.69372	4.08931	3.86459	3.23612	3.87254	4.33831	0.81844	-0.127389	0.497104	400	400
	chr1	28680894	28681416	SC_K27ac_1651	DNAJC8	4.31666	4.40073	2.8911	2.92077	3.39263	3.65919	3.5926	3.673	0.572335	-0.127389	0.497104	400	400
	chr1	28681508	28681731	SC_K27ac_1652	SESN2	3.8455	3.57225	4.23238	3.1169	2.90036	2.58007	2.77776	2.50076	0.811479	-0.127389	0.497104	400	400
	chr1	28692374	28692556	SC_K27ac_1653	SESN2	5.05125	4.19579	1.55224	0.659354	2.29157	1.96862	0.0931057	2.14564	0.555179	-0.127389	0.497104	400	400
	chr1	28698688	28699100	SC_K27ac_1655	RCC1	2.32236	2.10177	2.29437	1.46159	2.52842	2.39686	2.79673	2.15802	0.668038	-0.127389	0.497104	400	400
	chr1	28699916	28700921	SC_K27ac_1656	RCC1	2.71458	2.54081	3.80955	2.45003	3.59014	3.82402	4.4503	4.34171	0.592034	-0.127389	0.497104	400	400
	chr1	28718251	28718782	SC_K27ac_1659	RCC1	1.24018	1.62964	1.56932	2.38701	3.65005	3.24738	4.50963	4.08125	0.794873	-0.127389	0.497104	400	400
	chr1	28720230	28720589	SC_K27ac_1660	RCC1	2.34857	2.48177	2.62771	1.07507	3.12045	2.222	3.0124	3.03952	0.581848	-0.127389	0.497104	400	400
	chr1	28745128	28745528	SC_K27ac_1663	RCC1	1.70232	1.78191	2.87036	1.90762	2.24125	3.44999	4.66544	3.58946	0.65953	-0.127389	0.497104	400	400
	chr1	28798138	28798423	SC_K27ac_1668	PHACTR4	4.15157	4.30623	1.9507	2.72037	2.03222	2.51871	2.73442	3.37808	0.560389	-0.127389	0.497104	400	400
	chr1	28798550	28798940	SC_K27ac_1669	RCC1	3.07738	2.76316	2.07548	1.21344	2.9947	2.79438	3.23261	1.97508	0.619457	-0.127389	0.497104	400	400
	chr1	28838610	28838803	SC_K27ac_1671	RCC1	3.76687	3.7096	1.4549	0	2.59484	2.55969	4.56582	4.06055	0.774834	-0.127389	0.497104	400	400
	chr1	28846497	28847608	SC_K27ac_1674	RCC1	3.11189	3.24444	3.36689	3.18106	3.60221	3.70824	3.77234	3.80627	0.712457	-0.127389	0.497104	400	400
	chr1	28846497	28847608	SC_K27ac_1674	TRNAU1AP	3.11189	3.24444	3.36689	3.18106	3.60221	3.70824	3.77234	3.80627	0.930562	-0.127389	0.497104	400	400
	chr1	28847957	28849156	SC_K27ac_1675	RCC1	3.26124	3.09389	3.01543	2.29897	3.38762	3.20073	3.85888	3.42682	0.834075	-0.127389	0.497104	400	400
	chr1	28851768	28853978	RT4_K27ac_999	RCC1	5.3626	5.43156	4.97872	4.2471	5.10549	5.42987	5.969	5.9204	0.787351	-0.127389	0.497104	400	400
	chr1	28855431	28856086	SC_K27ac_1680	TRNAU1AP	2.30933	2.16194	3.34655	1.85009	3.37419	2.59648	2.57036	2.9573	0.670909	-0.127389	0.497104	400	400
	chr1	28866795	28866965	SC_K27ac_1682	RCC1	2.98677	3.22255	2.42046	0.501858	2.89777	3.14334	3.20281	2.55648	0.545941	-0.127389	0.497104	400	400
	chr1	28880667	28880897	SC_K27ac_1686	TRNAU1AP	1.14198	1.3783	1.44289	0.802072	2.52842	2.66378	4.21119	3.56648	0.768517	-0.127389	0.497104	400	400
	chr1	29034438	29034786	HT1376_K27ac_947	GMEB1	2.42363	1.46294	0.856498	0.0625948	0.936348	1.71158	3.06689	2.65981	0.803588	-0.127389	0.497104	400	400
	chr1	29034438	29034786	HT1376_K27ac_947	TAF12	2.42363	1.46294	0.856498	0.0625948	0.936348	1.71158	3.06689	2.65981	0.875485	-0.127389	0.497104	400	400
	chr1	29034438	29034786	HT1376_K27ac_947	YTHDF2	2.42363	1.46294	0.856498	0.0625948	0.936348	1.71158	3.06689	2.65981	0.871866	-0.127389	0.497104	400	400
	chr1	29076606	29078023	HT1376_K27ac_950	GMEB1	1.63345	1.92064	1.34613	0.877842	2.20981	2.00926	3.33613	3.79368	0.653605	-0.127389	0.497104	400	400
	chr1	29076606	29078023	HT1376_K27ac_950	TAF12	1.63345	1.92064	1.34613	0.877842	2.20981	2.00926	3.33613	3.79368	0.867395	-0.127389	0.497104	400	400
	chr1	29076606	29078023	HT1376_K27ac_950	YTHDF2	1.63345	1.92064	1.34613	0.877842	2.20981	2.00926	3.33613	3.79368	0.74434	-0.127389	0.497104	400	400
	chr1	29089618	29089830	HT1376_K27ac_951	EPB41	2.8218	2.28253	0.59385	1.88486	1.87565	1.23304	3.35518	2.82824	0.82469	-0.127389	0.497104	400	400
	chr1	29089618	29089830	HT1376_K27ac_951	GMEB1	2.8218	2.28253	0.59385	1.88486	1.87565	1.23304	3.35518	2.82824	0.735897	-0.127389	0.497104	400	400
	chr1	29089618	29089830	HT1376_K27ac_951	TAF12	2.8218	2.28253	0.59385	1.88486	1.87565	1.23304	3.35518	2.82824	0.633865	-0.127389	0.497104	400	400
	chr1	29089618	29089830	HT1376_K27ac_951	YTHDF2	2.8218	2.28253	0.59385	1.88486	1.87565	1.23304	3.35518	2.82824	0.778599	-0.127389	0.497104	400	400
	chr1	29101519	29102493	SC_K27ac_1699	TAF12	1.84775	2.65091	1.05152	0.611741	4.04166	3.94782	4.32571	4.41635	0.815521	-0.127389	0.497104	400	400
	chr1	29101519	29102493	SC_K27ac_1699	YTHDF2	1.84775	2.65091	1.05152	0.611741	4.04166	3.94782	4.32571	4.41635	0.535252	-0.127389	0.497104	400	400
	chr1	29196928	29197197	HT1376_K27ac_953	GMEB1	1.19623	1.23927	1.17368	1.46674	0.669937	0	2.58109	2.36	0.544265	-0.127389	0.497104	400	400
	chr1	29196928	29197197	HT1376_K27ac_953	YTHDF2	1.19623	1.23927	1.17368	1.46674	0.669937	0	2.58109	2.36	0.547372	-0.127389	0.497104	400	400
	chr1	29204898	29205243	HT1376_K27ac_954	GMEB1	1.27001	1.80808	1.18394	0	0.942325	1.8602	2.2765	2.85002	0.747415	-0.127389	0.497104	400	400
	chr1	29204898	29205243	HT1376_K27ac_954	TAF12	1.27001	1.80808	1.18394	0	0.942325	1.8602	2.2765	2.85002	0.781608	-0.127389	0.497104	400	400
	chr1	29204898	29205243	HT1376_K27ac_954	YTHDF2	1.27001	1.80808	1.18394	0	0.942325	1.8602	2.2765	2.85002	0.810373	-0.127389	0.497104	400	400
	chr1	29208966	29209276	SC_K27ac_1700	TAF12	2.2885	2.54527	2.94829	0	2.88557	2.50449	3.54009	3.46843	0.591129	-0.127389	0.497104	400	400
	chr1	29208966	29209276	SC_K27ac_1700	YTHDF2	2.2885	2.54527	2.94829	0	2.88557	2.50449	3.54009	3.46843	0.591625	-0.127389	0.497104	400	400
	chr1	29259772	29260385	HT1376_K27ac_960	GMEB1	2.5704	1.63609	2.25989	0.854107	1.25551	0	3.04797	4.02906	0.722467	-0.127389	0.497104	400	400
	chr1	29259772	29260385	HT1376_K27ac_960	YTHDF2	2.5704	1.63609	2.25989	0.854107	1.25551	0	3.04797	4.02906	0.728097	-0.127389	0.497104	400	400
	chr1	29276559	29277402	HT1376_K27ac_961	MECR	1.76328	1.76195	1.55058	0.687212	0.990096	1.42492	3.56325	2.92775	0.667573	-0.127389	0.497104	400	400
	chr1	29276559	29277402	HT1376_K27ac_961	YTHDF2	1.76328	1.76195	1.55058	0.687212	0.990096	1.42492	3.56325	2.92775	0.772272	-0.127389	0.497104	400	400
	chr1	29292052	29293409	HT1376_K27ac_962	MECR	2.48731	1.86422	1.98894	1.4095	1.61389	1.55552	4.85263	4.95853	0.707744	-0.127389	0.497104	400	400
	chr1	29292052	29293409	HT1376_K27ac_962	YTHDF2	2.48731	1.86422	1.98894	1.4095	1.61389	1.55552	4.85263	4.95853	0.745832	-0.127389	0.497104	400	400
	chr1	29298369	29298966	SC_K27ac_1705	MECR	2.49919	3.41975	2.73777	2.63571	3.46006	3.62963	5.43242	5.43963	0.868537	-0.127389	0.497104	400	400
	chr1	29298369	29298966	SC_K27ac_1705	YTHDF2	2.49919	3.41975	2.73777	2.63571	3.46006	3.62963	5.43242	5.43963	0.616833	-0.127389	0.497104	400	400
	chr1	29310625	29310836	SC_K27ac_1707	MECR	2.57798	2.60542	1.5019	1.14984	2.57477	2.77547	2.64206	2.68305	0.581673	-0.127389	0.497104	400	400
	chr1	29490535	29490728	HT1376_K27ac_968	MECR	2.24336	1.55107	1.67469	1.22192	0.961468	1.1031	3.02044	3.15639	0.527834	-0.127389	0.497104	400	400
	chr1	29517403	29517784	SC_K27ac_1711	MECR	1.50651	2.28028	3.31655	1.36146	2.80139	2.50233	5.30844	5.19887	0.730875	-0.127389	0.497104	400	400
	chr1	30056389	30056670	SC_K27ac_1734	PTPRU	5.08232	4.43417	2.48656	0.543621	3.42677	2.3711	0	0.900472	0.554739	-0.127389	0.497104	400	400
	chr1	31270156	31271005	HT1376_K27ac_997	PUM1	2.0557	2.13428	1.1993	1.13823	1.6933	0.96578	2.98186	2.93636	0.624112	-0.127389	0.497104	400	400
	chr1	31270156	31271005	HT1376_K27ac_997	ZCCHC17	2.0557	2.13428	1.1993	1.13823	1.6933	0.96578	2.98186	2.93636	0.705357	-0.127389	0.497104	400	400
	chr1	31352295	31353007	SC_K27ac_1754	PUM1	2.11249	2.56862	1.30302	0.784448	3.12786	2.91644	1.71894	2.62405	0.572814	-0.127389	0.497104	400	400
	chr1	31406340	31406715	SC_K27ac_1761	PUM1	3.02375	2.77023	2.00661	2.51909	2.44664	2.60783	2.77626	3.23982	0.891072	-0.127389	0.497104	400	400
	chr1	31406340	31406715	SC_K27ac_1761	SDC3	3.02375	2.77023	2.00661	2.51909	2.44664	2.60783	2.77626	3.23982	0.547979	-0.127389	0.497104	400	400
	chr1	31406340	31406715	SC_K27ac_1761	ZCCHC17	3.02375	2.77023	2.00661	2.51909	2.44664	2.60783	2.77626	3.23982	0.757602	-0.127389	0.497104	400	400
	chr1	31450119	31450348	HT1376_K27ac_1001	PUM1	2.68537	2.29364	2.2545	1.08616	0.922627	2.45548	3.04434	3.03108	0.606842	-0.127389	0.497104	400	400
	chr1	31450119	31450348	HT1376_K27ac_1001	ZCCHC17	2.68537	2.29364	2.2545	1.08616	0.922627	2.45548	3.04434	3.03108	0.578443	-0.127389	0.497104	400	400
	chr1	31471208	31471530	RT4_K27ac_1099	PUM1	3.39204	3.01857	1.70511	1.66562	0.766461	1.19618	2.81584	2.65348	0.580544	-0.127389	0.497104	400	400
	chr1	31471270	31471535	HT1376_K27ac_1002	PUM1	3.46752	2.8872	1.25093	1.62602	0.678004	0.990258	2.97593	2.76065	0.616104	-0.127389	0.497104	400	400
	chr1	31480984	31481663	SC_K27ac_1767	PUM1	2.27433	1.88204	1.33242	1.84278	2.49106	2.59984	2.10425	3.33997	0.760486	-0.127389	0.497104	400	400
	chr1	31480984	31481663	SC_K27ac_1767	ZCCHC17	2.27433	1.88204	1.33242	1.84278	2.49106	2.59984	2.10425	3.33997	0.826584	-0.127389	0.497104	400	400
	chr1	31497974	31499024	RT4_K27ac_1102	PUM1	3.65714	3.39711	2.61696	1.25036	1.01687	1.25961	2.90573	2.77609	0.519842	-0.127389	0.497104	400	400
	chr1	31498159	31498742	HT1376_K27ac_1004	PUM1	3.75459	3.5246	2.24295	0.869589	0.95055	1.07312	3.19611	2.95385	0.595133	-0.127389	0.497104	400	400
	chr1	31504419	31504845	HT1376_K27ac_1005	ZCCHC17	2.45368	2.49148	2.20075	1.43751	2.43394	1.04117	3.23003	2.98096	0.511761	-0.127389	0.497104	400	400
	chr1	31511924	31512589	HT1376_K27ac_1006	ZCCHC17	1.26239	2.72938	2.37056	1.39514	1.24916	1.67454	3.39099	3.18219	0.56212	-0.127389	0.497104	400	400
	chr1	31573332	31573765	HT1376_K27ac_1009	ZCCHC17	1.95492	2.17185	2.22397	1.66761	1.86389	1.65562	3.88343	3.29333	0.593325	-0.127389	0.497104	400	400
	chr1	31583882	31584732	HT1376_K27ac_1011	PUM1	2.19543	2.66709	1.80541	0.262671	2.1041	2.69612	3.54793	3.52063	0.651311	-0.127389	0.497104	400	400
	chr1	31583882	31584732	HT1376_K27ac_1011	ZCCHC17	2.19543	2.66709	1.80541	0.262671	2.1041	2.69612	3.54793	3.52063	0.689932	-0.127389	0.497104	400	400
	chr1	31584107	31584916	RT4_K27ac_1106	PUM1	2.23691	2.78287	1.65846	0.398248	2.21822	2.7123	3.43573	3.25505	0.650875	-0.127389	0.497104	400	400
	chr1	31584107	31584916	RT4_K27ac_1106	ZCCHC17	2.23691	2.78287	1.65846	0.398248	2.21822	2.7123	3.43573	3.25505	0.643072	-0.127389	0.497104	400	400
	chr1	31611315	31612096	HT1376_K27ac_1012	SNRNP40	1.07971	1.27948	2.10729	0.41067	1.50184	1.22095	3.67092	2.68738	0.745193	-0.127389	0.497104	400	400
	chr1	31624989	31625203	SC_K27ac_1772	SNRNP40	2.03466	2.99815	2.98637	2.14964	2.88246	2.22904	3.72235	3.69173	0.655725	-0.127389	0.497104	400	400
	chr1	31624989	31625203	SC_K27ac_1772	ZCCHC17	2.03466	2.99815	2.98637	2.14964	2.88246	2.22904	3.72235	3.69173	0.592494	-0.127389	0.497104	400	400
	chr1	31627330	31627825	RT4_K27ac_1108	PUM1	6.22149	6.0798	4.73773	3.79008	5.12978	5.52256	6.09688	5.87437	0.75058	-0.127389	0.497104	400	400
	chr1	31627330	31627825	RT4_K27ac_1108	SNRNP40	6.22149	6.0798	4.73773	3.79008	5.12978	5.52256	6.09688	5.87437	0.809168	-0.127389	0.497104	400	400
	chr1	31627330	31627825	RT4_K27ac_1108	ZCCHC17	6.22149	6.0798	4.73773	3.79008	5.12978	5.52256	6.09688	5.87437	0.501155	-0.127389	0.497104	400	400
	chr1	31627990	31628590	RT4_K27ac_1109	PUM1	6.02477	6.41836	5.15361	4.28193	5.73547	6.22342	6.74274	6.47199	0.68324	-0.127389	0.497104	400	400
	chr1	31627990	31628590	RT4_K27ac_1109	SNRNP40	6.02477	6.41836	5.15361	4.28193	5.73547	6.22342	6.74274	6.47199	0.907313	-0.127389	0.497104	400	400
	chr1	31627990	31628590	RT4_K27ac_1109	ZCCHC17	6.02477	6.41836	5.15361	4.28193	5.73547	6.22342	6.74274	6.47199	0.580716	-0.127389	0.497104	400	400
	chr1	31867770	31868098	SC_K27ac_1786	ZCCHC17	3.5279	3.60544	3.73289	3.24311	3.05807	3.15662	3.77221	4.01947	0.632952	-0.127389	0.497104	400	400
	chr1	31888809	31889340	RT4_K27ac_1120	SNRNP40	5.79802	5.9398	4.4348	3.89894	4.76951	4.78552	6.52279	6.03003	0.889595	-0.127389	0.497104	400	400
	chr1	31888809	31889340	RT4_K27ac_1120	ZCCHC17	5.79802	5.9398	4.4348	3.89894	4.76951	4.78552	6.52279	6.03003	0.589389	-0.127389	0.497104	400	400
	chr1	31892390	31892854	SC_K27ac_1793	SNRNP40	3.68676	3.42536	2.72398	2.34154	3.17602	2.5367	3.26999	3.66701	0.684944	-0.127389	0.497104	400	400
	chr1	31892390	31892854	SC_K27ac_1793	ZCCHC17	3.68676	3.42536	2.72398	2.34154	3.17602	2.5367	3.26999	3.66701	0.623573	-0.127389	0.497104	400	400
	chr1	31900036	31900643	SC_K27ac_1795	SNRNP40	2.85486	2.30979	2.06897	0.183434	2.99921	3.11441	3.63187	2.32431	0.744342	-0.127389	0.497104	400	400
	chr1	31933814	31934123	HT1376_K27ac_1026	SNRNP40	2.3255	2.10983	1.34397	0.827051	0.245154	1.25699	3.72799	2.60373	0.744974	-0.127389	0.497104	400	400
	chr1	31940820	31941060	SC_K27ac_1797	SNRNP40	1.47892	2.9001	0.284125	0.618994	2.10839	2.67687	2.09962	2.59089	0.712241	-0.127389	0.497104	400	400
	chr1	31942687	31943182	SC_K27ac_1798	PEF1	2.3356	2.29506	1.73655	1.42127	2.77985	2.21934	3.23439	2.4621	0.817144	-0.127389	0.497104	400	400
	chr1	31943848	31945692	RT4_K27ac_1125	PEF1	5.76369	5.61068	4.07725	3.51436	4.2124	3.99168	5.70702	5.51773	0.866756	-0.127389	0.497104	400	400
	chr1	31949566	31951112	RT4_K27ac_1126	PEF1	6.60706	6.5933	4.25913	3.72216	3.56367	3.77207	5.34537	5.40567	0.596247	-0.127389	0.497104	400	400
	chr1	31959254	31960227	SC_K27ac_1806	PEF1	2.37552	2.27228	2.68038	0.84235	3.11024	2.94616	3.19424	3.7574	0.710331	-0.127389	0.497104	400	400
	chr1	31960301	31960788	SC_K27ac_1807	PEF1	2.88568	2.8488	3.21267	2.07049	3.49567	3.56388	4.2788	4.32085	0.789507	-0.127389	0.497104	400	400
	chr1	31986253	31986776	SC_K27ac_1811	TINAGL1	2.43989	2.28995	3.28493	3.30035	3.45954	2.14966	2.07087	2.41254	0.704008	-0.127389	0.497104	400	400
	chr1	31996123	31997221	SC_K27ac_1813	PEF1	1.80847	2.42593	2.21553	1.24433	3.40456	2.94883	4.68299	4.75609	0.799897	-0.127389	0.497104	400	400
	chr1	31997295	31997463	RT4_K27ac_1131	PEF1	2.96609	2.09368	1.06237	2.26889	2.56118	2.3892	4.66665	5.01947	0.858623	-0.127389	0.497104	400	400
	chr1	32027897	32029773	RT4_K27ac_1134	PEF1	4.92055	4.61198	5.28414	4.37019	5.204	5.31944	5.88142	5.96116	0.730762	-0.127389	0.497104	400	400
	chr1	32045087	32045750	SC_K27ac_1821	PEF1	2.93266	3.5672	3.95281	3.33718	2.67808	3.20486	5.50235	5.35353	0.683815	-0.127389	0.497104	400	400
	chr1	32045856	32046307	SC_K27ac_1822	PEF1	3.88054	3.73786	3.8381	3.05596	3.10611	3.11344	5.17081	5.57664	0.846342	-0.127389	0.497104	400	400
	chr1	32046538	32047492	SC_K27ac_1823	PEF1	3.68626	2.97595	3.58402	3.25854	3.00823	2.96903	5.90123	5.87055	0.797222	-0.127389	0.497104	400	400
	chr1	32047755	32048212	RT4_K27ac_1136	PEF1	4.17473	4.19559	4.17345	3.89428	2.68021	3.02646	6.62304	6.46252	0.758497	-0.127389	0.497104	400	400
	chr1	32048992	32049697	SC_K27ac_1825	PEF1	3.2986	2.72896	2.36586	3.00437	2.41099	2.93216	5.43634	5.26524	0.837742	-0.127389	0.497104	400	400
	chr1	32049751	32050044	SC_K27ac_1826	PEF1	3.34206	3.23359	1.58634	3.22865	2.72	2.71315	5.26119	5.1291	0.82487	-0.127389	0.497104	400	400
	chr1	32094117	32094577	HT1376_K27ac_1041	PEF1	2.10083	1.78741	2.02104	0.878647	0.635034	1.32777	3.17284	2.90941	0.825342	-0.127389	0.497104	400	400
	chr1	32116328	32117232	RT4_K27ac_1140	PEF1	3.51903	2.99497	1.96242	1.09626	1.97319	1.04869	2.85081	3.00016	0.735785	-0.127389	0.497104	400	400
	chr1	32116892	32117825	HT1376_K27ac_1043	PEF1	2.60475	2.58349	1.75609	1.07219	1.31572	0.830181	3.42144	2.92733	0.852834	-0.127389	0.497104	400	400
	chr1	32131352	32131635	SC_K27ac_1831	SPOCD1	2.47105	3.47781	2.33243	2.06846	2.28243	2.27773	0	2.16202	0.546721	-0.127389	0.497104	400	400
	chr1	32155049	32155536	SC_K27ac_1833	COL16A1	2.45743	1.54934	2.79552	1.88801	3.8369	3.20093	3.03927	2.47053	0.753869	-0.127389	0.497104	400	400
	chr1	32162129	32162425	SC_K27ac_1837	COL16A1	1.59746	1.50235	0.795248	0.520483	3.0132	2.07349	1.59557	1.70572	0.720947	-0.127389	0.497104	400	400
	chr1	32165187	32166798	SC_K27ac_1838	COL16A1	1.80903	1.72544	2.3514	1.99961	3.75597	3.55979	1.95772	2.50465	0.960661	-0.127389	0.497104	400	400
	chr1	32166871	32168594	SC_K27ac_1839	COL16A1	1.78073	1.91641	2.69325	1.56662	3.70122	3.38143	1.99567	1.94113	0.807574	-0.127389	0.497104	400	400
	chr1	32180467	32180792	SC_K27ac_1841	COL16A1	1.56646	2.32831	2.55216	1.14969	2.47484	3.06719	1.88766	2.47475	0.626647	-0.127389	0.497104	400	400
	chr1	32181046	32181215	SC_K27ac_1842	COL16A1	1.34648	1.74305	2.37677	0.816317	2.84408	2.25224	2.89479	2.48453	0.547755	-0.127389	0.497104	400	400
	chr1	32205095	32205349	SC_K27ac_1843	COL16A1	0	0.819237	1.77404	0	3.09037	2.57414	1.77743	1.51553	0.817204	-0.127389	0.497104	400	400
	chr1	32220701	32221120	HT1376_K27ac_1045	PEF1	1.91852	2.64146	2.12093	1.19278	2.32278	0.961848	3.57257	2.84521	0.757577	-0.127389	0.497104	400	400
	chr1	32234020	32234408	HT1376_K27ac_1046	PEF1	1.68507	1.0714	1.47833	0	0	1.37376	2.15385	2.89259	0.795966	-0.127389	0.497104	400	400
	chr1	32254468	32254844	RT4_K27ac_1149	PEF1	5.47027	5.4002	5.18226	3.79491	4.24499	3.5172	6.45617	6.57172	0.816421	-0.127389	0.497104	400	400
	chr1	32254468	32254844	RT4_K27ac_1149	PTP4A2	5.47027	5.4002	5.18226	3.79491	4.24499	3.5172	6.45617	6.57172	0.540004	-0.127389	0.497104	400	400
	chr1	32262219	32262541	SC_K27ac_1846	KHDRBS1	4.76653	4.64602	2.72423	1.83668	2.79484	2.2063	0.976078	1.18389	0.626962	-0.127389	0.497104	400	400
	chr1	32262219	32262541	SC_K27ac_1846	PTP4A2	4.76653	4.64602	2.72423	1.83668	2.79484	2.2063	0.976078	1.18389	0.548403	-0.127389	0.497104	400	400
	chr1	32262219	32262541	SC_K27ac_1846	SPOCD1	4.76653	4.64602	2.72423	1.83668	2.79484	2.2063	0.976078	1.18389	0.674084	-0.127389	0.497104	400	400
	chr1	32263065	32264409	RT4_K27ac_1150	SPOCD1	7.23258	7.18163	6.11194	5.0113	5.49526	5.51968	0.344053	1.63193	0.743771	-0.127389	0.497104	400	400
	chr1	32264602	32265062	RT4_K27ac_1151	SPOCD1	5.76128	5.83857	4.51749	3.2612	4.31304	4.6253	0.276206	2.43447	0.628335	-0.127389	0.497104	400	400
	chr1	32309517	32309734	SC_K27ac_1849	COL16A1	0.831157	0.585855	1.82532	0.257682	2.75669	2.85406	1.59112	0.166964	0.636686	-0.127389	0.497104	400	400
	chr1	32396895	32397256	SC_K27ac_1850	KHDRBS1	4.86225	4.90079	1.98087	2.16356	3.13811	3.49879	3.45337	3.39722	0.632693	-0.127389	0.497104	400	400
	chr1	32396895	32397256	SC_K27ac_1850	PTP4A2	4.86225	4.90079	1.98087	2.16356	3.13811	3.49879	3.45337	3.39722	0.772568	-0.127389	0.497104	400	400
	chr1	32398027	32399289	SC_K27ac_1851	KHDRBS1	5.85507	5.7623	2.89846	2.18395	2.82031	2.84165	2.71125	3.52685	0.864507	-0.127389	0.497104	400	400
	chr1	32398027	32399289	SC_K27ac_1851	PTP4A2	5.85507	5.7623	2.89846	2.18395	2.82031	2.84165	2.71125	3.52685	0.885133	-0.127389	0.497104	400	400
	chr1	32400717	32401143	RT4_K27ac_1165	KHDRBS1	6.91553	6.89702	5.27826	3.87996	4.13931	4.30611	5.03703	4.94085	0.811579	-0.127389	0.497104	400	400
	chr1	32400717	32401143	RT4_K27ac_1165	PTP4A2	6.91553	6.89702	5.27826	3.87996	4.13931	4.30611	5.03703	4.94085	0.822029	-0.127389	0.497104	400	400
	chr1	32401435	32401874	RT4_K27ac_1166	KHDRBS1	6.63616	6.57257	4.70407	3.39305	2.66402	3.02211	3.56373	3.52257	0.834818	-0.127389	0.497104	400	400
	chr1	32401435	32401874	RT4_K27ac_1166	PTP4A2	6.63616	6.57257	4.70407	3.39305	2.66402	3.02211	3.56373	3.52257	0.775776	-0.127389	0.497104	400	400
	chr1	32401435	32401874	RT4_K27ac_1166	SPOCD1	6.63616	6.57257	4.70407	3.39305	2.66402	3.02211	3.56373	3.52257	0.695655	-0.127389	0.497104	400	400
	chr1	32420008	32421590	RT4_K27ac_1169	KHDRBS1	8.34331	8.27685	7.20243	5.52492	5.62372	5.71428	5.44652	5.56511	0.754119	-0.127389	0.497104	400	400
	chr1	32420008	32421590	RT4_K27ac_1169	PTP4A2	8.34331	8.27685	7.20243	5.52492	5.62372	5.71428	5.44652	5.56511	0.661932	-0.127389	0.497104	400	400
	chr1	32420008	32421590	RT4_K27ac_1169	SPOCD1	8.34331	8.27685	7.20243	5.52492	5.62372	5.71428	5.44652	5.56511	0.721835	-0.127389	0.497104	400	400
	chr1	32421871	32423460	RT4_K27ac_1170	KHDRBS1	7.87838	7.83052	6.25201	4.49692	3.88381	4.07248	4.82705	4.76471	0.817507	-0.127389	0.497104	400	400
	chr1	32421871	32423460	RT4_K27ac_1170	PTP4A2	7.87838	7.83052	6.25201	4.49692	3.88381	4.07248	4.82705	4.76471	0.751489	-0.127389	0.497104	400	400
	chr1	32421871	32423460	RT4_K27ac_1170	SPOCD1	7.87838	7.83052	6.25201	4.49692	3.88381	4.07248	4.82705	4.76471	0.69563	-0.127389	0.497104	400	400
	chr1	32500854	32501153	HT1376_K27ac_1054	PTP4A2	2.73431	1.71402	1.61981	1.44149	1.02632	0.302363	2.81267	2.66986	0.619438	-0.127389	0.497104	400	400
	chr1	32527819	32529083	HT1376_K27ac_1055	PTP4A2	2.99818	3.35241	2.37176	1.90568	2.0139	2.05336	4.43118	4.46971	0.516513	-0.127389	0.497104	400	400
	chr1	32527819	32529083	HT1376_K27ac_1055	TMEM39B	2.99818	3.35241	2.37176	1.90568	2.0139	2.05336	4.43118	4.46971	0.500239	-0.127389	0.497104	400	400
	chr1	32527819	32529083	HT1376_K27ac_1055	TXLNA	2.99818	3.35241	2.37176	1.90568	2.0139	2.05336	4.43118	4.46971	0.546345	-0.127389	0.497104	400	400
	chr1	32528439	32529298	RT4_K27ac_1175	PTP4A2	3.41517	3.75867	2.04614	1.75968	1.71294	2.28379	4.34965	4.34953	0.662869	-0.127389	0.497104	400	400
	chr1	32528439	32529298	RT4_K27ac_1175	TXLNA	3.41517	3.75867	2.04614	1.75968	1.71294	2.28379	4.34965	4.34953	0.619083	-0.127389	0.497104	400	400
	chr1	32566424	32566888	SC_K27ac_1861	TXLNA	3.783	3.84151	1.08806	0.467231	3.29863	2.80498	2.92564	2.27333	0.862918	-0.127389	0.497104	400	400
	chr1	32567070	32567604	SC_K27ac_1862	KHDRBS1	3.44477	3.49867	3.07081	2.10404	2.85483	2.76064	2.56997	2.45455	0.534662	-0.127389	0.497104	400	400
	chr1	32581170	32581666	HT1376_K27ac_1058	TMEM39B	1.76608	3.07597	3.01397	1.79848	1.76176	3.0959	4.35092	3.84172	0.533152	-0.127389	0.497104	400	400
	chr1	32586423	32586794	SC_K27ac_1865	IQCC	2.68328	2.15894	2.0513	0.884194	2.70282	2.50189	4.86498	4.13549	0.692657	-0.127389	0.497104	400	400
	chr1	32586423	32586794	SC_K27ac_1865	KPNA6	2.68328	2.15894	2.0513	0.884194	2.70282	2.50189	4.86498	4.13549	0.563418	-0.127389	0.497104	400	400
	chr1	32586423	32586794	SC_K27ac_1865	TMEM234	2.68328	2.15894	2.0513	0.884194	2.70282	2.50189	4.86498	4.13549	0.932366	-0.127389	0.497104	400	400
	chr1	32586423	32586794	SC_K27ac_1865	TMEM39B	2.68328	2.15894	2.0513	0.884194	2.70282	2.50189	4.86498	4.13549	0.856342	-0.127389	0.497104	400	400
	chr1	32586423	32586794	SC_K27ac_1865	TXLNA	2.68328	2.15894	2.0513	0.884194	2.70282	2.50189	4.86498	4.13549	0.527039	-0.127389	0.497104	400	400
	chr1	32596741	32597010	SC_K27ac_1866	TXLNA	2.92675	2.93649	2.98199	0.563686	2.61865	2.37526	2.78995	3.18518	0.541098	-0.127389	0.497104	400	400
	chr1	32600684	32601349	SC_K27ac_1869	TMEM234	1.62325	1.85024	3.27355	0.503538	2.29184	3.01271	3.61733	3.28877	0.706204	-0.127389	0.497104	400	400
	chr1	32600684	32601349	SC_K27ac_1869	TMEM39B	1.62325	1.85024	3.27355	0.503538	2.29184	3.01271	3.61733	3.28877	0.656233	-0.127389	0.497104	400	400
	chr1	32603236	32603983	SC_K27ac_1870	IQCC	1.30023	3.29946	2.65024	1.86354	3.46786	2.4118	3.5955	3.6633	0.71507	-0.127389	0.497104	400	400
	chr1	32603236	32603983	SC_K27ac_1870	TMEM234	1.30023	3.29946	2.65024	1.86354	3.46786	2.4118	3.5955	3.6633	0.665418	-0.127389	0.497104	400	400
	chr1	32603236	32603983	SC_K27ac_1870	TMEM39B	1.30023	3.29946	2.65024	1.86354	3.46786	2.4118	3.5955	3.6633	0.610674	-0.127389	0.497104	400	400
	chr1	32607062	32608222	SC_K27ac_1872	EIF3I	1.82348	1.50453	2.96132	1.47756	2.81695	2.93902	3.69389	4.00546	0.621194	-0.127389	0.497104	400	400
	chr1	32607062	32608222	SC_K27ac_1872	IQCC	1.82348	1.50453	2.96132	1.47756	2.81695	2.93902	3.69389	4.00546	0.708781	-0.127389	0.497104	400	400
	chr1	32607062	32608222	SC_K27ac_1872	KPNA6	1.82348	1.50453	2.96132	1.47756	2.81695	2.93902	3.69389	4.00546	0.707184	-0.127389	0.497104	400	400
	chr1	32607062	32608222	SC_K27ac_1872	TMEM234	1.82348	1.50453	2.96132	1.47756	2.81695	2.93902	3.69389	4.00546	0.793405	-0.127389	0.497104	400	400
	chr1	32607062	32608222	SC_K27ac_1872	TMEM39B	1.82348	1.50453	2.96132	1.47756	2.81695	2.93902	3.69389	4.00546	0.814963	-0.127389	0.497104	400	400
	chr1	32608281	32609147	SC_K27ac_1873	EIF3I	2.03745	1.60839	3.13222	1.61403	3.21803	2.70237	4.03271	4.42293	0.549478	-0.127389	0.497104	400	400
	chr1	32608281	32609147	SC_K27ac_1873	IQCC	2.03745	1.60839	3.13222	1.61403	3.21803	2.70237	4.03271	4.42293	0.717492	-0.127389	0.497104	400	400
	chr1	32608281	32609147	SC_K27ac_1873	KPNA6	2.03745	1.60839	3.13222	1.61403	3.21803	2.70237	4.03271	4.42293	0.674443	-0.127389	0.497104	400	400
	chr1	32608281	32609147	SC_K27ac_1873	TMEM234	2.03745	1.60839	3.13222	1.61403	3.21803	2.70237	4.03271	4.42293	0.790441	-0.127389	0.497104	400	400
	chr1	32608281	32609147	SC_K27ac_1873	TMEM39B	2.03745	1.60839	3.13222	1.61403	3.21803	2.70237	4.03271	4.42293	0.813179	-0.127389	0.497104	400	400
	chr1	32609324	32609673	SC_K27ac_1874	EIF3I	0	0	1.30855	1.25201	2.76046	3.52644	3.25231	3.10013	0.924639	-0.127389	0.497104	400	400
	chr1	32609324	32609673	SC_K27ac_1874	IQCC	0	0	1.30855	1.25201	2.76046	3.52644	3.25231	3.10013	0.805618	-0.127389	0.497104	400	400
	chr1	32609324	32609673	SC_K27ac_1874	KPNA6	0	0	1.30855	1.25201	2.76046	3.52644	3.25231	3.10013	0.760725	-0.127389	0.497104	400	400
	chr1	32609324	32609673	SC_K27ac_1874	TMEM234	0	0	1.30855	1.25201	2.76046	3.52644	3.25231	3.10013	0.74428	-0.127389	0.497104	400	400
	chr1	32609324	32609673	SC_K27ac_1874	TMEM39B	0	0	1.30855	1.25201	2.76046	3.52644	3.25231	3.10013	0.845163	-0.127389	0.497104	400	400
	chr1	32609851	32610775	SC_K27ac_1875	EIF3I	1.58538	1.50182	2.35022	1.05559	3.4729	3.83448	2.72921	1.80564	0.814497	-0.127389	0.497104	400	400
	chr1	32609851	32610775	SC_K27ac_1875	TMEM234	1.58538	1.50182	2.35022	1.05559	3.4729	3.83448	2.72921	1.80564	0.509846	-0.127389	0.497104	400	400
	chr1	32609851	32610775	SC_K27ac_1875	TMEM39B	1.58538	1.50182	2.35022	1.05559	3.4729	3.83448	2.72921	1.80564	0.603667	-0.127389	0.497104	400	400
	chr1	32610868	32611134	SC_K27ac_1876	EIF3I	0.804273	1.65285	2.71181	0.568939	2.93246	2.54116	2.1835	2.80849	0.515268	-0.127389	0.497104	400	400
	chr1	32610868	32611134	SC_K27ac_1876	IQCC	0.804273	1.65285	2.71181	0.568939	2.93246	2.54116	2.1835	2.80849	0.570628	-0.127389	0.497104	400	400
	chr1	32610868	32611134	SC_K27ac_1876	KPNA6	0.804273	1.65285	2.71181	0.568939	2.93246	2.54116	2.1835	2.80849	0.584723	-0.127389	0.497104	400	400
	chr1	32610868	32611134	SC_K27ac_1876	TMEM234	0.804273	1.65285	2.71181	0.568939	2.93246	2.54116	2.1835	2.80849	0.553372	-0.127389	0.497104	400	400
	chr1	32610868	32611134	SC_K27ac_1876	TMEM39B	0.804273	1.65285	2.71181	0.568939	2.93246	2.54116	2.1835	2.80849	0.588119	-0.127389	0.497104	400	400
	chr1	32646739	32647004	SC_K27ac_1878	TMEM234	2.70059	2.8981	2.44591	2.09772	2.37503	3.46211	3.09409	3.0426	0.668253	-0.127389	0.497104	400	400
	chr1	32647287	32648048	SC_K27ac_1879	TMEM234	2.96486	2.83018	2.43366	1.67354	2.8287	2.47701	3.43754	2.98195	0.781856	-0.127389	0.497104	400	400
	chr1	32647287	32648048	SC_K27ac_1879	TXLNA	2.96486	2.83018	2.43366	1.67354	2.8287	2.47701	3.43754	2.98195	0.740139	-0.127389	0.497104	400	400
	chr1	32701135	32701753	SC_K27ac_1887	EIF3I	1.52928	1.78742	3.13881	2.51477	4.26287	4.02855	3.34322	3.78597	0.838213	-0.127389	0.497104	400	400
	chr1	32701135	32701753	SC_K27ac_1887	IQCC	1.52928	1.78742	3.13881	2.51477	4.26287	4.02855	3.34322	3.78597	0.707656	-0.127389	0.497104	400	400
	chr1	32701135	32701753	SC_K27ac_1887	TMEM234	1.52928	1.78742	3.13881	2.51477	4.26287	4.02855	3.34322	3.78597	0.557916	-0.127389	0.497104	400	400
	chr1	32702335	32702561	SC_K27ac_1888	EIF3I	0.99007	1.61527	3.6309	2.66772	3.06074	3.24954	4.24267	3.61601	0.710256	-0.127389	0.497104	400	400
	chr1	32702335	32702561	SC_K27ac_1888	IQCC	0.99007	1.61527	3.6309	2.66772	3.06074	3.24954	4.24267	3.61601	0.533961	-0.127389	0.497104	400	400
	chr1	32702335	32702561	SC_K27ac_1888	TMEM234	0.99007	1.61527	3.6309	2.66772	3.06074	3.24954	4.24267	3.61601	0.536093	-0.127389	0.497104	400	400
	chr1	32763919	32764315	SC_K27ac_1895	HDAC1	2.10461	3.30213	2.68795	0.710588	3.81349	3.09242	2.92552	1.92678	0.833518	-0.127389	0.497104	400	400
	chr1	32764694	32765380	SC_K27ac_1896	EIF3I	2.20162	1.79168	1.72903	1.5383	3.59537	3.00612	2.74942	2.70848	0.754586	-0.127389	0.497104	400	400
	chr1	32764694	32765380	SC_K27ac_1896	HDAC1	2.20162	1.79168	1.72903	1.5383	3.59537	3.00612	2.74942	2.70848	0.708363	-0.127389	0.497104	400	400
	chr1	32764694	32765380	SC_K27ac_1896	TMEM234	2.20162	1.79168	1.72903	1.5383	3.59537	3.00612	2.74942	2.70848	0.746998	-0.127389	0.497104	400	400
	chr1	32765828	32766088	SC_K27ac_1897	HDAC1	1.59084	3.17405	2.71347	1.12242	2.93597	2.09919	2.03401	2.70968	0.601082	-0.127389	0.497104	400	400
	chr1	32765828	32766088	SC_K27ac_1897	TSSK3	1.59084	3.17405	2.71347	1.12242	2.93597	2.09919	2.03401	2.70968	0.503351	-0.127389	0.497104	400	400
	chr1	32798051	32798830	HT1376_K27ac_1073	MARCKSL1	3.74299	3.62356	2.61172	3.22412	2.07739	2.25251	3.55609	3.1574	0.777856	-0.127389	0.497104	400	400
	chr1	32807409	32808483	SC_K27ac_1899	BSDC1	2.97321	2.78055	2.92057	1.34809	3.40834	3.02755	2.30307	2.58082	0.50082	-0.127389	0.497104	400	400
	chr1	32913403	32913760	SC_K27ac_1904	BSDC1	2.49488	1.87685	2.56005	0.443824	3.13492	2.95765	0	1.0995	0.731146	-0.127389	0.497104	400	400
	chr1	32951482	32953303	RT4_K27ac_1208	FAM229A	5.34687	5.15085	3.15485	3.03551	0.873423	0.660928	0	1.83863	0.866274	-0.127389	0.497104	400	400
	chr1	32951482	32953303	RT4_K27ac_1208	MARCKSL1	5.34687	5.15085	3.15485	3.03551	0.873423	0.660928	0	1.83863	0.886254	-0.127389	0.497104	400	400
	chr1	32951482	32953303	RT4_K27ac_1208	TSSK3	5.34687	5.15085	3.15485	3.03551	0.873423	0.660928	0	1.83863	0.543905	-0.127389	0.497104	400	400
	chr1	32961590	32961758	SC_K27ac_1905	BSDC1	0	0.401359	1.97957	0.530023	1.29708	2.33089	0	0.62358	0.648818	-0.127389	0.497104	400	400
	chr1	32986254	32986692	RT4_K27ac_1211	RBBP4	3.40626	3.22087	2.64522	1.01137	1.63469	2.55377	3.45578	2.62286	0.798684	-0.127389	0.497104	400	400
	chr1	32986254	32986692	RT4_K27ac_1211	ZBTB8A	3.40626	3.22087	2.64522	1.01137	1.63469	2.55377	3.45578	2.62286	0.552066	-0.127389	0.497104	400	400
	chr1	32986361	32986935	HT1376_K27ac_1077	RBBP4	3.03527	2.56809	2.55762	1.04397	1.45384	2.41622	3.39297	2.79888	0.711088	-0.127389	0.497104	400	400
	chr1	32986361	32986935	HT1376_K27ac_1077	ZBTB8A	3.03527	2.56809	2.55762	1.04397	1.45384	2.41622	3.39297	2.79888	0.591601	-0.127389	0.497104	400	400
	chr1	33102435	33103189	SC_K27ac_1910	RBBP4	2.75122	2.98774	2.94614	2.16488	2.54676	2.50106	2.45455	2.63759	0.50186	-0.127389	0.497104	400	400
	chr1	33195746	33196152	SC_K27ac_1917	RBBP4	3.7625	3.74447	2.78338	2.07004	3.24393	3.07285	3.79182	2.81259	0.842423	-0.127389	0.497104	400	400
	chr1	33202646	33203503	SC_K27ac_1918	KIAA1522	4.72009	4.57851	3.27477	2.32029	3.21429	2.97229	2.52587	1.8368	0.64819	-0.127389	0.497104	400	400
	chr1	33235378	33235752	HT1376_K27ac_1090	ZBTB8OS	4.34348	3.51832	3.13656	1.8339	2.56412	1.76975	4.99621	4.79137	0.687792	-0.127389	0.497104	400	400
	chr1	33254010	33255068	SC_K27ac_1928	S100PBP	2.08532	2.43094	2.44465	1.4247	4.94699	4.99769	4.51	3.2515	0.691901	-0.127389	0.497104	400	400
	chr1	33254010	33255068	SC_K27ac_1928	TMEM54	2.08532	2.43094	2.44465	1.4247	4.94699	4.99769	4.51	3.2515	0.511744	-0.127389	0.497104	400	400
	chr1	33255253	33255712	HT1376_K27ac_1093	TMEM54	3.35221	3.58898	2.65274	0.866843	2.0209	1.78397	4.44703	4.23965	0.656888	-0.127389	0.497104	400	400
	chr1	33255263	33255689	RT4_K27ac_1234	TMEM54	3.38077	3.62791	2.72608	0.869556	2.0149	1.72497	4.49205	4.28361	0.655797	-0.127389	0.497104	400	400
	chr1	33260991	33261402	SC_K27ac_1929	YARS	2.53329	1.7091	1.53934	1.18883	2.3658	2.3738	1.17602	2.00236	0.523194	-0.127389	0.497104	400	400
	chr1	33263275	33263874	SC_K27ac_1933	YARS	2.96334	1.86266	2.81101	2.50098	3.70798	3.95211	2.73288	2.78109	0.587721	-0.127389	0.497104	400	400
	chr1	33279167	33279513	SC_K27ac_1935	S100PBP	2.31602	1.63093	1.86284	1.50762	3.27973	2.61438	2.76005	2.2973	0.639317	-0.127389	0.497104	400	400
	chr1	33279602	33280014	SC_K27ac_1936	S100PBP	1.98263	1.47351	2.63198	1.4843	3.05726	3.66261	4.03144	3.37174	0.727643	-0.127389	0.497104	400	400
	chr1	33279602	33280014	SC_K27ac_1936	TMEM54	1.98263	1.47351	2.63198	1.4843	3.05726	3.66261	4.03144	3.37174	0.609092	-0.127389	0.497104	400	400
	chr1	33305377	33306159	HT1376_K27ac_1096	TMEM54	1.60836	1.70422	2.35917	0.703247	0.592874	0.213126	3.96249	3.663	0.713908	-0.127389	0.497104	400	400
	chr1	33358732	33359209	SC_K27ac_1940	RNF19B	1.6942	1.42795	1.06709	0.764032	3.0839	2.36157	1.85594	1.77599	0.546112	-0.127389	0.497104	400	400
	chr1	33358732	33359209	SC_K27ac_1940	S100PBP	1.6942	1.42795	1.06709	0.764032	3.0839	2.36157	1.85594	1.77599	0.591074	-0.127389	0.497104	400	400
	chr1	33402964	33403279	SC_K27ac_1944	AK2	3.38617	2.93453	2.58966	1.19278	2.98815	2.27662	3.65902	2.78538	0.701285	-0.127389	0.497104	400	400
	chr1	33402964	33403279	SC_K27ac_1944	RNF19B	3.38617	2.93453	2.58966	1.19278	2.98815	2.27662	3.65902	2.78538	0.650148	-0.127389	0.497104	400	400
	chr1	33402964	33403279	SC_K27ac_1944	TMEM54	3.38617	2.93453	2.58966	1.19278	2.98815	2.27662	3.65902	2.78538	0.607137	-0.127389	0.497104	400	400
	chr1	33418260	33418493	SC_K27ac_1945	AK2	2.2871	2.86161	3.09818	0.83933	2.4816	2.3132	3.98081	3.6655	0.697686	-0.127389	0.497104	400	400
	chr1	33418260	33418493	SC_K27ac_1945	RNF19B	2.2871	2.86161	3.09818	0.83933	2.4816	2.3132	3.98081	3.6655	0.518006	-0.127389	0.497104	400	400
	chr1	33418260	33418493	SC_K27ac_1945	TMEM54	2.2871	2.86161	3.09818	0.83933	2.4816	2.3132	3.98081	3.6655	0.77731	-0.127389	0.497104	400	400
	chr1	33418560	33419041	SC_K27ac_1946	AK2	3.18032	2.76234	2.34794	2.0914	3.44087	3.22928	3.69511	3.41994	0.961644	-0.127389	0.497104	400	400
	chr1	33418560	33419041	SC_K27ac_1946	RNF19B	3.18032	2.76234	2.34794	2.0914	3.44087	3.22928	3.69511	3.41994	0.85775	-0.127389	0.497104	400	400
	chr1	33418560	33419041	SC_K27ac_1946	TMEM54	3.18032	2.76234	2.34794	2.0914	3.44087	3.22928	3.69511	3.41994	0.640728	-0.127389	0.497104	400	400
	chr1	33425940	33426191	SC_K27ac_1948	AK2	2.53325	2.59577	3.06366	1.02132	3.00892	2.62831	4.07509	3.59994	0.794549	-0.127389	0.497104	400	400
	chr1	33425940	33426191	SC_K27ac_1948	RNF19B	2.53325	2.59577	3.06366	1.02132	3.00892	2.62831	4.07509	3.59994	0.646346	-0.127389	0.497104	400	400
	chr1	33425940	33426191	SC_K27ac_1948	TMEM54	2.53325	2.59577	3.06366	1.02132	3.00892	2.62831	4.07509	3.59994	0.802231	-0.127389	0.497104	400	400
	chr1	33427471	33427945	SC_K27ac_1949	AK2	3.88082	3.3223	2.78431	1.75322	3.11669	3.08318	4.69709	4.85818	0.865075	-0.127389	0.497104	400	400
	chr1	33427471	33427945	SC_K27ac_1949	RNF19B	3.88082	3.3223	2.78431	1.75322	3.11669	3.08318	4.69709	4.85818	0.728733	-0.127389	0.497104	400	400
	chr1	33427471	33427945	SC_K27ac_1949	TMEM54	3.88082	3.3223	2.78431	1.75322	3.11669	3.08318	4.69709	4.85818	0.668288	-0.127389	0.497104	400	400
	chr1	33428134	33428491	SC_K27ac_1950	AK2	3.54221	3.43445	3.5666	1.11334	3.01923	3.06975	4.89957	4.09427	0.778735	-0.127389	0.497104	400	400
	chr1	33428134	33428491	SC_K27ac_1950	RNF19B	3.54221	3.43445	3.5666	1.11334	3.01923	3.06975	4.89957	4.09427	0.679892	-0.127389	0.497104	400	400
	chr1	33428134	33428491	SC_K27ac_1950	TMEM54	3.54221	3.43445	3.5666	1.11334	3.01923	3.06975	4.89957	4.09427	0.700068	-0.127389	0.497104	400	400
	chr1	33483937	33484267	HT1376_K27ac_1108	AK2	2.13171	1.73845	2.39897	1.16045	1.28144	1.16666	3.21103	3.19544	0.533632	-0.127389	0.497104	400	400
	chr1	33614994	33616671	RT4_K27ac_1263	TRIM62	4.52556	4.70646	3.75067	3.41851	1.09599	1.24692	2.59548	2.47029	0.644312	-0.127389	0.497104	400	400
	chr1	33777922	33778233	HT1376_K27ac_1122	TRIM62	2.2808	2.28263	2.38611	0.976399	0.484115	0	2.17348	2.53082	0.59799	-0.127389	0.497104	400	400
	chr1	33803618	33803927	SC_K27ac_1986	ZSCAN20	2.79373	3.11805	3.74396	2.75071	2.9855	2.83429	3.45764	4.00275	0.508669	-0.127389	0.497104	400	400
	chr1	33806491	33807360	SC_K27ac_1989	PHC2	3.076	2.75484	4.21879	3.13141	2.84764	3.09467	2.23975	2.32869	0.664498	-0.127389	0.497104	400	400
	chr1	33807435	33808634	SC_K27ac_1990	PHC2	3.93121	4.07819	4.09292	2.72915	3.16237	2.79625	2.10903	2.44321	0.725154	-0.127389	0.497104	400	400
	chr1	33896790	33897039	SC_K27ac_1999	ZSCAN20	1.67309	2.0567	2.66993	1.4297	2.60763	2.79486	3.51545	3.69879	0.589183	-0.127389	0.497104	400	400
	chr1	35228957	35229865	RT4_K27ac_1288	GJB4	4.59149	4.78656	5.77914	4.83233	4.9736	5.1498	7.31499	7.09903	0.552624	-0.127389	0.497104	400	400
	chr1	35228957	35229865	RT4_K27ac_1288	GJB5	4.59149	4.78656	5.77914	4.83233	4.9736	5.1498	7.31499	7.09903	0.826258	-0.127389	0.497104	400	400
	chr1	35228957	35229865	RT4_K27ac_1288	SMIM12	4.59149	4.78656	5.77914	4.83233	4.9736	5.1498	7.31499	7.09903	0.829341	-0.127389	0.497104	400	400
	chr1	35249411	35249855	SC_K27ac_2010	GJB4	2.99554	3.70953	4.29956	3.48438	3.42483	3.24898	5.28445	5.02874	0.71598	-0.127389	0.497104	400	400
	chr1	35249411	35249855	SC_K27ac_2010	GJB5	2.99554	3.70953	4.29956	3.48438	3.42483	3.24898	5.28445	5.02874	0.775086	-0.127389	0.497104	400	400
	chr1	35249411	35249855	SC_K27ac_2010	SMIM12	2.99554	3.70953	4.29956	3.48438	3.42483	3.24898	5.28445	5.02874	0.747808	-0.127389	0.497104	400	400
	chr1	35271777	35273528	HT1376_K27ac_1135	GJB4	1.40211	1.17575	2.75216	1.8064	0.787726	0.649644	3.66226	3.55098	0.770519	-0.127389	0.497104	400	400
	chr1	35271777	35273528	HT1376_K27ac_1135	GJB5	1.40211	1.17575	2.75216	1.8064	0.787726	0.649644	3.66226	3.55098	0.638821	-0.127389	0.497104	400	400
	chr1	35271777	35273528	HT1376_K27ac_1135	SMIM12	1.40211	1.17575	2.75216	1.8064	0.787726	0.649644	3.66226	3.55098	0.551628	-0.127389	0.497104	400	400
	chr1	35273764	35274152	HT1376_K27ac_1136	GJB4	0.703703	2.0113	2.10542	1.1632	0	0.7152	3.4201	3.69869	0.844255	-0.127389	0.497104	400	400
	chr1	35273764	35274152	HT1376_K27ac_1136	GJB5	0.703703	2.0113	2.10542	1.1632	0	0.7152	3.4201	3.69869	0.642291	-0.127389	0.497104	400	400
	chr1	35273764	35274152	HT1376_K27ac_1136	SMIM12	0.703703	2.0113	2.10542	1.1632	0	0.7152	3.4201	3.69869	0.59709	-0.127389	0.497104	400	400
	chr1	35290893	35291329	RT4_K27ac_1290	GJB4	2.69145	2.95908	4.52148	4.66442	1.03058	0	2.28746	1.79176	0.604826	-0.127389	0.497104	400	400
	chr1	35586141	35586426	HT1376_K27ac_1143	ZMYM1	1.42662	1.48683	1.69978	0	1.42472	1.75543	3.09461	2.79844	0.603051	-0.127389	0.497104	400	400
	chr1	35657422	35657642	SC_K27ac_2023	ZMYM6	4.82031	4.74477	4.53965	3.61011	3.22998	3.42854	5.24812	5.04933	0.597367	-0.127389	0.497104	400	400
	chr1	35811201	35811466	SC_K27ac_2027	KIAA0319L	2.89903	3.08375	2.12363	0.78495	3.09947	2.0685	0	1.20915	0.500815	-0.127389	0.497104	400	400
	chr1	35811201	35811466	SC_K27ac_2027	SFPQ	2.89903	3.08375	2.12363	0.78495	3.09947	2.0685	0	1.20915	0.503151	-0.127389	0.497104	400	400
	chr1	35989282	35990230	RT4_K27ac_1315	ZMYM4	3.20666	2.85733	2.94848	2.23778	1.2275	1.03602	2.61338	2.12223	0.523594	-0.127389	0.497104	400	400
	chr1	35998161	35998977	HT1376_K27ac_1154	PSMB2	0.86761	1.8582	2.51398	0.838304	0.452306	0.384191	4.47588	3.89748	0.511144	-0.127389	0.497104	400	400
	chr1	36103064	36103596	SC_K27ac_2029	KIAA0319L	3.46877	4.00201	3.33717	3.09205	3.41472	3.19937	2.40674	3.85277	0.644048	-0.127389	0.497104	400	400
	chr1	36472693	36473305	HT1376_K27ac_1166	TRAPPC3	1.45562	2.22646	3.18914	1.70619	1.75014	0.717944	2.9518	2.56929	0.719945	-0.127389	0.497104	400	400
	chr1	36500189	36501118	RT4_K27ac_1329	ADPRHL2	2.94758	3.14496	3.83617	3.72115	2.8949	2.25751	2.94727	2.27536	0.644725	-0.127389	0.497104	400	400
	chr1	36534835	36535058	HT1376_K27ac_1169	TRAPPC3	1.04257	1.65906	2.07095	1.71525	0.702538	0.639936	3.63734	3.57542	0.538264	-0.127389	0.497104	400	400
	chr1	36574897	36575123	SC_K27ac_2047	ADPRHL2	2.7031	2.04415	3.94999	2.65083	2.6944	2.27648	2.95186	2.1258	0.520077	-0.127389	0.497104	400	400
	chr1	36600693	36601467	RT4_K27ac_1333	MAP7D1	3.95877	3.42455	5.61571	3.73707	4.79117	5.28108	3.19273	3.27509	0.577945	-0.127389	0.497104	400	400
	chr1	36626339	36628294	RT4_K27ac_1337	TRAPPC3	5.17933	5.08947	5.69475	4.8241	4.8137	4.71301	5.42482	5.00967	0.898353	-0.127389	0.497104	400	400
	chr1	36653306	36653922	RT4_K27ac_1339	TRAPPC3	3.68058	4.07119	5.60823	4.02769	3.41799	3.17559	4.53957	4.78442	0.621437	-0.127389	0.497104	400	400
	chr1	36662210	36662783	HT1376_K27ac_1181	TRAPPC3	1.77426	1.83917	1.84857	0.621627	0.836077	0.283642	2.59273	2.57585	0.795722	-0.127389	0.497104	400	400
	chr1	36713605	36714719	RT4_K27ac_1344	TRAPPC3	4.61713	4.43978	4.40467	3.84053	4.45117	4.27823	4.68997	4.50384	0.637897	-0.127389	0.497104	400	400
	chr1	36715966	36716154	SC_K27ac_2074	EVA1B	1.57846	1.98377	3.26517	1.95339	2.20239	2.37067	2.9268	2.10397	0.550734	-0.127389	0.497104	400	400
	chr1	36716705	36717561	SC_K27ac_2076	TRAPPC3	2.76938	2.24659	3.70251	2.27538	2.63751	2.4471	2.82291	2.30186	0.530911	-0.127389	0.497104	400	400
	chr1	36717782	36718365	SC_K27ac_2077	EVA1B	2.49863	2.13356	4.02274	2.6695	2.51816	3.43143	1.80339	1.15901	0.582396	-0.127389	0.497104	400	400
	chr1	36717782	36718365	SC_K27ac_2077	MAP7D1	2.49863	2.13356	4.02274	2.6695	2.51816	3.43143	1.80339	1.15901	0.596837	-0.127389	0.497104	400	400
	chr1	36717782	36718365	SC_K27ac_2077	SH3D21	2.49863	2.13356	4.02274	2.6695	2.51816	3.43143	1.80339	1.15901	0.60672	-0.127389	0.497104	400	400
	chr1	36723434	36723908	RT4_K27ac_1345	MAP7D1	3.40409	3.83923	4.39181	4.24321	3.13993	3.47401	1.85915	2.97015	0.613451	-0.127389	0.497104	400	400
	chr1	36754879	36755135	SC_K27ac_2079	THRAP3	2.79845	1.91976	0.695105	1.29968	2.37797	2.02795	0.967742	1.65553	0.618942	-0.127389	0.497104	400	400
	chr1	36787037	36787289	HT1376_K27ac_1186	OSCP1	0.513229	0.91161	3.02349	1.30728	0.482797	1.12479	4.11717	3.74536	0.818901	-0.127389	0.497104	400	400
	chr1	36809344	36809550	SC_K27ac_2086	EVA1B	2.08197	1.95174	5.4531	3.92079	2.50508	2.31162	0	2.99212	0.580896	-0.127389	0.497104	400	400
	chr1	36817924	36818675	SC_K27ac_2088	EVA1B	1.43784	2.51341	5.73239	4.4403	2.64238	2.51838	2.90117	2.68655	0.791673	-0.127389	0.497104	400	400
	chr1	36818875	36819054	SC_K27ac_2089	EVA1B	1.54459	2.34029	5.70867	4.81681	2.07558	2.59509	2.11523	2.52928	0.764237	-0.127389	0.497104	400	400
	chr1	36818875	36819054	SC_K27ac_2089	MRPS15	1.54459	2.34029	5.70867	4.81681	2.07558	2.59509	2.11523	2.52928	0.583547	-0.127389	0.497104	400	400
	chr1	36818875	36819054	SC_K27ac_2089	STK40	1.54459	2.34029	5.70867	4.81681	2.07558	2.59509	2.11523	2.52928	0.513704	-0.127389	0.497104	400	400
	chr1	36819121	36819401	SC_K27ac_2090	EVA1B	2.45234	1.21862	5.52771	4.29684	2.81234	2.37154	3.45215	2.14051	0.722063	-0.127389	0.497104	400	400
	chr1	36819121	36819401	SC_K27ac_2090	LSM10	2.45234	1.21862	5.52771	4.29684	2.81234	2.37154	3.45215	2.14051	0.631097	-0.127389	0.497104	400	400
	chr1	36835265	36835464	SC_K27ac_2091	EVA1B	3.10004	1.51272	5.03253	3.48003	2.63802	2.42233	3.60857	2.62634	0.514238	-0.127389	0.497104	400	400
	chr1	36835265	36835464	SC_K27ac_2091	LSM10	3.10004	1.51272	5.03253	3.48003	2.63802	2.42233	3.60857	2.62634	0.714982	-0.127389	0.497104	400	400
	chr1	36837635	36837956	SC_K27ac_2092	EVA1B	1.93239	2.90979	4.28128	2.42722	3.06344	3.38882	2.42203	2.69198	0.626438	-0.127389	0.497104	400	400
	chr1	36838087	36838376	SC_K27ac_2093	EVA1B	2.6798	2.75927	4.79176	3.55133	2.79517	2.6441	3.00702	3.54913	0.556398	-0.127389	0.497104	400	400
	chr1	36838956	36839332	RT4_K27ac_1350	LSM10	4.6167	4.66327	5.42148	4.25437	3.25541	2.80177	5.43964	5.27442	0.707995	-0.127389	0.497104	400	400
	chr1	36839549	36840940	RT4_K27ac_1351	LSM10	5.54174	5.48803	5.57717	4.58111	3.46429	3.55454	5.90321	5.90684	0.631387	-0.127389	0.497104	400	400
	chr1	36845756	36846483	SC_K27ac_2096	LSM10	2.74626	2.55782	4.49676	2.49106	2.54959	2.14506	2.54385	2.53195	0.584104	-0.127389	0.497104	400	400
	chr1	36846900	36847163	SC_K27ac_2097	EVA1B	1.69828	0	3.61697	1.59424	2.72193	2.22442	2.06193	2.41393	0.572303	-0.127389	0.497104	400	400
	chr1	36873737	36874500	HT1376_K27ac_1194	LSM10	2.47582	2.20411	3.71206	1.66559	0.874558	0.877365	3.70371	3.92542	0.570579	-0.127389	0.497104	400	400
	chr1	36881008	36881719	HT1376_K27ac_1195	LSM10	1.92294	2.71515	4.31508	2.59556	0.740541	0.32035	3.86004	4.12489	0.625904	-0.127389	0.497104	400	400
	chr1	36882014	36882586	HT1376_K27ac_1196	LSM10	1.99143	1.47349	3.88367	2.4466	0.843903	0.521339	4.28512	4.52115	0.552589	-0.127389	0.497104	400	400
	chr1	36882014	36882586	HT1376_K27ac_1196	OSCP1	1.99143	1.47349	3.88367	2.4466	0.843903	0.521339	4.28512	4.52115	0.611459	-0.127389	0.497104	400	400
	chr1	36891893	36892494	HT1376_K27ac_1199	OSCP1	1.74951	0.278973	3.50532	1.87841	0.359569	1.37688	3.18725	3.49089	0.663489	-0.127389	0.497104	400	400
	chr1	36902009	36902787	RT4_K27ac_1355	OSCP1	3.27573	2.99098	4.6278	3.72695	3.32124	3.67748	5.59043	5.04393	0.864217	-0.127389	0.497104	400	400
	chr1	37920168	37921493	SC_K27ac_2109	ZC3H12A	3.10466	2.98895	4.06109	3.18215	3.45401	4.00365	2.31531	2.71878	0.607127	-0.127389	0.497104	400	400
	chr1	37992187	37992371	HT1376_K27ac_1210	MEAF6	1.42345	1.12534	3.61725	0	0	0.121621	3.44796	2.6763	0.675383	-0.127389	0.497104	400	400
	chr1	37999760	38000788	RT4_K27ac_1369	MEAF6	4.08908	3.92428	4.39339	3.79642	3.38829	3.27941	5.91914	5.82288	0.689677	-0.127389	0.497104	400	400
	chr1	37999760	38000788	RT4_K27ac_1369	SNIP1	4.08908	3.92428	4.39339	3.79642	3.38829	3.27941	5.91914	5.82288	0.733032	-0.127389	0.497104	400	400
	chr1	38330440	38330656	SC_K27ac_2133	SF3A3	1.39382	0	3.43339	1.93878	3.38956	2.68465	4.93995	4.75222	0.507512	-0.127389	0.497104	400	400
	chr1	38330440	38330656	SC_K27ac_2133	YRDC	1.39382	0	3.43339	1.93878	3.38956	2.68465	4.93995	4.75222	0.529864	-0.127389	0.497104	400	400
	chr1	38342575	38343036	SC_K27ac_2135	SF3A3	0	1.3853	2.70459	1.35889	2.36902	2.88122	5.64058	5.54447	0.652305	-0.127389	0.497104	400	400
	chr1	38342575	38343036	SC_K27ac_2135	YRDC	0	1.3853	2.70459	1.35889	2.36902	2.88122	5.64058	5.54447	0.579847	-0.127389	0.497104	400	400
	chr1	38373042	38373671	HT1376_K27ac_1223	C1orf122	1.00693	0.634521	1.9392	2.09459	1.55389	1.44567	3.25718	3.2023	0.547687	-0.127389	0.497104	400	400
	chr1	38373042	38373671	HT1376_K27ac_1223	YRDC	1.00693	0.634521	1.9392	2.09459	1.55389	1.44567	3.25718	3.2023	0.524202	-0.127389	0.497104	400	400
	chr1	38423852	38424468	HT1376_K27ac_1225	C1orf122	2.19026	1.35757	1.71054	1.16619	1.05575	0.377517	3.84404	3.6329	0.88507	-0.127389	0.497104	400	400
	chr1	38423852	38424468	HT1376_K27ac_1225	MTF1	2.19026	1.35757	1.71054	1.16619	1.05575	0.377517	3.84404	3.6329	0.579478	-0.127389	0.497104	400	400
	chr1	38423852	38424468	HT1376_K27ac_1225	YRDC	2.19026	1.35757	1.71054	1.16619	1.05575	0.377517	3.84404	3.6329	0.794917	-0.127389	0.497104	400	400
	chr1	38424716	38425064	HT1376_K27ac_1226	C1orf122	1.03151	2.16737	1.70566	1.38057	0	1.31923	4.11408	3.15644	0.770764	-0.127389	0.497104	400	400
	chr1	38424716	38425064	HT1376_K27ac_1226	YRDC	1.03151	2.16737	1.70566	1.38057	0	1.31923	4.11408	3.15644	0.725494	-0.127389	0.497104	400	400
	chr1	38441624	38442074	HT1376_K27ac_1227	C1orf122	1.17621	2.38748	3.3243	1.65224	1.63815	1.25293	3.36985	2.7338	0.665809	-0.127389	0.497104	400	400
	chr1	38460982	38462345	SC_K27ac_2140	FHL3	1.18624	1.43004	2.9553	1.36806	3.425	3.67681	1.3806	2.42426	0.557023	-0.127389	0.497104	400	400
	chr1	38460982	38462345	SC_K27ac_2140	INPP5B	1.18624	1.43004	2.9553	1.36806	3.425	3.67681	1.3806	2.42426	0.616741	-0.127389	0.497104	400	400
	chr1	38465072	38465729	RT4_K27ac_1388	FHL3	3.84805	3.96184	5.91439	4.47676	4.56696	4.80431	3.99735	4.03073	0.697729	-0.127389	0.497104	400	400
	chr1	38493094	38493831	RT4_K27ac_1391	POU3F1	6.34998	6.28231	4.65573	3.9076	2.10953	2.70005	3.02002	2.16307	0.896629	-0.127389	0.497104	400	400
	chr1	38494218	38494959	RT4_K27ac_1392	POU3F1	6.42972	6.49868	5.67373	4.80786	2.62089	2.67497	1.4916	2.10763	0.855464	-0.127389	0.497104	400	400
	chr1	38495150	38495856	RT4_K27ac_1393	POU3F1	7.67115	7.52859	6.79502	5.89085	3.27748	3.42454	1.7262	1.64496	0.790797	-0.127389	0.497104	400	400
	chr1	38496152	38497323	RT4_K27ac_1394	POU3F1	6.6637	6.57462	4.86861	4.14062	1.35227	1.79036	1.24767	1.12718	0.897032	-0.127389	0.497104	400	400
	chr1	38712317	38712932	RT4_K27ac_1399	POU3F1	2.73067	2.75675	4.53739	4.70908	1.35108	0.619581	0.622216	1.43015	0.632446	-0.127389	0.497104	400	400
	chr1	39200730	39202234	HT1376_K27ac_1237	AKIRIN1	2.33089	1.98826	2.69264	2.29897	0.596087	0	4.05419	4.33375	0.525605	-0.127389	0.497104	400	400
	chr1	39200730	39202234	HT1376_K27ac_1237	RRAGC	2.33089	1.98826	2.69264	2.29897	0.596087	0	4.05419	4.33375	0.534716	-0.127389	0.497104	400	400
	chr1	39201325	39202186	RT4_K27ac_1403	AKIRIN1	2.63208	2.46838	2.85627	2.66025	0	0	4.28261	4.63188	0.552053	-0.127389	0.497104	400	400
	chr1	39201325	39202186	RT4_K27ac_1403	RRAGC	2.63208	2.46838	2.85627	2.66025	0	0	4.28261	4.63188	0.552649	-0.127389	0.497104	400	400
	chr1	39205839	39206264	HT1376_K27ac_1238	AKIRIN1	1.85693	1.23862	1.79523	0.354301	0.805822	0	5.04032	5.25232	0.619241	-0.127389	0.497104	400	400
	chr1	39205839	39206264	HT1376_K27ac_1238	RRAGC	1.85693	1.23862	1.79523	0.354301	0.805822	0	5.04032	5.25232	0.683284	-0.127389	0.497104	400	400
	chr1	39206432	39207614	HT1376_K27ac_1239	RRAGC	1.8808	1.13818	3.03064	1.78842	0.212521	0.275778	5.74856	5.51855	0.551636	-0.127389	0.497104	400	400
	chr1	39314912	39315224	HT1376_K27ac_1240	AKIRIN1	1.8626	2.51822	2.28494	0.737855	0.59412	0	2.87296	2.45354	0.790431	-0.127389	0.497104	400	400
	chr1	39314912	39315224	HT1376_K27ac_1240	RRAGC	1.8626	2.51822	2.28494	0.737855	0.59412	0	2.87296	2.45354	0.729854	-0.127389	0.497104	400	400
	chr1	39416441	39416677	SC_K27ac_2153	AKIRIN1	4.66473	4.5997	2.51661	2.17457	2.15568	2.00624	3.32641	2.82485	0.835502	-0.127389	0.497104	400	400
	chr1	39418879	39419425	SC_K27ac_2154	NDUFS5	2.56346	3.57397	3.85293	2.73847	2.75004	2.49743	2.87951	3.15211	0.544097	-0.127389	0.497104	400	400
	chr1	39424134	39425032	RT4_K27ac_1412	AKIRIN1	5.0902	4.93877	3.72556	3.88907	3.49192	3.05991	4.227	4.22754	0.754101	-0.127389	0.497104	400	400
	chr1	39471986	39472307	HT1376_K27ac_1248	AKIRIN1	2.22214	2.80912	0	0.329278	0.0491687	0.780291	3.23995	2.99671	0.846894	-0.127389	0.497104	400	400
	chr1	39473593	39473959	SC_K27ac_2159	NDUFS5	2.74751	2.80282	3.45519	2.08267	2.28142	1.74433	1.50299	2.8412	0.597546	-0.127389	0.497104	400	400
	chr1	39473593	39473959	SC_K27ac_2159	RHBDL2	2.74751	2.80282	3.45519	2.08267	2.28142	1.74433	1.50299	2.8412	0.629285	-0.127389	0.497104	400	400
	chr1	39528968	39529328	HT1376_K27ac_1250	AKIRIN1	1.8566	2.61237	3.17002	1.62242	0.836787	1.05103	2.82556	2.81435	0.592284	-0.127389	0.497104	400	400
	chr1	39534595	39534776	HT1376_K27ac_1251	MYCBP	0	1.22316	2.52182	0.0503595	0.296744	0.46288	3.17158	2.8462	0.549051	-0.127389	0.497104	400	400
	chr1	39563559	39564332	SC_K27ac_2161	MYCBP	2.2359	2.53556	4.40295	3.43518	2.9561	3.16569	3.60775	3.43202	0.582388	-0.127389	0.497104	400	400
	chr1	39570638	39572347	RT4_K27ac_1423	AKIRIN1	4.83034	4.60267	5.44753	3.76877	5.24612	4.88117	7.4317	7.34879	0.507949	-0.127389	0.497104	400	400
	chr1	39570638	39572347	RT4_K27ac_1423	MYCBP	4.83034	4.60267	5.44753	3.76877	5.24612	4.88117	7.4317	7.34879	0.627723	-0.127389	0.497104	400	400
	chr1	39575878	39576963	SC_K27ac_2163	MYCBP	2.16026	1.24492	3.47165	2.73793	3.3621	3.32542	4.881	4.9473	0.788561	-0.127389	0.497104	400	400
	chr1	39577963	39579016	SC_K27ac_2164	MYCBP	1.84225	1.55678	2.91908	1.56264	2.489	2.51083	3.27873	3.70962	0.808073	-0.127389	0.497104	400	400
	chr1	39579093	39579550	SC_K27ac_2165	MYCBP	2.38771	2.35294	2.28997	1.65525	2.90858	2.324	3.69799	4.28013	0.580817	-0.127389	0.497104	400	400
	chr1	39580041	39580298	SC_K27ac_2166	MYCBP	1.33638	1.95785	1.52451	1.32255	3.75575	2.77848	2.86838	3.00584	0.767133	-0.127389	0.497104	400	400
	chr1	39580423	39580955	SC_K27ac_2167	MYCBP	1.49883	1.80625	2.5527	1.61326	2.9846	3.07989	4.28171	4.68769	0.850673	-0.127389	0.497104	400	400
	chr1	39592593	39593565	SC_K27ac_2172	AKIRIN1	3.20139	3.3214	3.3653	2.44393	3.15194	2.75613	3.64917	3.8534	0.733869	-0.127389	0.497104	400	400
	chr1	39593622	39594173	SC_K27ac_2173	AKIRIN1	2.4904	2.78092	3.01592	1.92533	2.76481	2.71228	5.45355	4.89064	0.533327	-0.127389	0.497104	400	400
	chr1	39593622	39594173	SC_K27ac_2173	MYCBP	2.4904	2.78092	3.01592	1.92533	2.76481	2.71228	5.45355	4.89064	0.583727	-0.127389	0.497104	400	400
	chr1	39594334	39596204	SC_K27ac_2174	MYCBP	2.15613	2.67033	3.31536	2.16911	3.56222	3.59094	5.80284	5.96898	0.773894	-0.127389	0.497104	400	400
	chr1	39596313	39596780	SC_K27ac_2175	MYCBP	2.033	1.39253	3.07899	0.795111	3.03083	2.54557	5.79538	5.59128	0.699245	-0.127389	0.497104	400	400
	chr1	39599760	39600365	HT1376_K27ac_1259	AKIRIN1	2.58284	2.04173	3.79048	1.76631	1.42319	1.3641	7.2586	7.31441	0.531309	-0.127389	0.497104	400	400
	chr1	39600866	39601274	HT1376_K27ac_1260	MYCBP	1.88458	0.934217	3.96239	1.31843	1.88309	1.21677	6.39397	6.56172	0.538035	-0.127389	0.497104	400	400
	chr1	39602994	39603193	SC_K27ac_2177	MYCBP	1.19216	1.29394	2.6877	2.16862	3.36333	2.52625	4.2759	4.20447	0.843739	-0.127389	0.497104	400	400
	chr1	39606723	39606990	SC_K27ac_2178	MYCBP	1.00583	0	2.56501	1.23176	2.53733	2.86774	6.01488	5.44441	0.773161	-0.127389	0.497104	400	400
	chr1	39607026	39607280	HT1376_K27ac_1262	MYCBP	1.11481	1.25698	2.19926	0.348671	1.86446	2.07561	6.37891	6.24891	0.650838	-0.127389	0.497104	400	400
	chr1	39607483	39608414	SC_K27ac_2179	MYCBP	1.91976	1.74936	3.57956	1.80167	3.77192	3.41212	7.2248	6.96083	0.753024	-0.127389	0.497104	400	400
	chr1	39608502	39609443	SC_K27ac_2180	MYCBP	1.4506	0.86509	3.77458	2.1851	3.2306	3.21667	6.50673	6.64967	0.771573	-0.127389	0.497104	400	400
	chr1	39610235	39610508	SC_K27ac_2181	MYCBP	1.42179	1.83981	3.20209	1.35565	2.70243	2.55005	3.73048	3.7488	0.858116	-0.127389	0.497104	400	400
	chr1	39619011	39619246	SC_K27ac_2182	MYCBP	0.742355	0.417971	2.50858	1.5135	2.54691	1.78775	3.04658	3.75907	0.8191	-0.127389	0.497104	400	400
	chr1	39619335	39619618	SC_K27ac_2183	AKIRIN1	1.70569	2.75666	1.90234	0.531373	2.18954	1.96958	3.76525	3.56845	0.665868	-0.127389	0.497104	400	400
	chr1	39619335	39619618	SC_K27ac_2183	MYCBP	1.70569	2.75666	1.90234	0.531373	2.18954	1.96958	3.76525	3.56845	0.519207	-0.127389	0.497104	400	400
	chr1	39620545	39621080	SC_K27ac_2185	AKIRIN1	2.10225	2.53862	2.5118	1.52949	2.38806	2.17802	3.90179	3.74389	0.590835	-0.127389	0.497104	400	400
	chr1	39620545	39621080	SC_K27ac_2185	MYCBP	2.10225	2.53862	2.5118	1.52949	2.38806	2.17802	3.90179	3.74389	0.568412	-0.127389	0.497104	400	400
	chr1	39623632	39624053	SC_K27ac_2186	MYCBP	1.17549	2.04666	3.27839	1.63011	2.19174	2.66929	2.70886	2.42221	0.801245	-0.127389	0.497104	400	400
	chr1	39624268	39624655	SC_K27ac_2187	NDUFS5	2.40812	2.25807	4.10574	3.55083	2.57392	2.20152	1.6203	3.59653	0.500844	-0.127389	0.497104	400	400
	chr1	39624268	39624655	SC_K27ac_2187	RHBDL2	2.40812	2.25807	4.10574	3.55083	2.57392	2.20152	1.6203	3.59653	0.558445	-0.127389	0.497104	400	400
	chr1	39624768	39625152	HT1376_K27ac_1265	AKIRIN1	2.89698	2.94703	2.75298	2.83219	1.15411	2.11528	3.79281	4.27755	0.586156	-0.127389	0.497104	400	400
	chr1	39630581	39631134	HT1376_K27ac_1266	AKIRIN1	2.11927	2.12825	3.5035	1.58376	1.61684	0.898762	4.44087	4.03583	0.55555	-0.127389	0.497104	400	400
	chr1	39632831	39633105	SC_K27ac_2188	MYCBP	2.28332	2.87726	3.62726	1.17789	3.38166	2.54792	4.73982	4.77574	0.667531	-0.127389	0.497104	400	400
	chr1	39633543	39634386	SC_K27ac_2189	MYCBP	2.49178	1.69429	2.8024	1.24013	3.03932	2.7321	4.79159	4.03166	0.67822	-0.127389	0.497104	400	400
	chr1	39634514	39634763	SC_K27ac_2190	MYCBP	1.93637	1.21001	3.02136	1.02352	2.75136	2.4541	3.31813	3.82964	0.773712	-0.127389	0.497104	400	400
	chr1	39634878	39635076	SC_K27ac_2191	MYCBP	2.09172	1.8702	3.45129	1.55992	2.37609	2.58612	3.52085	3.64487	0.725246	-0.127389	0.497104	400	400
	chr1	39638093	39638457	SC_K27ac_2192	MYCBP	1.89613	2.09755	3.45987	1.6753	2.8299	1.91074	2.84572	3.83309	0.61876	-0.127389	0.497104	400	400
	chr1	39638944	39639570	SC_K27ac_2193	MYCBP	1.36895	1.84212	3.29463	1.88401	2.95803	2.82566	4.07724	4.49719	0.871724	-0.127389	0.497104	400	400
	chr1	39640425	39640811	SC_K27ac_2194	MYCBP	1.02044	0.624389	3.06471	1.75217	2.83194	2.59092	3.72314	4.37033	0.860947	-0.127389	0.497104	400	400
	chr1	39646985	39647319	SC_K27ac_2196	MYCBP	1.89426	1.51648	3.36984	1.34047	2.68505	2.19948	2.1794	3.9712	0.633366	-0.127389	0.497104	400	400
	chr1	39649126	39649545	RT4_K27ac_1430	AKIRIN1	3.78404	4.287	4.77013	3.78317	3.43253	3.60016	6.40189	6.55147	0.519018	-0.127389	0.497104	400	400
	chr1	39657477	39658827	RT4_K27ac_1434	AKIRIN1	5.15571	5.25199	5.02669	3.61824	5.21363	5.11861	6.85157	6.83674	0.671059	-0.127389	0.497104	400	400
	chr1	39662421	39662789	SC_K27ac_2203	MACF1	3.02349	3.62003	2.97217	2.96671	3.7961	3.10628	3.86082	3.79098	0.504604	-0.127389	0.497104	400	400
	chr1	39678285	39678764	SC_K27ac_2206	AKIRIN1	4.065	3.82989	4.06629	3.54423	2.6099	2.81559	4.43643	4.58752	0.69085	-0.127389	0.497104	400	400
	chr1	39679000	39681761	RT4_K27ac_1436	AKIRIN1	6.37878	6.33354	4.87163	4.42629	3.05642	3.19788	5.76054	5.86652	0.836808	-0.127389	0.497104	400	400
	chr1	39682142	39682360	RT4_K27ac_1437	AKIRIN1	5.90398	5.86405	4.36809	4.07316	2.45357	2.43221	3.92172	4.04218	0.651867	-0.127389	0.497104	400	400
	chr1	39682142	39682360	RT4_K27ac_1437	NDUFS5	5.90398	5.86405	4.36809	4.07316	2.45357	2.43221	3.92172	4.04218	0.688872	-0.127389	0.497104	400	400
	chr1	39682142	39682360	RT4_K27ac_1437	RHBDL2	5.90398	5.86405	4.36809	4.07316	2.45357	2.43221	3.92172	4.04218	0.607799	-0.127389	0.497104	400	400
	chr1	39686301	39687539	HT1376_K27ac_1277	NDUFS5	3.37236	3.40629	4.79496	4.39798	1.36495	1.31922	4.9041	4.60074	0.515137	-0.127389	0.497104	400	400
	chr1	39721865	39722353	HT1376_K27ac_1280	AKIRIN1	2.61415	2.48141	3.90849	1.41006	1.34536	1.7787	3.84891	4.02215	0.655861	-0.127389	0.497104	400	400
	chr1	39723354	39724073	HT1376_K27ac_1281	AKIRIN1	2.28355	1.66016	2.47333	1.5856	1.93159	0.924957	3.595	3.80114	0.537662	-0.127389	0.497104	400	400
	chr1	40264559	40265818	SC_K27ac_2229	PPIE	2.01763	1.35989	2.96976	1.92586	4.26265	4.23393	4.33053	3.97463	0.88702	-0.127389	0.497104	400	400
	chr1	40360206	40360567	HT1376_K27ac_1305	MYCL	5.03603	4.86747	2.64345	2.39221	1.49283	0.756773	4.92211	5.33733	0.883463	-0.127389	0.497104	400	400
	chr1	40360264	40361736	RT4_K27ac_1471	MYCL	4.91181	4.78288	3.11415	2.286	1.38124	1.30346	4.78809	4.90158	0.90584	-0.127389	0.497104	400	400
	chr1	40360720	40361168	HT1376_K27ac_1306	MYCL	5.27303	5.10351	3.4292	2.32231	1.43096	1.6934	5.37053	4.96996	0.908257	-0.127389	0.497104	400	400
	chr1	40430680	40430978	SC_K27ac_2244	MFSD2A	2.51015	2.50501	2.7698	1.65883	2.20698	1.80316	2.43943	2.387	0.514156	-0.127389	0.497104	400	400
	chr1	40430680	40430978	SC_K27ac_2244	MYCL	2.51015	2.50501	2.7698	1.65883	2.20698	1.80316	2.43943	2.387	0.579681	-0.127389	0.497104	400	400
	chr1	40434751	40436581	RT4_K27ac_1477	MFSD2A	4.64888	4.67696	4.24227	3.56188	3.04828	2.79795	4.7142	4.51824	0.721459	-0.127389	0.497104	400	400
	chr1	40434751	40436581	RT4_K27ac_1477	MYCL	4.64888	4.67696	4.24227	3.56188	3.04828	2.79795	4.7142	4.51824	0.910505	-0.127389	0.497104	400	400
	chr1	40446037	40447992	RT4_K27ac_1478	MFSD2A	5.35159	5.06133	5.46549	4.79109	3.24551	2.44892	6.63023	6.61034	0.620003	-0.127389	0.497104	400	400
	chr1	40469958	40470297	HT1376_K27ac_1313	CAP1	1.49631	0.947907	1.918	0.789366	1.62397	1.73795	4.73281	5.04054	0.639733	-0.127389	0.497104	400	400
	chr1	40469958	40470297	HT1376_K27ac_1313	MFSD2A	1.49631	0.947907	1.918	0.789366	1.62397	1.73795	4.73281	5.04054	0.655117	-0.127389	0.497104	400	400
	chr1	40470537	40470802	SC_K27ac_2256	CAP1	2.50473	2.01423	1.40922	0	3.56348	2.39917	4.67643	4.99122	0.839365	-0.127389	0.497104	400	400
	chr1	40470537	40470802	SC_K27ac_2256	MFSD2A	2.50473	2.01423	1.40922	0	3.56348	2.39917	4.67643	4.99122	0.670477	-0.127389	0.497104	400	400
	chr1	40477981	40478583	SC_K27ac_2257	CAP1	2.98125	2.85252	2.97955	1.58569	2.21959	2.16496	5.39256	4.98142	0.562328	-0.127389	0.497104	400	400
	chr1	40477981	40478583	SC_K27ac_2257	MFSD2A	2.98125	2.85252	2.97955	1.58569	2.21959	2.16496	5.39256	4.98142	0.806224	-0.127389	0.497104	400	400
	chr1	40478853	40479108	SC_K27ac_2258	CAP1	3.20735	3.33594	2.55647	1.72667	2.65377	2.56824	6.09133	5.66563	0.641417	-0.127389	0.497104	400	400
	chr1	40478853	40479108	SC_K27ac_2258	MFSD2A	3.20735	3.33594	2.55647	1.72667	2.65377	2.56824	6.09133	5.66563	0.810077	-0.127389	0.497104	400	400
	chr1	40480185	40481204	RT4_K27ac_1481	CAP1	5.88026	5.58153	5.12845	3.91971	4.79135	4.94577	7.9384	7.77066	0.610513	-0.127389	0.497104	400	400
	chr1	40480185	40481204	RT4_K27ac_1481	MFSD2A	5.88026	5.58153	5.12845	3.91971	4.79135	4.94577	7.9384	7.77066	0.875363	-0.127389	0.497104	400	400
	chr1	40605459	40607560	RT4_K27ac_1492	RLF	5.30957	5.08333	4.3257	3.73068	0.819058	0.905202	4.21534	4.1709	0.563422	-0.127389	0.497104	400	400
	chr1	40638830	40639083	SC_K27ac_2269	PPT1	1.98025	1.96251	3.03553	1.92236	2.63004	2.47801	2.84685	2.21313	0.653191	-0.127389	0.497104	400	400
	chr1	40662162	40662496	HT1376_K27ac_1328	COL9A2	2.39949	3.14837	2.91617	2.07415	0.950794	0	2.88623	3.12791	0.572382	-0.127389	0.497104	400	400
	chr1	40662233	40662553	RT4_K27ac_1498	COL9A2	2.27038	3.31485	3.03936	2.0837	0.995394	0	2.67302	3.05264	0.573839	-0.127389	0.497104	400	400
	chr1	40669664	40670286	HT1376_K27ac_1329	ZMPSTE24	2.48068	1.47067	2.93053	1.14503	1.01605	0.742004	2.87696	3.02607	0.502762	-0.127389	0.497104	400	400
	chr1	40685547	40686168	HT1376_K27ac_1331	ZMPSTE24	2.11323	2.85185	2.84348	1.79165	0.828387	0	3.4957	3.21093	0.50922	-0.127389	0.497104	400	400
	chr1	40736192	40736555	HT1376_K27ac_1337	ZFP69B	1.99272	2.81825	2.85812	1.91466	1.79316	1.16666	3.52504	3.45018	0.603877	-0.127389	0.497104	400	400
	chr1	40736192	40736555	HT1376_K27ac_1337	ZMPSTE24	1.99272	2.81825	2.85812	1.91466	1.79316	1.16666	3.52504	3.45018	0.603959	-0.127389	0.497104	400	400
	chr1	40736223	40736827	RT4_K27ac_1503	ZFP69B	2.21334	2.64773	2.41033	1.75167	1.5178	1.02773	2.89297	3.35706	0.596633	-0.127389	0.497104	400	400
	chr1	40736223	40736827	RT4_K27ac_1503	ZMPSTE24	2.21334	2.64773	2.41033	1.75167	1.5178	1.02773	2.89297	3.35706	0.656831	-0.127389	0.497104	400	400
	chr1	40770281	40770707	RT4_K27ac_1504	COL9A2	4.32381	4.5154	3.52476	4.20984	1.31775	1.42399	5.19792	5.38355	0.610894	-0.127389	0.497104	400	400
	chr1	40770281	40770707	RT4_K27ac_1504	ZMPSTE24	4.32381	4.5154	3.52476	4.20984	1.31775	1.42399	5.19792	5.38355	0.540886	-0.127389	0.497104	400	400
	chr1	40770863	40772455	RT4_K27ac_1505	COL9A2	5.12224	5.02093	3.62575	3.56411	1.06934	0.434981	5.62968	5.62577	0.643079	-0.127389	0.497104	400	400
	chr1	40770863	40772455	RT4_K27ac_1505	ZMPSTE24	5.12224	5.02093	3.62575	3.56411	1.06934	0.434981	5.62968	5.62577	0.599562	-0.127389	0.497104	400	400
	chr1	40777593	40778760	RT4_K27ac_1506	COL9A2	5.00535	4.76564	3.90714	1.98098	1.24019	1.57579	0.939879	2.87005	0.741707	-0.127389	0.497104	400	400
	chr1	40777593	40778760	RT4_K27ac_1506	RLF	5.00535	4.76564	3.90714	1.98098	1.24019	1.57579	0.939879	2.87005	0.756839	-0.127389	0.497104	400	400
	chr1	40847019	40847281	HT1376_K27ac_1341	ZFP69B	2.7807	2.75526	2.82676	0.986685	1.06922	0	3.60594	3.57437	0.573889	-0.127389	0.497104	400	400
	chr1	40847019	40847281	HT1376_K27ac_1341	ZMPSTE24	2.7807	2.75526	2.82676	0.986685	1.06922	0	3.60594	3.57437	0.655737	-0.127389	0.497104	400	400
	chr1	41058339	41058540	HT1376_K27ac_1347	EXO5	1.1491	0	1.42262	0	0	1.20593	2.92019	3.15268	0.752576	-0.127389	0.497104	400	400
	chr1	41058339	41058540	HT1376_K27ac_1347	NFYC	1.1491	0	1.42262	0	0	1.20593	2.92019	3.15268	0.673017	-0.127389	0.497104	400	400
	chr1	41058339	41058540	HT1376_K27ac_1347	ZNF684	1.1491	0	1.42262	0	0	1.20593	2.92019	3.15268	0.751514	-0.127389	0.497104	400	400
	chr1	41135437	41135732	HT1376_K27ac_1349	EXO5	0.586719	0.48215	2.76734	0	1.10292	0	3.00223	3.35581	0.598918	-0.127389	0.497104	400	400
	chr1	41135437	41135732	HT1376_K27ac_1349	ZNF684	0.586719	0.48215	2.76734	0	1.10292	0	3.00223	3.35581	0.510928	-0.127389	0.497104	400	400
	chr1	41176226	41176824	RT4_K27ac_1524	NFYC	6.0201	5.44638	4.16433	4.11377	2.48112	2.22927	5.71444	5.39331	0.635987	-0.127389	0.497104	400	400
	chr1	41177001	41177755	RT4_K27ac_1525	NFYC	6.50398	6.13785	4.41235	4.15123	4.17184	4.26266	6.9415	6.89347	0.906	-0.127389	0.497104	400	400
	chr1	41177001	41177755	RT4_K27ac_1525	ZNF684	6.50398	6.13785	4.41235	4.15123	4.17184	4.26266	6.9415	6.89347	0.770036	-0.127389	0.497104	400	400
	chr1	41188749	41189289	RT4_K27ac_1526	NFYC	3.23153	3.7393	2.97554	2.07384	1.85608	1.6388	4.23169	4.02581	0.696841	-0.127389	0.497104	400	400
	chr1	41188749	41189289	RT4_K27ac_1526	ZNF684	3.23153	3.7393	2.97554	2.07384	1.85608	1.6388	4.23169	4.02581	0.607121	-0.127389	0.497104	400	400
	chr1	41188792	41189534	HT1376_K27ac_1356	NFYC	2.97255	3.35199	3.35642	2.25433	1.68501	1.57846	4.17125	3.89837	0.574669	-0.127389	0.497104	400	400
	chr1	41188792	41189534	HT1376_K27ac_1356	ZNF684	2.97255	3.35199	3.35642	2.25433	1.68501	1.57846	4.17125	3.89837	0.502745	-0.127389	0.497104	400	400
	chr1	41334408	41334675	SC_K27ac_2304	CITED4	3.90507	2.81501	5.04169	4.78785	3.15306	3.15884	3.69415	3.50239	0.839936	-0.127389	0.497104	400	400
	chr1	41363877	41365314	RT4_K27ac_1538	NFYC	7.12945	7.13135	6.63955	5.69468	4.30339	4.36001	7.64432	7.43811	0.597536	-0.127389	0.497104	400	400
	chr1	41365563	41365884	RT4_K27ac_1539	NFYC	6.23156	6.59104	5.96418	5.02784	3.48766	3.81253	7.00331	6.55347	0.582758	-0.127389	0.497104	400	400
	chr1	41367989	41368586	RT4_K27ac_1541	CITED4	6.80686	6.31016	7.4226	6.53372	2.93787	3.64607	5.05304	5.06098	0.564635	-0.127389	0.497104	400	400
	chr1	41408263	41409499	HT1376_K27ac_1369	NFYC	1.9207	2.11909	2.6055	1.22524	0.926282	0.801009	3.85364	4.17253	0.607013	-0.127389	0.497104	400	400
	chr1	41414101	41414670	RT4_K27ac_1544	CITED4	4.80829	4.45415	5.06642	4.52277	1.94273	1.97439	3.38784	3.72235	0.500786	-0.127389	0.497104	400	400
	chr1	41414101	41414670	RT4_K27ac_1544	SCMH1	4.80829	4.45415	5.06642	4.52277	1.94273	1.97439	3.38784	3.72235	0.874262	-0.127389	0.497104	400	400
	chr1	41431811	41432473	SC_K27ac_2318	CTPS1	1.58492	1.55283	3.27116	2.29864	3.20708	2.82486	3.41849	2.83672	0.640352	-0.127389	0.497104	400	400
	chr1	41433047	41433578	RT4_K27ac_1545	CTPS1	3.51588	3.5083	5.52357	4.62482	5.42705	5.66026	5.36627	5.20389	0.686099	-0.127389	0.497104	400	400
	chr1	41509742	41512274	RT4_K27ac_1548	SCMH1	5.74884	5.92362	3.35001	1.98915	1.17281	0.800285	2.27305	3.01488	0.809224	-0.127389	0.497104	400	400
	chr1	41509925	41510490	HT1376_K27ac_1375	SCMH1	6.2467	6.24636	4.23848	2.30377	1.06859	0.612414	3.55299	3.68604	0.771635	-0.127389	0.497104	400	400
	chr1	41576036	41576285	SC_K27ac_2325	CTPS1	1.04077	0.804254	1.50552	1.34718	3.03373	2.2218	2.33697	1.34718	0.607011	-0.127389	0.497104	400	400
	chr1	41617817	41618375	SC_K27ac_2326	CTPS1	1.62444	1.31914	2.80309	2.07941	2.92572	2.12579	2.96252	3.0682	0.63723	-0.127389	0.497104	400	400
	chr1	41807110	41808219	RT4_K27ac_1556	FOXO6	4.4015	4.42294	4.69823	3.9687	2.40967	2.16925	3.15658	2.982	0.64998	-0.127389	0.497104	400	400
	chr1	41807110	41808219	RT4_K27ac_1556	SCMH1	4.4015	4.42294	4.69823	3.9687	2.40967	2.16925	3.15658	2.982	0.947475	-0.127389	0.497104	400	400
	chr1	41818835	41820419	RT4_K27ac_1558	SCMH1	6.79091	6.71909	4.89675	4.19709	1.09907	1.5809	5.38063	5.24895	0.698057	-0.127389	0.497104	400	400
	chr1	41846077	41846482	HT1376_K27ac_1392	SCMH1	3.03205	3.91045	3.76943	2.32669	1.58591	0.834985	2.9946	3.47709	0.596281	-0.127389	0.497104	400	400
	chr1	41877910	41878879	RT4_K27ac_1565	FOXO6	4.05096	3.65035	3.77742	3.40057	0.639533	0	3.67678	3.09802	0.589713	-0.127389	0.497104	400	400
	chr1	41877910	41878879	RT4_K27ac_1565	SCMH1	4.05096	3.65035	3.77742	3.40057	0.639533	0	3.67678	3.09802	0.703327	-0.127389	0.497104	400	400
	chr1	41878152	41878548	HT1376_K27ac_1393	FOXO6	4.00193	4.01861	3.88314	3.61531	0.486935	0	4.18574	3.43141	0.577111	-0.127389	0.497104	400	400
	chr1	41878152	41878548	HT1376_K27ac_1393	SCMH1	4.00193	4.01861	3.88314	3.61531	0.486935	0	4.18574	3.43141	0.647626	-0.127389	0.497104	400	400
	chr1	41940090	41940405	HT1376_K27ac_1395	SCMH1	3.53617	2.77708	3.50305	2.21837	0.637071	1.15391	2.72619	2.88778	0.670001	-0.127389	0.497104	400	400
	chr1	41940176	41940888	RT4_K27ac_1569	FOXO6	4.10958	3.29395	3.36096	2.80359	0.445434	0.972079	1.91095	2.88771	0.519762	-0.127389	0.497104	400	400
	chr1	41940176	41940888	RT4_K27ac_1569	SCMH1	4.10958	3.29395	3.36096	2.80359	0.445434	0.972079	1.91095	2.88771	0.847554	-0.127389	0.497104	400	400
	chr1	41947681	41948801	RT4_K27ac_1570	FOXO6	4.3415	4.0284	4.90659	4.1325	0.362119	1.00028	1.5686	2.63789	0.634904	-0.127389	0.497104	400	400
	chr1	41947681	41948801	RT4_K27ac_1570	SCMH1	4.3415	4.0284	4.90659	4.1325	0.362119	1.00028	1.5686	2.63789	0.917347	-0.127389	0.497104	400	400
	chr1	41980676	41981213	RT4_K27ac_1574	SCMH1	3.06031	3.37799	4.09075	3.11843	0.670935	1.57073	3.68163	3.31838	0.543691	-0.127389	0.497104	400	400
	chr1	42092518	42092872	RT4_K27ac_1578	SCMH1	3.41171	3.604	4.34709	3.07592	2.3745	1.65959	3.22164	4.09139	0.524862	-0.127389	0.497104	400	400
	chr1	42093078	42093838	RT4_K27ac_1579	SCMH1	3.19449	3.50143	5.43848	3.88819	2.09761	1.75776	3.53078	3.65981	0.5588	-0.127389	0.497104	400	400
	chr1	42132621	42133308	SC_K27ac_2353	SCMH1	4.50044	4.37334	3.33153	1.0592	2.48674	2.56733	2.72597	1.78354	0.549872	-0.127389	0.497104	400	400
	chr1	42135838	42137032	RT4_K27ac_1581	SCMH1	5.59376	5.90427	4.33932	3.13461	3.36072	2.77287	2.70661	2.91808	0.845563	-0.127389	0.497104	400	400
	chr1	42137577	42138063	RT4_K27ac_1582	SCMH1	5.14793	4.76277	3.73731	3.57593	3.12541	3.65873	4.37715	4.36159	0.501882	-0.127389	0.497104	400	400
	chr1	42204654	42205317	SC_K27ac_2357	HIVEP3	1.34708	1.14361	1.75011	1.35143	3.4416	2.94796	0	1.80411	0.689414	-0.127389	0.497104	400	400
	chr1	42268210	42270092	RT4_K27ac_1588	FOXO6	5.84963	5.74024	4.95149	3.10561	1.57125	1.40442	1.99686	2.20476	0.503716	-0.127389	0.497104	400	400
	chr1	42327566	42327979	SC_K27ac_2359	HIVEP3	2.55776	2.26829	4.12081	4.38945	2.13465	2.67505	2.86818	2.67207	0.512088	-0.127389	0.497104	400	400
	chr1	42356074	42357716	RT4_K27ac_1593	RIMKLA	6.91907	6.96176	5.03416	4.2453	3.42156	3.31945	4.06724	4.04116	0.741104	-0.127389	0.497104	400	400
	chr1	42420795	42421073	SC_K27ac_2365	HIVEP3	0.880592	1.61762	3.46562	2.98043	3.54487	2.54397	0	2.65757	0.875467	-0.127389	0.497104	400	400
	chr1	42421148	42421795	SC_K27ac_2366	HIVEP3	1.99266	1.1064	3.21772	3.04309	2.52658	2.55572	0.375083	1.93861	0.972762	-0.127389	0.497104	400	400
	chr1	42476168	42476434	HT1376_K27ac_1413	PPCS	0.147324	2.01139	3.02426	0.491682	0	0	2.74449	2.76041	0.608562	-0.127389	0.497104	400	400
	chr1	42520734	42521266	HT1376_K27ac_1415	PPCS	1.25973	0.0397589	1.16597	0.786721	0	0.625642	2.56894	2.69108	0.731516	-0.127389	0.497104	400	400
	chr1	42634044	42634525	RT4_K27ac_1599	RIMKLA	4.60319	4.30487	5.10772	4.5269	1.63478	1.53205	2.78271	2.87728	0.925726	-0.127389	0.497104	400	400
	chr1	42637920	42638503	SC_K27ac_2369	RIMKLA	3.03729	3.20224	3.74691	2.72109	2.60608	2.20171	1.46209	2.46145	0.765087	-0.127389	0.497104	400	400
	chr1	42640258	42640740	SC_K27ac_2371	RIMKLA	2.97163	3.21842	3.7741	3.10314	2.74406	2.34654	2.58314	3.12168	0.698867	-0.127389	0.497104	400	400
	chr1	42656978	42658115	RT4_K27ac_1605	RIMKLA	4.67272	4.00441	4.64276	3.59606	1.49022	1.12599	3.18151	3.04104	0.807454	-0.127389	0.497104	400	400
	chr1	42661427	42662302	HT1376_K27ac_1419	PPCS	2.75642	2.1527	3.19465	2.15689	0.447191	0.397558	3.93355	3.51945	0.519459	-0.127389	0.497104	400	400
	chr1	42669080	42669947	HT1376_K27ac_1420	PPCS	1.61839	2.14701	3.47702	2.05528	0.450734	0.138176	4.09259	3.74941	0.600183	-0.127389	0.497104	400	400
	chr1	42672447	42672946	RT4_K27ac_1607	RIMKLA	5.12647	4.78954	5.28461	4.50992	1.82083	1.89699	3.55371	4.06468	0.806549	-0.127389	0.497104	400	400
	chr1	42679978	42680762	RT4_K27ac_1609	RIMKLA	4.83809	4.36842	4.10404	3.68725	1.87203	1.29171	2.61288	2.67934	0.890144	-0.127389	0.497104	400	400
	chr1	42710532	42710967	HT1376_K27ac_1425	PPCS	1.77927	1.56592	2.42316	0.915978	0.690633	0.256538	2.80187	3.02398	0.66739	-0.127389	0.497104	400	400
	chr1	42725223	42725679	HT1376_K27ac_1426	PPCS	2.2001	2.62979	3.54894	2.07064	1.09765	0.863166	3.78174	3.85673	0.589398	-0.127389	0.497104	400	400
	chr1	42732027	42732983	HT1376_K27ac_1428	PPCS	3.28619	3.63019	3.60628	2.31464	1.31905	1.72632	4.26821	4.60889	0.548746	-0.127389	0.497104	400	400
	chr1	42732173	42733143	RT4_K27ac_1612	PPCS	3.2939	3.61915	3.76865	2.39601	1.46137	1.61288	4.08657	4.51638	0.508672	-0.127389	0.497104	400	400
	chr1	42794494	42794687	SC_K27ac_2374	PPCS	0.67543	1.48562	2.7773	1.7335	2.33707	2.23145	2.31656	2.74167	0.525491	-0.127389	0.497104	400	400
	chr1	42944699	42945061	HT1376_K27ac_1434	PPCS	0.00334831	0.361635	2.37837	0	0	0.635689	4.22211	3.40867	0.893915	-0.127389	0.497104	400	400
	chr1	42980427	42980686	HT1376_K27ac_1435	PPCS	1.11496	0	0.986682	0	0	0	3.04767	2.91451	0.843469	-0.127389	0.497104	400	400
	chr1	42995263	42995681	HT1376_K27ac_1436	PPCS	1.94538	1.98895	3.18036	3.34154	1.44918	1.64042	4.50872	4.51372	0.61742	-0.127389	0.497104	400	400
	chr1	43033829	43034070	HT1376_K27ac_1438	PPCS	1.13332	1.80974	1.69918	1.49544	0	0.600807	2.78631	2.85312	0.573461	-0.127389	0.497104	400	400
	chr1	43077423	43077630	HT1376_K27ac_1439	C1orf50	0	0.442611	2.77893	1.94073	0	0	2.47814	3.26794	0.792225	-0.127389	0.497104	400	400
	chr1	43165279	43165454	HT1376_K27ac_1443	C1orf50	1.50633	3.28685	4.39988	1.88627	1.58866	1.14826	3.98836	3.15563	0.747023	-0.127389	0.497104	400	400
	chr1	43188372	43189792	HT1376_K27ac_1444	C1orf50	1.99645	0.915245	2.80869	1.02957	0.719942	0.609776	4.38678	4.16553	0.711974	-0.127389	0.497104	400	400
	chr1	43188372	43189792	HT1376_K27ac_1444	ERMAP	1.99645	0.915245	2.80869	1.02957	0.719942	0.609776	4.38678	4.16553	0.612501	-0.127389	0.497104	400	400
	chr1	43188372	43189792	HT1376_K27ac_1444	PPIH	1.99645	0.915245	2.80869	1.02957	0.719942	0.609776	4.38678	4.16553	0.60479	-0.127389	0.497104	400	400
	chr1	43195693	43195951	HT1376_K27ac_1445	C1orf50	0	1.49125	2.98272	0	0.434278	0.632344	3.73308	3.03339	0.791852	-0.127389	0.497104	400	400
	chr1	43195693	43195951	HT1376_K27ac_1445	PPIH	0	1.49125	2.98272	0	0.434278	0.632344	3.73308	3.03339	0.649009	-0.127389	0.497104	400	400
[truncated: 56,512 more rows]
