# Supplementary material for: Subtype-associated epigenomic landscape and 3D genome structure in bladder cancer
Source: Genome Biol. 2021 Apr 15;22:105. doi: 10.1186/s13059-021-02325-y (PMC8048365; doi:10.1186/s13059-021-02325-y)
Supplement: Supplementary file 10 — Additional file 10: Table S9. ATAC-Seq clusters representing Luminal-specific, Basal-specific and shared open-chromatins at distal-enhancers. [file 13059_2021_2325_MOESM10_ESM.xlsx]

## Sheet: Table S9-ATAC-Seq enh Clusters
Supplementary Table S9: ATAC-Seq clusters representing Luminal-specific, Basal-specific and shared open-chromatins at distal-enhancers
	Clus 1 - Luminal specific (RT4 & SW780 )					Clus 2 - Basal specific (SCABER & HT1376)				Clus 3 - shared(RT4, SW780, SCABER & HT1376)
	Chr	Start	Stop			Chr	Start	Stop		Chr	Start	Stop
	chr1	8066401	8066872			chr1	2066834	2067608		chr1	911268	912165
	chr1	29876305	29877499			chr1	3407850	3408452		chr1	3447036	3448601
	chr1	32363044	32363803			chr1	3420741	3421865		chr1	6531371	6532756
	chr1	34004469	34005511			chr1	3827439	3827816		chr1	8242124	8243171
	chr1	35971421	35972391			chr1	9532943	9533638		chr1	14127367	14128089
	chr1	39416063	39417303			chr1	9686913	9687516		chr1	16160800	16162899
	chr1	40311215	40311702			chr1	9760378	9761029		chr1	16469844	16471205
	chr1	40317510	40318519			chr1	10124039	10124280		chr1	16493913	16494760
	chr1	40454182	40455078			chr1	12221724	12222518		chr1	16499509	16500447
	chr1	42268598	42269733			chr1	16510890	16511683		chr1	16543484	16544390
	chr1	44023211	44024651			chr1	17613767	17614546		chr1	17230931	17232319
	chr1	44997430	44998087			chr1	20939946	20940713		chr1	17846364	17847461
	chr1	46985816	46986504			chr1	23911917	23912659		chr1	22282308	22284089
	chr1	46989353	46990005			chr1	26201441	26202705		chr1	25565972	25566940
	chr1	46996121	46996903			chr1	27854259	27855420		chr1	26361438	26362772
	chr1	47269747	47270868			chr1	27985396	27985708		chr1	26826552	26828196
	chr1	47943203	47944425			chr1	27985848	27986755		chr1	26946594	26948177
	chr1	48115755	48116558			chr1	29101554	29102340		chr1	27191211	27192036
	chr1	49158917	49160061			chr1	29554003	29554571		chr1	27894874	27895669
	chr1	49183890	49185039			chr1	34098724	34099468		chr1	28572914	28574037
	chr1	49249839	49250437			chr1	35331506	35332585		chr1	29529143	29529849
	chr1	49799578	49800143			chr1	37899793	37900179		chr1	29565559	29566247
	chr1	49812235	49813050			chr1	37913846	37914840		chr1	31627446	31628742
	chr1	49817468	49818002			chr1	37920336	37920952		chr1	31643482	31644126
	chr1	50940469	50941143			chr1	38588975	38589321		chr1	31862893	31863510
	chr1	51497845	51499032			chr1	38604040	38605112		chr1	32014248	32015719
	chr1	56352814	56353442			chr1	39608131	39608846		chr1	32253667	32255251
	chr1	57220440	57221103			chr1	40264770	40265896		chr1	32421428	32422068
	chr1	58056390	58056987			chr1	40572927	40573782		chr1	32816670	32817823
	chr1	58823829	58824510			chr1	41433164	41433925		chr1	33077548	33078256
	chr1	59085464	59086881			chr1	41981711	41982337		chr1	33181939	33182905
	chr1	60521031	60521780			chr1	42639121	42639955		chr1	33190088	33191253
	chr1	60543874	60544970			chr1	43401983	43402561		chr1	33225672	33226296
	chr1	61038766	61039169			chr1	43487004	43488161		chr1	33226463	33227412
	chr1	63952952	63953728			chr1	43838759	43839001		chr1	33457535	33458744
	chr1	65152490	65153840			chr1	44248831	44249843		chr1	33592589	33593583
	chr1	65414564	65415419			chr1	44378201	44378831		chr1	33685937	33687322
	chr1	68038020	68038998			chr1	51086378	51087013		chr1	33896014	33897115
	chr1	68585907	68586324			chr1	52126774	52127317		chr1	35228182	35229673
	chr1	68623827	68624972			chr1	52363156	52363638		chr1	35318116	35318989
	chr1	71151022	71152165			chr1	53738593	53739642		chr1	36839411	36840634
	chr1	73088976	73089427			chr1	54422331	54423348		chr1	39649121	39650093
	chr1	74268745	74269662			chr1	54633257	54633902		chr1	39657285	39658568
	chr1	74279247	74280219			chr1	59220927	59221489		chr1	39863891	39864712
	chr1	74969520	74970151			chr1	59314272	59315263		chr1	41364193	41365590
	chr1	75669188	75669663			chr1	59395269	59395653		chr1	41884534	41885376
	chr1	75699063	75699496			chr1	59616275	59617688		chr1	43432570	43433287
	chr1	76174627	76175241			chr1	59952818	59953776		chr1	43814076	43815404
	chr1	76796409	76797152			chr1	60224979	60225424		chr1	44015478	44016483
	chr1	78719907	78720766			chr1	61508509	61509342		chr1	44047583	44048414
	chr1	78825096	78825972			chr1	61946531	61947749		chr1	44323675	44324632
	chr1	79616487	79617533			chr1	61970297	61971194		chr1	44350660	44351608
	chr1	80211661	80212336			chr1	62107487	62107664		chr1	44793233	44794187
	chr1	81658236	81659324			chr1	62702567	62703104		chr1	45097108	45098215
	chr1	82125742	82126328			chr1	62790862	62791621		chr1	45196161	45197257
	chr1	82377831	82378651			chr1	62802432	62804050		chr1	46645255	46645493
	chr1	82415145	82416018			chr1	62822200	62822594		chr1	46648794	46649587
	chr1	83966642	83967238			chr1	64333908	64334488		chr1	46683931	46684713
	chr1	84157902	84159298			chr1	65713259	65714219		chr1	46813621	46814080
	chr1	84485923	84486430			chr1	66727793	66728779		chr1	47222464	47224101
	chr1	84893046	84894239			chr1	66911978	66912570		chr1	48035161	48036051
	chr1	85696028	85696632			chr1	66987336	66987891		chr1	48559396	48560171
	chr1	86010282	86011266			chr1	68035798	68036748		chr1	48963814	48964069
	chr1	86570289	86571441			chr1	81639780	81641059		chr1	51068619	51069970
	chr1	87008091	87008834			chr1	81652016	81652399		chr1	51442915	51444288
	chr1	90372153	90372689			chr1	87246156	87247047		chr1	52034841	52036369
	chr1	90865475	90866355			chr1	93119044	93119931		chr1	53168594	53169486
	chr1	92076885	92077605			chr1	93324318	93325166		chr1	54204431	54205407
	chr1	92198065	92198566			chr1	93373564	93373852		chr1	54953791	54955506
	chr1	92211242	92211899			chr1	93787811	93788340		chr1	55007583	55008891
	chr1	92310434	92311415			chr1	93803835	93804941		chr1	55029652	55030926
	chr1	92316371	92317844			chr1	94089103	94090110		chr1	55487469	55488363
	chr1	94224111	94225093			chr1	94129883	94130853		chr1	55894508	55895732
	chr1	94850153	94851125			chr1	94203634	94204357		chr1	56982573	56983690
	chr1	95028183	95029179			chr1	96939149	96940257		chr1	57153708	57154920
	chr1	95427996	95429039			chr1	99645916	99646353		chr1	59057875	59058918
	chr1	95472874	95473941			chr1	100173033	100173549		chr1	59083717	59084521
	chr1	95549764	95550590			chr1	100820603	100820749		chr1	59279846	59282427
	chr1	95561083	95562357			chr1	101541404	101541805		chr1	59368852	59369987
	chr1	98454444	98455171			chr1	108190326	108190986		chr1	59398303	59399435
	chr1	99386846	99387887			chr1	108588073	108589150		chr1	59892428	59893520
	chr1	100879973	100880807			chr1	109370826	109371483		chr1	60138561	60139999
	chr1	100895368	100896433			chr1	109768763	109769122		chr1	60746562	60747708
	chr1	101760694	101761825			chr1	111313570	111314518		chr1	61407703	61409102
	chr1	105005672	105006319			chr1	112933510	112933745		chr1	61515433	61516910
	chr1	108168768	108169900			chr1	115677687	115678162		chr1	61614607	61615646
	chr1	109001022	109002329			chr1	115732540	115733121		chr1	61803356	61804527
	chr1	112518901	112519738			chr1	117239035	117239725		chr1	64472026	64473311
	chr1	115641507	115642753			chr1	118368993	118369779		chr1	64505048	64505761
	chr1	116710695	116711650			chr1	144072170	144072919		chr1	64808821	64810202
	chr1	118113395	118114610			chr1	144094807	144095540		chr1	65363242	65364551
	chr1	118570423	118571810			chr1	144533606	144534985		chr1	65719731	65721175
	chr1	120322459	120323138			chr1	145395470	145395931		chr1	66153043	66153914
	chr1	120574292	120575236			chr1	147171825	147172686		chr1	66708285	66708685
	chr1	145029818	145030442			chr1	150510106	150511124		chr1	66718897	66719286
	chr1	145246179	145247136			chr1	150576821	150577705		chr1	66760480	66761249
	chr1	145543545	145543940			chr1	151964901	151965406		chr1	67028871	67030564
	chr1	146986913	146987648			chr1	152474972	152475871		chr1	67525999	67526940
	chr1	151486051	151486779			chr1	154405641	154406146		chr1	67614152	67615147
	chr1	156577921	156578359			chr1	156075693	156076442		chr1	67966046	67966708
	chr1	157168319	157169468			chr1	156679495	156679930		chr1	68215061	68216255
	chr1	159787126	159787782			chr1	156866208	156867522		chr1	68225800	68226632
	chr1	160750774	160752313			chr1	159885759	159886807		chr1	68735226	68736223
	chr1	160782852	160783896			chr1	160576805	160577330		chr1	68808081	68809028
	chr1	160796012	160796816			chr1	163005186	163006116		chr1	68849586	68850882
	chr1	160880915	160882029			chr1	163144702	163145406		chr1	76619711	76620673
	chr1	162121867	162122803			chr1	165138013	165138923		chr1	78578934	78580535
	chr1	162666978	162667473			chr1	165362038	165362784		chr1	81644739	81645666
	chr1	163331022	163331216			chr1	165883524	165883701		chr1	85319561	85320756
	chr1	164688251	164690738			chr1	165893995	165894465		chr1	85410411	85411228
	chr1	165856946	165857817			chr1	167026248	167026763		chr1	85690454	85691560
	chr1	166347860	166348563			chr1	167035660	167036166		chr1	85755007	85756159
	chr1	167416545	167417605			chr1	167569404	167569808		chr1	85773650	85774542
	chr1	169534683	169535719			chr1	167640692	167641561		chr1	85960955	85961788
	chr1	169860282	169860962			chr1	167652351	167653619		chr1	86072631	86073456
	chr1	174882439	174883485			chr1	167765310	167766655		chr1	86077452	86077960
	chr1	180548803	180549868			chr1	168597999	168598456		chr1	87691629	87692528
	chr1	182612696	182613505			chr1	171786658	171787441		chr1	89239279	89240533
	chr1	183668349	183669477			chr1	173025370	173026222		chr1	90228150	90229372
	chr1	183811286	183812182			chr1	173374611	173375530		chr1	90308276	90310019
	chr1	183861075	183862153			chr1	173393522	173394409		chr1	90355553	90356623
	chr1	184559244	184560176			chr1	176486625	176486973		chr1	90868594	90869303
	chr1	185139383	185139870			chr1	178141897	178142859		chr1	92329661	92330590
	chr1	186545937	186547033			chr1	182155126	182156583		chr1	94063155	94063828
	chr1	186817148	186818197			chr1	182544341	182545147		chr1	94157971	94159496
	chr1	186896814	186897595			chr1	183063045	183063782		chr1	94166890	94168706
	chr1	186979560	186980404			chr1	183133523	183133838		chr1	94790871	94792168
	chr1	192458887	192459273			chr1	183248089	183249345		chr1	94801450	94801745
	chr1	192465460	192466077			chr1	183592020	183592638		chr1	95319978	95321300
	chr1	192565639	192566854			chr1	185381599	185382227		chr1	95329329	95330050
	chr1	192846079	192847298			chr1	185534023	185535073		chr1	95508849	95509439
	chr1	193455666	193456622			chr1	186205982	186206369		chr1	96827936	96828795
	chr1	197143077	197144182			chr1	186612814	186613219		chr1	97603700	97604479
	chr1	197589817	197590349			chr1	187811520	187812391		chr1	97657996	97659246
	chr1	197632282	197633214			chr1	187996589	187997150		chr1	98519081	98520554
	chr1	197963597	197965163			chr1	192174892	192175479		chr1	98788655	98790142
	chr1	198625597	198626278			chr1	192735306	192735659		chr1	99204833	99205876
	chr1	198806459	198807066			chr1	196342240	196342523		chr1	100045427	100046645
	chr1	198859313	198860122			chr1	197705563	197706591		chr1	100124952	100125864
	chr1	199752967	199753671			chr1	197808088	197808416		chr1	100274098	100274935
	chr1	200099585	200100384			chr1	197987610	197988456		chr1	101753639	101754698
	chr1	200100662	200101254			chr1	198575093	198575847		chr1	101822811	101823639
	chr1	202027291	202027929			chr1	200305626	200306595		chr1	109111804	109113222
	chr1	202348992	202350003			chr1	200479174	200479544		chr1	109592493	109593803
	chr1	203285384	203286440			chr1	200740614	200741551		chr1	109805651	109806668
	chr1	203507102	203507676			chr1	201245990	201246680		chr1	111764704	111766314
	chr1	204332385	204333102			chr1	201258658	201259190		chr1	112912315	112912834
	chr1	205633447	205634266			chr1	201315561	201316040		chr1	113247162	113248266
	chr1	207455223	207456708			chr1	201404681	201405446		chr1	114888751	114889527
	chr1	207962946	207963723			chr1	201761819	201762418		chr1	115153199	115154285
	chr1	207970732	207971161			chr1	201992026	201992656		chr1	115604861	115606339
	chr1	207999855	208000403			chr1	202934012	202934921		chr1	116087863	116089229
	chr1	208005107	208005801			chr1	203250149	203250715		chr1	116257057	116257907
	chr1	208021455	208022053			chr1	203661678	203662606		chr1	120925197	120926159
	chr1	208222109	208222948			chr1	204448659	204449334		chr1	145009053	145009949
	chr1	208259438	208260380			chr1	205628139	205628646		chr1	145138919	145140082
	chr1	209608940	209609355			chr1	207078598	207079161		chr1	145216285	145217427
	chr1	209822713	209822951			chr1	207247315	207248180		chr1	145396613	145398216
	chr1	210539851	210540784			chr1	208280893	208282045		chr1	145454885	145456284
	chr1	214503118	214504006			chr1	209584784	209585292		chr1	145542403	145543385
	chr1	214655446	214656340			chr1	210297420	210297823		chr1	146638647	146639311
	chr1	215743742	215744174			chr1	210465594	210466140		chr1	147070851	147072408
	chr1	216017937	216019422			chr1	211871892	211872494		chr1	147188686	147190146
	chr1	216702095	216702696			chr1	211878607	211879509		chr1	149222903	149224833
	chr1	218035095	218035988			chr1	214506382	214506503		chr1	149379145	149380110
	chr1	218285893	218286797			chr1	215130591	215131456		chr1	149763926	149765107
	chr1	218472676	218473106			chr1	216637236	216638198		chr1	150533454	150534823
	chr1	219884052	219885180			chr1	219833932	219834717		chr1	150596503	150597068
	chr1	219930174	219931704			chr1	220473842	220474518		chr1	151283904	151284925
	chr1	220010716	220011371			chr1	221983632	221984304		chr1	152006893	152007868
	chr1	220111822	220112460			chr1	222005981	222006407		chr1	152020090	152021268
	chr1	220630827	220631905			chr1	222340471	222340897		chr1	153487937	153489034
	chr1	223826968	223827554			chr1	225109959	225110729		chr1	153755754	153756663
	chr1	224919897	224921460			chr1	227951441	227952254		chr1	154989644	154990389
	chr1	226005348	226005702			chr1	227993228	227994115		chr1	155057074	155058792
	chr1	226320743	226321397			chr1	228688663	228689511		chr1	156426255	156427610
	chr1	228856770	228857561			chr1	229364814	229365740		chr1	156629778	156631471
	chr1	229356929	229357790			chr1	229546708	229547098		chr1	157101736	157102902
	chr1	230227335	230228140			chr1	229650464	229650685		chr1	157998507	157999541
	chr1	230293753	230295143			chr1	231739123	231740039		chr1	158094622	158095117
	chr1	230366862	230367838			chr1	233576712	233577491		chr1	158173493	158174342
	chr1	232736111	232737002			chr1	233679140	233680319		chr1	159851489	159852063
	chr1	232763445	232763666			chr1	234321565	234322422		chr1	159879603	159880849
	chr1	234622672	234623603			chr1	234450763	234451305		chr1	160094246	160095269
	chr1	235459019	235459930			chr1	234456235	234457057		chr1	160983096	160984339
	chr1	235887782	235888991			chr1	234793882	234794365		chr1	161044215	161045170
	chr1	236086607	236087594			chr1	235153902	235154240		chr1	161052166	161054302
	chr1	236109144	236110144			chr1	235267392	235268811		chr1	161359418	161360645
	chr1	236551972	236553099			chr1	236180068	236180578		chr1	161368823	161370388
	chr1	236694615	236695838			chr1	238104042	238104159		chr1	161499420	161501336
	chr1	236916698	236917517			chr1	241645833	241646384		chr1	161509410	161510813
	chr1	239721871	239722797			chr1	241746041	241746716		chr1	161535721	161536621
	chr1	241319522	241320553			chr1	241865845	241866153		chr1	161581760	161583162
	chr1	241507000	241507917			chr1	244394490	244395540		chr1	161695570	161697290
	chr1	241980410	241981214			chr1	245985909	245987393		chr1	162666053	162666905
	chr1	242617542	242618360			chr10	3269909	3270474		chr1	164570691	164572272
	chr1	243303719	243304104			chr10	3799899	3800102		chr1	164628814	164629981
	chr1	243596234	243597282			chr10	3805939	3806351		chr1	164740852	164742345
	chr1	244882750	244883622			chr10	4292105	4292996		chr1	164756237	164757614
	chr1	245652597	245653719			chr10	4386656	4387436		chr1	165131522	165132686
	chr1	246280346	246281005			chr10	5507970	5508823		chr1	165508489	165509123
	chr1	246780413	246781479			chr10	5607637	5608310		chr1	165567117	165568201
	chr1	246896828	246897611			chr10	6245983	6246731		chr1	167012836	167013840
	chr1	246930806	246932301			chr10	6260687	6261437		chr1	167411220	167411891
	chr1	247564538	247565265			chr10	17554258	17555009		chr1	167423964	167425627
	chr10	133136	133716			chr10	22909059	22909761		chr1	167632076	167632977
	chr10	683086	683594			chr10	28664430	28665318		chr1	167683224	167685169
	chr10	1490571	1491253			chr10	30096323	30096753		chr1	168051352	168051998
	chr10	5590845	5591163			chr10	30471757	30472184		chr1	168311700	168312295
	chr10	7352907	7354191			chr10	43447061	43448353		chr1	169498010	169499200
	chr10	8871255	8872375			chr10	43698835	43699825		chr1	170531469	170532818
	chr10	9279825	9281001			chr10	45503960	45504364		chr1	170898816	170899429
	chr10	9304191	9305637			chr10	47074072	47074689		chr1	172321479	172322330
	chr10	12490503	12491409			chr10	48317403	48318562		chr1	172444829	172445899
	chr10	12647322	12648433			chr10	50809722	50810315		chr1	172607989	172609003
	chr10	14629660	14630983			chr10	52263691	52264193		chr1	173031139	173032011
	chr10	15165206	15166413			chr10	54246369	54247255		chr1	173399083	173399681
	chr10	17157098	17158289			chr10	60515522	60516149		chr1	173990513	173992149
	chr10	22016427	22017250			chr10	61624189	61625191		chr1	174998290	174999251
	chr10	24758858	24759437			chr10	71168286	71169092		chr1	177554202	177555461
	chr10	29393714	29394980			chr10	73003625	73004410		chr1	178279793	178280858
	chr10	34985096	34985913			chr10	73768366	73769815		chr1	178505843	178507030
	chr10	43827369	43828015			chr10	73867155	73867433		chr1	178624819	178625670
	chr10	43849082	43849930			chr10	74081843	74082609		chr1	178986035	178986644
	chr10	45247986	45248990			chr10	75725496	75726320		chr1	179783723	179784780
	chr10	45965726	45966445			chr10	77118346	77119602		chr1	180136915	180137670
	chr10	47004181	47005100			chr10	78343429	78344024		chr1	180484663	180485568
	chr10	52339273	52340678			chr10	80922661	80923499		chr1	180490636	180492011
	chr10	55646250	55647053			chr10	81080688	81081410		chr1	181073664	181074943
	chr10	58106663	58107448			chr10	81091418	81091872		chr1	181081544	181082744
	chr10	58977596	58978776			chr10	82422487	82422907		chr1	181086489	181087559
	chr10	59416969	59417221			chr10	86189755	86190167		chr1	181088396	181088983
	chr10	63857946	63859102			chr10	86299687	86300718		chr1	181103595	181104999
	chr10	68874496	68875276			chr10	88344787	88345645		chr1	181128201	181129741
	chr10	69251802	69252801			chr10	93411932	93412704		chr1	181998301	181999533
	chr10	69577811	69578686			chr10	94651711	94652613		chr1	182070390	182071487
	chr10	81951308	81951863			chr10	95143269	95144255		chr1	182931696	182932413
	chr10	85955772	85956259			chr10	95506569	95507044		chr1	183029089	183030308
	chr10	86068247	86069259			chr10	98134908	98135548		chr1	183128914	183129687
	chr10	86111697	86112285			chr10	99309401	99310377		chr1	183203274	183204583
	chr10	89601961	89602410			chr10	99478296	99478817		chr1	183287632	183288508
	chr10	92078956	92079664			chr10	103124556	103124824		chr1	184922624	184924138
	chr10	93110395	93111753			chr10	104161274	104162059		chr1	185615318	185616042
	chr10	94581689	94582635			chr10	106568817	106569662		chr1	186627446	186628643
	chr10	95772689	95773854			chr10	109305617	109306711		chr1	188675855	188676542
	chr10	97168012	97169203			chr10	111910988	111911660		chr1	192708274	192709348
	chr10	98623495	98624594			chr10	112112938	112113921		chr1	193386723	193388087
	chr10	99087478	99087986			chr10	112114023	112114523		chr1	195561050	195561942
	chr10	99408787	99409271			chr10	112123830	112124888		chr1	196149849	196151177
	chr10	104433674	104434336			chr10	112215840	112217118		chr1	196692227	196693097
	chr10	112617286	112617882			chr10	112493056	112493709		chr1	198127792	198128613
	chr10	114538027	114539385			chr10	120183294	120183643		chr1	198412411	198413267
	chr10	115253161	115254376			chr10	120782358	120783197		chr1	198418103	198419551
	chr10	115842586	115843356			chr10	121497402	121497637		chr1	198626642	198627599
	chr10	116267153	116267863			chr10	121510209	121510413		chr1	198638072	198638743
	chr10	117080135	117081513			chr10	124066941	124068258		chr1	199241096	199242326
	chr10	117176941	117177483			chr10	124228262	124229297		chr1	200271125	200272310
	chr10	119368575	119369127			chr10	124235356	124236367		chr1	200384875	200386067
	chr10	123753686	123755107			chr10	124621266	124621759		chr1	200452235	200453190
	chr10	123902467	123902988			chr10	124868890	124869638		chr1	201243757	201244863
	chr10	126183717	126184400			chr10	126067415	126068258		chr1	201365922	201367170
	chr10	128842405	128843208			chr10	126889471	126890192		chr1	201430055	201430667
	chr10	129775679	129776315			chr10	127589607	127590037		chr1	201430813	201431573
	chr10	134388390	134389365			chr10	127591582	127592207		chr1	201683502	201684418
	chr11	1403631	1405069			chr10	129867524	129867908		chr1	201986818	201988565
	chr11	6336933	6337538			chr10	134330274	134331194		chr1	202003578	202004531
	chr11	7266930	7268116			chr10	134331959	134332367		chr1	202015024	202016767
	chr11	12269677	12270584			chr11	355426	356482		chr1	202025681	202026685
	chr11	14037090	14037546			chr11	364073	364873		chr1	203296059	203297349
	chr11	15914107	15915115			chr11	406721	407624		chr1	203481629	203482799
	chr11	16809612	16810292			chr11	460214	461136		chr1	203719901	203720671
	chr11	16967533	16968721			chr11	1580217	1581169		chr1	204048987	204050102
	chr11	19110949	19111335			chr11	1948081	1949892		chr1	204288409	204289883
	chr11	19237967	19238929			chr11	1989750	1990177		chr1	204386184	204387245
	chr11	19744960	19745768			chr11	2954638	2955123		chr1	204462608	204464130
	chr11	21493580	21494132			chr11	7302324	7302853		chr1	205253389	205254479
	chr11	21594450	21595096			chr11	8625378	8626220		chr1	205560735	205561748
	chr11	21970441	21970842			chr11	8854067	8854689		chr1	206491268	206491936
	chr11	22724592	22724884			chr11	10615592	10616560		chr1	206686048	206687503
	chr11	23309258	23310466			chr11	12097829	12098707		chr1	207413411	207415227
	chr11	23380627	23381632			chr11	12197253	12197762		chr1	207489474	207490490
	chr11	25462667	25463467			chr11	13237612	13238430		chr1	208041025	208043042
	chr11	26577838	26578723			chr11	20048650	20049459		chr1	208136234	208137533
	chr11	26606347	26606713			chr11	20153415	20154238		chr1	208305341	208306276
	chr11	27422942	27423946			chr11	22488289	22489012		chr1	208357343	208358497
	chr11	27903336	27904592			chr11	22897353	22897723		chr1	208412163	208412678
	chr11	28070911	28071860			chr11	27485878	27486265		chr1	209556358	209558044
	chr11	28324651	28326042			chr11	27695450	27695827		chr1	209562398	209563117
	chr11	29830345	29831084			chr11	34018618	34019656		chr1	209571592	209572861
	chr11	30762522	30763259			chr11	34051898	34052432		chr1	209589107	209590279
	chr11	30932475	30933428			chr11	34265264	34265916		chr1	209739459	209739708
	chr11	31903336	31904251			chr11	35132802	35133805		chr1	209750011	209750573
	chr11	32090460	32091356			chr11	35188019	35188717		chr1	209920810	209921969
	chr11	32130213	32131464			chr11	37525657	37526145		chr1	209988982	209990175
	chr11	33689432	33690384			chr11	37526457	37527204		chr1	210057297	210058436
	chr11	34871581	34872495			chr11	43839596	43840319		chr1	210424410	210425369
	chr11	35412515	35413296			chr11	43958711	43959628		chr1	210484265	210485625
	chr11	35643709	35643975			chr11	44467238	44468263		chr1	210546575	210548304
	chr11	41806211	41806934			chr11	59333310	59334049		chr1	210573685	210574448
	chr11	44782321	44782881			chr11	59524416	59524624		chr1	210757746	210758476
	chr11	45000156	45001812			chr11	60920633	60921314		chr1	211589377	211590829
	chr11	47280727	47281454			chr11	61048518	61049670		chr1	211643063	211643887
	chr11	48130932	48132002			chr11	61638504	61639303		chr1	211687383	211687840
	chr11	57209277	57209906			chr11	63766235	63767365		chr1	211688421	211689274
	chr11	58953390	58954094			chr11	64455766	64456403		chr1	211828113	211828876
	chr11	58968525	58969349			chr11	64602695	64603435		chr1	212101532	212102264
	chr11	60137799	60138857			chr11	65683076	65683668		chr1	212659145	212660043
	chr11	68147648	68149125			chr11	68082135	68082897		chr1	212731576	212732856
	chr11	70963456	70965106			chr11	71891829	71893035		chr1	212768850	212770092
	chr11	70994927	70995997			chr11	73675448	73675682		chr1	212838627	212839124
	chr11	73729298	73730113			chr11	75258486	75259252		chr1	214434509	214435472
	chr11	73780018	73781001			chr11	75976937	75978160		chr1	214502045	214502659
	chr11	75039565	75040503			chr11	76534408	76535046		chr1	214612778	214613819
	chr11	75083304	75083910			chr11	78357735	78357936		chr1	214619913	214621079
	chr11	75133077	75133933			chr11	82429159	82429748		chr1	214639833	214640892
	chr11	75734161	75735082			chr11	85871411	85871999		chr1	214746668	214748675
	chr11	76799560	76800052			chr11	86437266	86437846		chr1	215287012	215288347
	chr11	78618366	78619267			chr11	90202067	90202544		chr1	216394395	216395173
	chr11	82502091	82503802			chr11	90573101	90573699		chr1	216773823	216774990
	chr11	82707987	82709091			chr11	93868191	93868970		chr1	217833595	217834551
	chr11	82718648	82719787			chr11	93869233	93869840		chr1	218337244	218339183
	chr11	84148234	84149207			chr11	94464925	94465940		chr1	218633008	218634213
	chr11	86210496	86211491			chr11	102261497	102262236		chr1	220509761	220511226
	chr11	87749644	87750500			chr11	103303969	103305329		chr1	220543317	220544232
	chr11	88745481	88746666			chr11	103399910	103400426		chr1	220689163	220690353
	chr11	89289961	89291223			chr11	104643552	104643993		chr1	221612551	221613906
	chr11	90167872	90168501			chr11	111999061	111999849		chr1	221651061	221651911
	chr11	91782861	91783999			chr11	113072979	113073757		chr1	222005382	222005901
	chr11	92571802	92572986			chr11	113317527	113319322		chr1	222060002	222061241
	chr11	95745239	95745825			chr11	115195226	115195965		chr1	222628144	222629204
	chr11	95867769	95868342			chr11	120039509	120040355		chr1	222638277	222639406
	chr11	100719207	100720212			chr11	123010740	123010939		chr1	223254473	223255207
	chr11	101619477	101620808			chr11	123324552	123325562		chr1	223306862	223307719
	chr11	101636438	101637458			chr11	126243112	126243982		chr1	223841848	223843595
	chr11	101878196	101878877			chr11	129328067	129329224		chr1	224641858	224642724
	chr11	105733376	105733813			chr11	132502429	132503278		chr1	224690542	224692040
	chr11	106026989	106027594			chr12	3345593	3346456		chr1	225641814	225643038
	chr11	106353669	106354569			chr12	4120695	4121344		chr1	225662495	225663323
	chr11	106410624	106411326			chr12	4251883	4252498		chr1	225959870	225960437
	chr11	107447312	107448255			chr12	6389118	6389671		chr1	226062799	226063924
	chr11	107611739	107612185			chr12	8113143	8113761		chr1	226297293	226298774
	chr11	108766374	108767289			chr12	8147892	8148532		chr1	226309224	226310676
	chr11	109893115	109893845			chr12	10357727	10358448		chr1	227975205	227976724
	chr11	111180712	111181789			chr12	13340121	13340886		chr1	228200957	228201554
	chr11	111198548	111199335			chr12	15954664	15955330		chr1	228318363	228319739
	chr11	111205030	111206627			chr12	28134761	28135236		chr1	230219842	230221256
	chr11	111307325	111307891			chr12	32142859	32143330		chr1	230240280	230241902
	chr11	113272392	113272824			chr12	45629313	45629795		chr1	231346942	231347726
	chr11	113906832	113907543			chr12	45809160	45809681		chr1	231556608	231558637
	chr11	114150727	114151993			chr12	50360842	50361512		chr1	232765569	232766695
	chr11	114210908	114211783			chr12	50614101	50614434		chr1	233790332	233791565
	chr11	116063882	116065240			chr12	50936218	50936701		chr1	234445113	234446176
	chr11	116722983	116723715			chr12	53365280	53365722		chr1	234700074	234701179
	chr11	117588276	117589055			chr12	53821811	53822434		chr1	234735264	234736604
	chr11	118148003	118148373			chr12	54089684	54089824		chr1	234792303	234793632
	chr11	118209236	118209920			chr12	54239244	54239561		chr1	234908104	234908867
	chr11	118491298	118492360			chr12	54772921	54773106		chr1	235132757	235134548
	chr11	119404596	119405076			chr12	58188887	58189477		chr1	236073580	236074442
	chr11	119978878	119980207			chr12	69928240	69928634		chr1	236080493	236081555
	chr11	120091827	120092443			chr12	70360103	70360986		chr1	236618398	236619144
	chr11	120302418	120303309			chr12	71054681	71054980		chr1	236629068	236629803
	chr11	120418402	120419073			chr12	78333647	78334340		chr1	236665896	236666917
	chr11	120678140	120678709			chr12	78334489	78334778		chr1	241754346	241755338
	chr11	121329962	121330672			chr12	80028730	80029387		chr1	241774374	241774824
	chr11	121348850	121349631			chr12	83045336	83045761		chr1	241869487	241871123
	chr11	122310542	122311875			chr12	83134064	83134832		chr1	241912114	241913921
	chr11	122376077	122376838			chr12	84895895	84896914		chr1	242107575	242108846
	chr11	122942808	122943488			chr12	90484690	90485870		chr1	244012419	244014610
	chr11	122953286	122954684			chr12	92945624	92946406		chr1	244436144	244436651
	chr11	123117856	123118214			chr12	93293177	93294112		chr1	244485718	244487037
	chr11	124272289	124272900			chr12	93332284	93333070		chr1	245206036	245206632
	chr11	124831953	124832433			chr12	93367407	93367877		chr1	246149706	246150758
	chr11	124906768	124907611			chr12	93531505	93532315		chr1	246771814	246773155
	chr11	124993131	124994403			chr12	96820952	96821696		chr1	246862033	246863059
	chr11	125081302	125082289			chr12	104775513	104776055		chr1	246868367	246869286
	chr11	125822448	125823277			chr12	105647516	105648290		chr1	247289489	247290560
	chr11	125949511	125950623			chr12	106505877	106506678		chr1	247373444	247374441
	chr11	125983446	125983877			chr12	109870455	109871027		chr1	247535983	247536518
	chr11	125985620	125986279			chr12	110278257	110278986		chr1	247553441	247554060
	chr11	126180239	126181025			chr12	110661472	110662073		chr1	248069552	248070335
	chr11	126215739	126216543			chr12	116354679	116355460		chr1	249157062	249157664
	chr11	126217739	126218372			chr12	118539830	118540305		chr1	249166865	249168920
	chr11	128159980	128160644			chr12	120699901	120700628		chr10	6205363	6206400
	chr11	128161566	128162042			chr12	122948220	122949162		chr10	10952981	10954119
	chr11	128356297	128357331			chr12	123293368	123293896		chr10	11799449	11800999
	chr11	128452471	128453310			chr12	123401978	123402832		chr10	11916361	11918349
	chr11	128523575	128524333			chr12	124869799	124870347		chr10	12375095	12376713
	chr11	128883719	128884666			chr12	125121985	125122623		chr10	14695325	14696216
	chr11	129060059	129060437			chr12	125197518	125198321		chr10	17104082	17105750
	chr11	129193924	129194973			chr12	126977715	126978657		chr10	24671991	24673143
	chr11	129462915	129463649			chr12	127777988	127778378		chr10	24772177	24773116
	chr11	129657376	129658519			chr12	131886622	131886988		chr10	29947785	29948652
	chr11	129697907	129699786			chr13	20701736	20703140		chr10	30073025	30073742
	chr11	129709970	129710650			chr13	22009893	22010282		chr10	31891899	31893036
	chr11	134209597	134210505			chr13	24345777	24346432		chr10	32048122	32049663
	chr11	134367408	134368094			chr13	27272700	27273096		chr10	35595532	35596764
	chr11	134373991	134375284			chr13	28173986	28174520		chr10	35736596	35738089
	chr11	134449180	134450416			chr13	28755493	28756065		chr10	43950248	43951602
	chr11	134477779	134479063			chr13	31746096	31747170		chr10	45360120	45360690
	chr12	617799	618396			chr13	33962195	33963031		chr10	47395760	47396585
	chr12	1849520	1850303			chr13	34515129	34515530		chr10	48342046	48343218
	chr12	5377276	5378150			chr13	38230450	38231174		chr10	52177344	52178704
	chr12	6344477	6345110			chr13	41342450	41342590		chr10	52419499	52420392
	chr12	7096957	7097764			chr13	43570710	43571082		chr10	54078691	54079409
	chr12	12735410	12736344			chr13	44762261	44762876		chr10	54202820	54204056
	chr12	13254822	13255294			chr13	44874996	44875823		chr10	54643596	54644537
	chr12	14930166	14930585			chr13	47378478	47378954		chr10	60615911	60617183
	chr12	15087512	15088285			chr13	64210299	64210817		chr10	61724837	61725850
	chr12	16482189	16482885			chr13	75939810	75940304		chr10	64996008	64996901
	chr12	16610301	16611955			chr13	85097037	85097304		chr10	65312694	65313464
	chr12	16676367	16677697			chr13	91067383	91067759		chr10	65389211	65390761
	chr12	16684373	16685343			chr13	99649978	99650898		chr10	65471687	65472790
	chr12	17794615	17795267			chr13	100084828	100085401		chr10	65631765	65632390
	chr12	18583438	18583825			chr13	100308448	100308652		chr10	69523224	69525082
	chr12	18828701	18829691			chr13	101780044	101780392		chr10	69913256	69914314
	chr12	19240890	19241384			chr13	103109625	103110018		chr10	71218125	71219553
	chr12	19699474	19700526			chr13	103244727	103245104		chr10	73619938	73621093
	chr12	20799276	20800061			chr13	103377090	103377686		chr10	74057112	74058524
	chr12	21827867	21829032			chr13	106317383	106318109		chr10	74079233	74080188
	chr12	21862132	21862816			chr13	106466426	106467511		chr10	75648255	75649387
	chr12	22530657	22531774			chr13	106643673	106644812		chr10	79648923	79650136
	chr12	22568481	22569451			chr13	106803346	106804255		chr10	79658091	79659461
	chr12	23266468	23267171			chr13	107001408	107002109		chr10	80062520	80063605
	chr12	25032324	25033154			chr13	109616002	109617217		chr10	81024332	81025350
	chr12	25808474	25809675			chr13	109798032	109798172		chr10	81918303	81919265
	chr12	25921622	25922723			chr13	109924299	109925245		chr10	85938769	85939546
	chr12	27762939	27763844			chr13	110088294	110089477		chr10	86372924	86373818
	chr12	28650743	28651581			chr13	110669760	110670578		chr10	88159603	88161207
	chr12	29317352	29318296			chr13	111100616	111101280		chr10	88470674	88471910
	chr12	29394712	29395750			chr13	111607394	111608192		chr10	88963245	88964310
	chr12	31391619	31392058			chr13	113312422	113313107		chr10	91226081	91227087
	chr12	39975296	39976163			chr14	20415658	20416062		chr10	91681103	91682223
	chr12	40404708	40405848			chr14	20957560	20958180		chr10	95196807	95197862
	chr12	42524260	42525522			chr14	26669802	26670507		chr10	95204976	95206375
	chr12	42963116	42964296			chr14	48820246	48820966		chr10	95225490	95226449
	chr12	43315478	43316539			chr14	53301876	53302616		chr10	99166813	99167529
	chr12	44382717	44383471			chr14	55543777	55544808		chr10	99301752	99303237
	chr12	44610794	44611619			chr14	55914582	55915524		chr10	100220259	100221184
	chr12	45653247	45654748			chr14	58299807	58300537		chr10	102241318	102242634
	chr12	53718572	53718899			chr14	61736147	61736789		chr10	102802285	102803394
	chr12	53955297	53956024			chr14	69154260	69154812		chr10	105631590	105632638
	chr12	55285800	55286389			chr14	74100238	74100721		chr10	105641237	105642093
	chr12	55329116	55329973			chr14	77511742	77512435		chr10	105667681	105668786
	chr12	57977124	57977505			chr14	77534342	77534853		chr10	111611883	111612823
	chr12	58542200	58542751			chr14	78129652	78130189		chr10	112157991	112159530
	chr12	58696210	58696915			chr14	81713111	81714415		chr10	112167616	112168538
	chr12	58807511	58808727			chr14	89017444	89018401		chr10	112170077	112170699
	chr12	59797022	59797776			chr14	95949321	95950362		chr10	112431658	112432625
	chr12	60045087	60046235			chr14	96013613	96014670		chr10	112533655	112535192
	chr12	60130262	60131195			chr14	96552787	96553400		chr10	114501118	114503382
	chr12	60366625	60368043			chr14	99849392	99850130		chr10	114675221	114676048
	chr12	60494069	60495210			chr14	102094837	102095386		chr10	114833279	114834162
	chr12	60788353	60789102			chr14	103838926	103839240		chr10	114846737	114847762
	chr12	63054463	63055171			chr14	105147998	105149014		chr10	116031183	116032170
	chr12	63193587	63194244			chr15	31684062	31684854		chr10	116079745	116081050
	chr12	63260083	63261462			chr15	33534004	33534737		chr10	116095889	116097424
	chr12	63670405	63670975			chr15	33571073	33571494		chr10	116259147	116260384
	chr12	64294435	64295764			chr15	35007658	35007745		chr10	118647722	118648843
	chr12	64474155	64475265			chr15	35014038	35014916		chr10	118706538	118707159
	chr12	65556902	65557918			chr15	35292633	35293177		chr10	118976141	118977263
	chr12	66042101	66043343			chr15	36720345	36720929		chr10	121220584	121221720
	chr12	67256944	67257869			chr15	39488173	39488733		chr10	121441556	121442235
	chr12	67788290	67788947			chr15	39696597	39697446		chr10	122738108	122739595
	chr12	67828728	67829172			chr15	42376666	42377309		chr10	123338673	123340411
	chr12	68767887	68769281			chr15	49015134	49015951		chr10	123778262	123779539
	chr12	72035335	72036662			chr15	51296294	51296799		chr10	124052902	124054126
	chr12	72393667	72394089			chr15	56200016	56200783		chr10	126552744	126553760
	chr12	72583093	72583728			chr15	56298304	56299098		chr10	126604789	126606140
	chr12	72739442	72740808			chr15	67175601	67176275		chr10	128810659	128812313
	chr12	73777165	73778195			chr15	68548952	68549763		chr10	129743334	129744532
	chr12	74006047	74007067			chr15	71335602	71336004		chr10	130427490	130428302
	chr12	74071666	74072773			chr15	71737303	71737875		chr10	131925774	131926739
	chr12	74710617	74711079			chr15	74714917	74716101		chr10	131936514	131937525
	chr12	75291179	75292020			chr15	78180059	78181086		chr10	134133678	134134237
	chr12	75663558	75664648			chr15	89166375	89166612		chr10	134220789	134222932
	chr12	76177853	76178989			chr15	93604992	93605372		chr10	134260291	134262101
	chr12	76271605	76272695			chr15	96227928	96228352		chr11	2223355	2224384
	chr12	76345312	76346010			chr15	98667137	98667719		chr11	2277617	2279217
	chr12	77015335	77015822			chr15	98698094	98698919		chr11	2932786	2934661
	chr12	77443453	77443876			chr15	99864120	99864486		chr11	3925939	3927146
	chr12	77687499	77688252			chr16	2885699	2886561		chr11	7686646	7687443
	chr12	78540141	78540731			chr16	8823737	8824735		chr11	8709603	8710929
	chr12	79413315	79414376			chr16	8971891	8973016		chr11	9384564	9386404
	chr12	79568368	79568788			chr16	9162047	9162837		chr11	9587336	9588070
	chr12	79738711	79738986			chr16	22584400	22584780		chr11	9590200	9590724
	chr12	79768390	79769502			chr16	29280194	29280902		chr11	9634699	9636190
	chr12	79960148	79960866			chr16	31063472	31063941		chr11	10510549	10511325
	chr12	80548006	80548828			chr16	34441784	34443318		chr11	10757023	10758198
	chr12	80898074	80898996			chr16	46893665	46894261		chr11	10920719	10922430
	chr12	81231775	81232515			chr16	47939273	47940084		chr11	12087534	12088970
	chr12	81651784	81652059			chr16	53117917	53118421		chr11	12188082	12189420
	chr12	81775661	81776469			chr16	54227605	54228582		chr11	12714921	12715978
	chr12	83409484	83410587			chr16	56894813	56895563		chr11	12745095	12745843
	chr12	85268017	85268820			chr16	57019569	57020072		chr11	12824072	12824803
	chr12	85862301	85863022			chr16	58695145	58695602		chr11	14402211	14403257
	chr12	85969359	85969789			chr16	66547135	66547423		chr11	15671273	15672424
	chr12	86215051	86216252			chr16	67051815	67052328		chr11	16939560	16940635
	chr12	86658516	86659407			chr16	67089523	67089990		chr11	19999935	20001019
	chr12	87479961	87480625			chr16	67211625	67212595		chr11	20016314	20017172
	chr12	88699090	88699857			chr16	67240812	67242078		chr11	20133535	20134478
	chr12	88794766	88795309			chr16	68765953	68766820		chr11	20388739	20389473
	chr12	89209511	89210673			chr16	70727853	70728400		chr11	27230919	27231711
	chr12	89606093	89606619			chr16	71446053	71446886		chr11	33082620	33083632
	chr12	89784490	89785412			chr16	73685599	73685771		chr11	34296165	34297007
	chr12	89810946	89812021			chr16	74482834	74483346		chr11	34675139	34676170
	chr12	90057430	90058678			chr16	74495960	74496809		chr11	35061727	35062566
	chr12	90311856	90312891			chr16	75130677	75130969		chr11	35948749	35949823
	chr12	90313188	90313616			chr16	75144855	75145594		chr11	36171060	36171798
	chr12	90356414	90356807			chr16	75411612	75412324		chr11	36768500	36769163
	chr12	91393751	91394355			chr16	75854468	75855310		chr11	43665053	43666563
	chr12	91815878	91817367			chr16	76838762	76839506		chr11	43852266	43853041
	chr12	92449658	92450399			chr16	77245988	77248044		chr11	44883342	44884354
	chr12	93409535	93410430			chr16	78717743	78718631		chr11	46384457	46385534
	chr12	93413968	93414677			chr16	82687090	82688029		chr11	46847748	46848868
	chr12	94082541	94083656			chr16	84565369	84566335		chr11	47945349	47946473
	chr12	95711596	95712511			chr16	84975357	84976032		chr11	47968168	47969276
	chr12	96005312	96006138			chr16	87240485	87241930		chr11	48071283	48072183
	chr12	97946265	97946890			chr16	87520912	87521505		chr11	56700001	56700912
	chr12	97950065	97950581			chr17	25675947	25677108		chr11	57045310	57046081
	chr12	98095408	98096077			chr17	26707161	26707629		chr11	57060262	57061554
	chr12	98457708	98458979			chr17	28037585	28038298		chr11	57078269	57079410
	chr12	99421101	99421839			chr17	29981855	29982560		chr11	57089484	57090447
	chr12	99437182	99437411			chr17	30001240	30002289		chr11	57545849	57546492
	chr12	100627970	100628764			chr17	38666501	38666862		chr11	57548668	57549453
	chr12	101853437	101854175			chr17	39735681	39737665		chr11	57566432	57567168
	chr12	102001730	102002959			chr17	40580310	40580698		chr11	57670924	57672174
	chr12	102009452	102010541			chr17	48255048	48256141		chr11	59033771	59034367
	chr12	102489539	102489909			chr17	50104532	50105653		chr11	59327464	59328982
	chr12	102563585	102564352			chr17	57170857	57171536		chr11	60897115	60897943
	chr12	102956721	102958424			chr17	62675828	62676420		chr11	61394016	61394851
	chr12	103795259	103795892			chr17	78591342	78591454		chr11	62267001	62268356
	chr12	104443219	104444063			chr17	79093029	79093803		chr11	62320659	62321832
	chr12	105608389	105609843			chr17	80454856	80455284		chr11	64035585	64038152
	chr12	106254226	106255135			chr18	3794409	3795181		chr11	64102536	64103230
	chr12	108512549	108513950			chr18	8106062	8106966		chr11	65239358	65239949
	chr12	110302152	110303133			chr18	8800077	8801516		chr11	65244440	65245670
	chr12	115025616	115026425			chr18	8948474	8949344		chr11	65254678	65256217
	chr12	115250481	115251670			chr18	18654739	18655573		chr11	65585279	65585991
	chr12	115695289	115696197			chr18	20131736	20132173		chr11	66079166	66080762
	chr12	115912278	115913324			chr18	20817325	20818142		chr11	67188056	67189215
	chr12	116201299	116202393			chr18	21095824	21096333		chr11	68889728	68890928
	chr12	117580566	117581467			chr18	21792871	21793506		chr11	69251487	69252579
	chr12	117924720	117925786			chr18	26734523	26735396		chr11	70079208	70080420
	chr12	118122794	118123771			chr18	26743988	26744558		chr11	71009956	71011078
	chr12	121058209	121059016			chr18	26745085	26745762		chr11	72905628	72906701
	chr12	121664998	121665519			chr18	29302417	29302625		chr11	72938387	72939722
	chr12	122582197	122583228			chr18	29929806	29930247		chr11	73371897	73372835
	chr12	122595466	122596241			chr18	34124015	34124788		chr11	73490182	73491102
	chr12	123436930	123437142			chr18	37033676	37034453		chr11	73849574	73850258
	chr12	123560205	123560837			chr18	37379505	37380086		chr11	75945875	75947879
	chr12	123930166	123931097			chr18	39878631	39878994		chr11	78426264	78427319
	chr12	125167753	125168191			chr18	42117239	42118017		chr11	82406530	82407559
	chr12	125608943	125610197			chr18	42234377	42235190		chr11	82569328	82570219
	chr12	125667734	125668216			chr18	46074388	46075053		chr11	82952258	82952703
	chr12	130581990	130583422			chr18	46374706	46375564		chr11	83547757	83548636
	chr12	130621243	130622383			chr18	47123648	47124453		chr11	85555142	85556382
	chr12	130663494	130664413			chr18	48661549	48662055		chr11	85600656	85601555
	chr12	130824187	130825196			chr18	49141234	49142077		chr11	85893954	85895154
	chr12	130835415	130836596			chr18	49686855	49687481		chr11	86234961	86236027
	chr12	131310249	131311163			chr18	53457359	53458039		chr11	86343541	86344502
	chr12	133199107	133200473			chr18	53500471	53501322		chr11	86451514	86452503
	chr13	22039374	22041131			chr18	55853896	55854360		chr11	86454293	86455183
	chr13	24700697	24701837			chr18	56675306	56676183		chr11	86626914	86628036
	chr13	28051189	28052084			chr18	57590419	57590682		chr11	86710602	86711752
	chr13	31247594	31248796			chr18	65192426	65192944		chr11	87063695	87064744
	chr13	31406768	31407384			chr18	68040042	68041208		chr11	93885039	93886012
	chr13	35923770	35924621			chr18	68083150	68083588		chr11	94356043	94356821
	chr13	40036110	40036891			chr19	1507799	1508483		chr11	94410671	94412580
	chr13	40807638	40808687			chr19	2028457	2029191		chr11	94509255	94510166
	chr13	41110732	41111648			chr19	2540502	2541283		chr11	94840354	94841285
	chr13	42245043	42245886			chr19	4556072	4556985		chr11	94867555	94868202
	chr13	42548403	42549490			chr19	4713365	4714107		chr11	94987276	94988042
	chr13	44792498	44793403			chr19	9165466	9165960		chr11	95770558	95771893
	chr13	46700551	46701016			chr19	9185958	9186822		chr11	95828934	95829810
	chr13	49973711	49974476			chr19	10571731	10572434		chr11	95855237	95856595
	chr13	50134058	50135478			chr19	11805431	11806312		chr11	95975927	95977176
	chr13	61339639	61340560			chr19	13076189	13076665		chr11	96047071	96048244
	chr13	61518066	61519854			chr19	14616278	14617225		chr11	96197056	96197637
	chr13	70138945	70139908			chr19	17940885	17942611		chr11	96197929	96198208
	chr13	73614660	73615860			chr19	18402625	18403444		chr11	101348657	101350156
	chr13	73712217	73713936			chr19	19062311	19062863		chr11	101881326	101882181
	chr13	73737168	73738009			chr19	19080368	19080680		chr11	102048519	102049724
	chr13	73742871	73743614			chr19	23731898	23732525		chr11	102126677	102127628
	chr13	73899217	73900887			chr19	30178040	30178994		chr11	102138420	102139827
	chr13	73910931	73911413			chr19	42069890	42070450		chr11	102176356	102178344
	chr13	73972951	73974190			chr19	43967227	43968641		chr11	102434494	102435432
	chr13	74002345	74002674			chr19	46031145	46032246		chr11	102470013	102471150
	chr13	74328904	74329347			chr19	46518266	46518981		chr11	103196529	103197364
	chr13	74352309	74353638			chr19	48836965	48837595		chr11	105115009	105115899
	chr13	74512302	74513099			chr19	48901721	48902421		chr11	106576873	106577618
	chr13	76006202	76007538			chr19	57813232	57813911		chr11	107433397	107433958
	chr13	76032704	76033660			chr2	8738053	8738733		chr11	107710792	107712242
	chr13	76248638	76248939			chr2	9921236	9921912		chr11	108211112	108212249
	chr13	76265276	76266153			chr2	10429655	10430476		chr11	109762473	109763631
	chr13	77047590	77048023			chr2	10654845	10655436		chr11	109784545	109786295
	chr13	77717326	77718434			chr2	12008128	12008496		chr11	109816597	109817614
	chr13	77965519	77966329			chr2	18011540	18012295		chr11	110066543	110067575
	chr13	78353677	78354531			chr2	20353071	20353627		chr11	111297165	111298730
	chr13	80659841	80660916			chr2	20591502	20592175		chr11	111990608	111991865
	chr13	80887350	80888507			chr2	20714511	20714912		chr11	112027707	112028463
	chr13	82312335	82312926			chr2	23824554	23825714		chr11	112160285	112161577
	chr13	83201161	83201809			chr2	27928702	27929604		chr11	112192162	112193103
	chr13	84071824	84072954			chr2	27984403	27984734		chr11	117777905	117778548
	chr13	86625350	86626370			chr2	28668470	28669055		chr11	118493693	118494479
	chr13	87926200	87926790			chr2	36734570	36734785		chr11	118560305	118561207
	chr13	89561158	89561955			chr2	37763175	37763600		chr11	118798700	118800746
	chr13	89850903	89851818			chr2	43163661	43164820		chr11	118800914	118801256
	chr13	90166681	90167664			chr2	46451962	46452403		chr11	119566960	119567989
	chr13	90797110	90798577			chr2	47082464	47083245		chr11	121525048	121527147
	chr13	91855532	91856414			chr2	53739098	53739917		chr11	122450757	122452245
	chr13	92027430	92027901			chr2	56065926	56066098		chr11	122673917	122675423
	chr13	95854120	95855027			chr2	63925993	63926444		chr11	122727091	122727908
	chr13	95923217	95924111			chr2	65086167	65087330		chr11	123015926	123016715
	chr13	96890513	96891824			chr2	65103226	65103810		chr11	123381784	123382385
	chr13	97197151	97197703			chr2	69365773	69366558		chr11	123451156	123451951
	chr13	97785917	97786894			chr2	69387182	69387471		chr11	124615772	124617305
	chr13	98866182	98867680			chr2	70224502	70225122		chr11	124745774	124746813
	chr13	99068192	99069325			chr2	74652559	74653142		chr11	124939559	124941126
	chr13	99843742	99844741			chr2	74973407	74974098		chr11	124952504	124954124
	chr13	100119901	100120432			chr2	75290841	75291012		chr11	125384186	125384863
	chr13	100133513	100134234			chr2	85186358	85186739		chr11	126301182	126302492
	chr13	102888047	102888560			chr2	85998974	86000228		chr11	128080144	128080822
	chr13	103733746	103734396			chr2	87842070	87842776		chr11	128318118	128319499
	chr13	107910717	107911661			chr2	88650182	88650843		chr11	128366310	128367822
	chr13	111829490	111830715			chr2	88797247	88797588		chr11	129185312	129186590
	chr14	21139974	21140905			chr2	95958494	95959287		chr11	129233651	129234560
	chr14	21182920	21183675			chr2	96054565	96055333		chr11	129731058	129732371
	chr14	21323804	21324152			chr2	96099923	96100677		chr11	130015938	130017100
	chr14	24057989	24058810			chr2	97158816	97159493		chr11	130035826	130036806
	chr14	24080435	24081266			chr2	97855315	97855402		chr11	130304317	130305147
	chr14	25308735	25309947			chr2	98795533	98796083		chr11	130717138	130717920
	chr14	25317466	25318179			chr2	100908465	100908986		chr11	130902473	130903671
	chr14	25330185	25331411			chr2	101368891	101369398		chr11	133797351	133798325
	chr14	25601724	25602345			chr2	102026941	102027752		chr12	1714394	1715713
	chr14	26750431	26751113			chr2	102474640	102475532		chr12	3409113	3409983
	chr14	26870142	26871138			chr2	106127099	106128056		chr12	3419794	3420773
	chr14	27436053	27436847			chr2	106406756	106407938		chr12	4140130	4140911
	chr14	29135958	29136889			chr2	109538496	109539061		chr12	4416904	4417537
	chr14	30364627	30365397			chr2	112158577	112159610		chr12	6202035	6202919
	chr14	30365484	30365930			chr2	112484968	112485694		chr12	6323907	6325714
	chr14	30375468	30376742			chr2	113648924	113649679		chr12	6387164	6388205
	chr14	30683402	30684124			chr2	113956155	113957061		chr12	6403478	6404784
	chr14	30697175	30697367			chr2	114807436	114807841		chr12	6472442	6473478
	chr14	30722019	30722949			chr2	117509685	117509977		chr12	8178898	8180275
	chr14	30919577	30920442			chr2	118880910	118882182		chr12	10547216	10549092
	chr14	31633119	31633870			chr2	121019845	121020811		chr12	10869114	10869886
	chr14	32475448	32476465			chr2	129018058	129018908		chr12	12857329	12858047
	chr14	32694055	32694901			chr2	131010415	131011381		chr12	12956050	12956523
	chr14	32776864	32777804			chr2	131585187	131585928		chr12	12956825	12957842
	chr14	32976324	32977271			chr2	131638997	131640251		chr12	13036140	13036912
	chr14	33634189	33635340			chr2	133197181	133197867		chr12	13253819	13254693
	chr14	34672319	34673286			chr2	134894444	134895221		chr12	13288294	13289282
	chr14	34696913	34697696			chr2	139372658	139373347		chr12	13318409	13319103
	chr14	36346329	36346950			chr2	140978914	140979309		chr12	13408690	13409264
	chr14	36696473	36697793			chr2	143624716	143625056		chr12	13542730	13543912
	chr14	37220149	37221045			chr2	150170064	150170438		chr12	14392241	14393755
	chr14	37324897	37326030			chr2	150267241	150268010		chr12	14426243	14427382
	chr14	37343584	37344675			chr2	151352453	151353251		chr12	14666940	14667492
	chr14	37451048	37451970			chr2	153098350	153099000		chr12	14706979	14708269
	chr14	37465129	37466283			chr2	153192985	153193383		chr12	14782909	14783535
	chr14	37917078	37917857			chr2	153782076	153782843		chr12	16108959	16110083
	chr14	38015565	38016675			chr2	154260239	154260934		chr12	17092782	17093397
	chr14	39308824	39309516			chr2	159846697	159847605		chr12	19584436	19585576
	chr14	39336831	39337065			chr2	160612092	160612708		chr12	19773078	19773814
	chr14	39862141	39863191			chr2	160947677	160948774		chr12	22428377	22429633
	chr14	40062580	40063177			chr2	161070864	161071621		chr12	22563240	22563926
	chr14	40591903	40592752			chr2	162093849	162095814		chr12	25538527	25540690
	chr14	40682627	40683862			chr2	163335184	163335660		chr12	26266700	26267952
	chr14	40740660	40741232			chr2	163782894	163783748		chr12	26427238	26428535
	chr14	43934153	43934550			chr2	165576774	165577365		chr12	26451774	26452552
	chr14	44090357	44090821			chr2	165776891	165777417		chr12	27702156	27703764
	chr14	45236445	45237318			chr2	167037944	167038372		chr12	32551877	32553396
	chr14	45240478	45241464			chr2	168235520	168235606		chr12	38450322	38451412
	chr14	45264878	45265374			chr2	168953521	168954648		chr12	38542939	38544096
	chr14	45272401	45272796			chr2	169421621	169422294		chr12	43354936	43355779
	chr14	45581984	45583139			chr2	172873689	172874061		chr12	45692298	45693627
	chr14	46279054	46280023			chr2	173113335	173114069		chr12	48146900	48147747
	chr14	46874151	46875085			chr2	173237163	173238157		chr12	48394667	48396336
	chr14	49945222	49946661			chr2	175863161	175863461		chr12	51012897	51013458
	chr14	50378350	50378886			chr2	178628137	178628714		chr12	51764985	51766109
	chr14	50511773	50512246			chr2	182649256	182649859		chr12	52426540	52427208
	chr14	50548319	50549562			chr2	187408740	187409577		chr12	52540653	52541580
	chr14	51066740	51067364			chr2	189961519	189962037		chr12	53764348	53765688
	chr14	51240401	51240676			chr2	192477063	192477928		chr12	53886352	53887475
	chr14	52124458	52125138			chr2	192500225	192501189		chr12	54752281	54753581
	chr14	52339836	52340722			chr2	196183641	196184116		chr12	57569087	57569957
	chr14	54080210	54081352			chr2	196487622	196488144		chr12	57855406	57856770
	chr14	55203822	55205163			chr2	201621081	201622315		chr12	58258705	58259679
	chr14	55284827	55285695			chr2	208199338	208200101		chr12	58461196	58462067
	chr14	55354870	55355544			chr2	210296267	210297182		chr12	59434387	59436010
	chr14	55588864	55590142			chr2	212476094	212476771		chr12	59449123	59449989
	chr14	55802941	55803204			chr2	213511302	213512152		chr12	63118606	63119288
	chr14	56007670	56008612			chr2	213708479	213709073		chr12	64311592	64313066
	chr14	56513097	56514034			chr2	215970389	215971112		chr12	64574648	64576153
	chr14	58932184	58932917			chr2	217404542	217405306		chr12	67986356	67987429
	chr14	59679038	59679486			chr2	217531401	217531619		chr12	68758541	68759576
	chr14	60823603	60824224			chr2	219017569	219018102		chr12	68978230	68978970
	chr14	61328922	61329387			chr2	220553260	220554201		chr12	71039274	71040168
	chr14	64138765	64139757			chr2	220833237	220833975		chr12	72103669	72104827
	chr14	64713314	64713855			chr2	221712179	221712960		chr12	74436817	74437617
	chr14	65427387	65428204			chr2	222861862	222862411		chr12	75283298	75284378
	chr14	65693643	65694385			chr2	223620919	223622412		chr12	75571725	75572418
	chr14	66060862	66061324			chr2	223824000	223824499		chr12	76256416	76257730
	chr14	67895091	67895907			chr2	223836512	223837250		chr12	76337618	76338989
	chr14	68658216	68659077			chr2	224557189	224557358		chr12	76371247	76372398
	chr14	68773477	68774442			chr2	230353393	230354284		chr12	76552156	76552942
	chr14	70046553	70047258			chr2	231555634	231556309		chr12	77718329	77719542
	chr14	71488372	71489639			chr2	231639156	231639596		chr12	78319274	78320212
	chr14	71714473	71715855			chr2	232478131	232479533		chr12	79097574	79099021
	chr14	72125599	72126326			chr2	236577485	236578251		chr12	79760552	79761657
	chr14	74741789	74742661			chr2	236611364	236612233		chr12	79801591	79802366
	chr14	75029429	75030331			chr2	238206974	238207805		chr12	79817806	79818553
	chr14	76177525	76177774			chr2	239194272	239194920		chr12	79940709	79942352
	chr14	77381053	77381381			chr2	241389379	241390308		chr12	80580353	80581057
	chr14	77679459	77680313			chr20	2089552	2090012		chr12	80715065	80716320
	chr14	78046910	78048028			chr20	4116157	4116727		chr12	81171453	81172704
	chr14	78165742	78166260			chr20	5053605	5054514		chr12	84901890	84903239
	chr14	78328600	78328918			chr20	10308890	10309761		chr12	87105962	87106844
	chr14	80351111	80352023			chr20	13080113	13080774		chr12	89247612	89248559
	chr14	80522152	80523420			chr20	17485168	17486604		chr12	89511052	89511939
	chr14	81080673	81081881			chr20	17574847	17575923		chr12	89618768	89620174
	chr14	81130574	81132003			chr20	17591629	17593317		chr12	90150262	90151310
	chr14	81630444	81631006			chr20	17815746	17816522		chr12	90162717	90163579
	chr14	81848456	81849651			chr20	17830176	17831422		chr12	92172307	92173424
	chr14	81874711	81875546			chr20	18178080	18178771		chr12	92734335	92735386
	chr14	81938368	81939442			chr20	18205484	18206375		chr12	93178918	93179533
	chr14	81975926	81976883			chr20	18257472	18257848		chr12	93515767	93516838
	chr14	82027384	82027954			chr20	20340948	20341307		chr12	93792926	93793440
	chr14	84869640	84870727			chr20	22314681	22315075		chr12	94018385	94019461
	chr14	84932042	84933037			chr20	22672210	22672961		chr12	94135418	94136786
	chr14	85746282	85746954			chr20	22697443	22698402		chr12	95510558	95511392
	chr14	85798763	85799407			chr20	22756084	22756933		chr12	95597852	95598615
	chr14	85934852	85935554			chr20	22776085	22777076		chr12	96199507	96200614
	chr14	86947193	86947909			chr20	23564227	23564501		chr12	96487329	96488726
	chr14	88812348	88813149			chr20	23918062	23918639		chr12	96612884	96614392
	chr14	88934218	88935534			chr20	24726695	24727362		chr12	97113523	97114806
	chr14	88939936	88940755			chr20	30175381	30176017		chr12	97282753	97284122
	chr14	89361476	89362149			chr20	30183433	30184339		chr12	97962200	97963236
	chr14	89493304	89493931			chr20	35515469	35515901		chr12	98790920	98791745
	chr14	89805692	89807019			chr20	39259811	39260299		chr12	98884398	98885398
	chr14	89888934	89889598			chr20	42120704	42121259		chr12	99029530	99030464
	chr14	90392787	90394195			chr20	44534213	44534625		chr12	100556995	100558193
	chr14	90975038	90975595			chr20	46081728	46082535		chr12	100622924	100624191
	chr14	92040170	92041252			chr20	49598666	49599206		chr12	101062609	101063191
	chr14	92210142	92211019			chr20	49608948	49609875		chr12	102287982	102289224
	chr14	92338672	92339311			chr20	52421831	52422973		chr12	102329442	102330695
	chr14	92814395	92815219			chr20	52757129	52758405		chr12	103954076	103955310
	chr14	93725088	93725873			chr20	55780523	55781143		chr12	103968945	103969960
	chr14	93999510	94000639			chr20	56566095	56567042		chr12	104198697	104199574
	chr14	99469642	99470933			chr20	56677261	56678226		chr12	104252696	104253665
	chr14	100534295	100535372			chr20	61335727	61336264		chr12	104613052	104614453
	chr14	102188274	102189087			chr20	62176504	62177113		chr12	105955674	105956845
	chr14	102529441	102530287			chr20	62272452	62274103		chr12	106736180	106737237
	chr14	104042801	104043345			chr21	40419681	40420387		chr12	107296874	107297756
	chr14	104048076	104049180			chr21	44726849	44727606		chr12	107420786	107421844
	chr14	106146264	106147390			chr22	18056419	18057014		chr12	109592279	109593209
	chr14	107280789	107281687			chr22	18514498	18514790		chr12	110019406	110020715
	chr15	27694050	27694604			chr22	18514892	18515590		chr12	110282948	110283527
	chr15	27705386	27706707			chr22	19563995	19564936		chr12	110684685	110686266
	chr15	27724419	27725229			chr22	19718208	19718626		chr12	112550168	112550857
	chr15	29730459	29731485			chr22	24123611	24124178		chr12	113590426	113591373
	chr15	33305971	33306607			chr22	26812601	26813544		chr12	113683280	113685111
	chr15	36020029	36021130			chr22	27040947	27041733		chr12	113737161	113737928
	chr15	36793208	36793777			chr22	27908149	27908946		chr12	115105941	115106991
	chr15	37351237	37351891			chr22	28113928	28114701		chr12	117256650	117257695
	chr15	39566029	39566725			chr22	31226866	31227288		chr12	118489832	118491101
	chr15	39922155	39922454			chr22	31237278	31238017		chr12	118674989	118676655
	chr15	40390770	40391399			chr22	32927936	32928982		chr12	118709417	118710153
	chr15	41117766	41118862			chr22	33061717	33061983		chr12	120524604	120525462
	chr15	41551091	41551841			chr22	33291030	33291241		chr12	120728639	120731341
	chr15	44588806	44589638			chr22	33392594	33393208		chr12	120754643	120755834
	chr15	45375451	45376305			chr22	36025592	36026250		chr12	120911996	120912902
	chr15	45742018	45742581			chr22	36519835	36520349		chr12	121363333	121364357
	chr15	47327951	47328805			chr22	36850911	36851931		chr12	121904738	121905820
	chr15	48280175	48280989			chr22	36861105	36862024		chr12	122124683	122125264
	chr15	50441256	50441739			chr22	37921107	37922724		chr12	122250342	122251246
	chr15	52580179	52581261			chr22	38213719	38214280		chr12	122277204	122278390
	chr15	53001025	53002693			chr22	38294646	38295240		chr12	123372476	123373870
	chr15	53841817	53842937			chr22	38614444	38615273		chr12	123431009	123432394
	chr15	54100371	54100575			chr22	38731972	38733148		chr12	125092717	125094251
	chr15	57966890	57968179			chr22	38743942	38744713		chr12	125312480	125314210
	chr15	58578699	58579275			chr22	39704608	39705961		chr12	125322575	125323881
	chr15	58622047	58622977			chr22	41633453	41634840		chr12	125389075	125389992
	chr15	58896275	58897343			chr22	43800455	43801309		chr12	125411619	125413321
	chr15	59243444	59244517			chr22	46910191	46911661		chr12	125423645	125425527
	chr15	59879098	59880220			chr22	50329633	50330175		chr12	132221172	132222301
	chr15	60547649	60548132			chr3	3678303	3679108		chr12	132344814	132345933
	chr15	60817996	60818883			chr3	4909710	4910844		chr12	132356458	132357453
	chr15	60907582	60908182			chr3	11226881	11228114		chr12	133100457	133101838
	chr15	62042375	62043321			chr3	13545886	13546524		chr12	133136422	133138064
	chr15	63969865	63970796			chr3	13548569	13549571		chr12	133170238	133171032
	chr15	64311857	64312386			chr3	13642330	13643114		chr12	133176743	133177694
	chr15	64479592	64481092			chr3	13895259	13895694		chr12	133484631	133485805
	chr15	64541627	64542889			chr3	14962547	14963087		chr13	21517568	21518160
	chr15	64806532	64806996			chr3	15687393	15688089		chr13	24722504	24723963
	chr15	65213941	65214811			chr3	17680835	17681770		chr13	26759986	26761092
	chr15	66124850	66125591			chr3	18156387	18156769		chr13	27999885	28000933
	chr15	67223359	67225047			chr3	23059059	23060088		chr13	30250684	30252230
	chr15	67439198	67439715			chr3	23155308	23155936		chr13	30497704	30498637
	chr15	67440566	67441006			chr3	24633061	24634082		chr13	30688408	30689426
	chr15	69079863	69080590			chr3	24746031	24746916		chr13	33403493	33404607
	chr15	69886379	69887640			chr3	24766376	24767741		chr13	33791413	33792915
	chr15	71370754	71372341			chr3	32009842	32010947		chr13	34116292	34117493
	chr15	72082096	72083152			chr3	36718856	36719400		chr13	34731010	34731517
	chr15	76257213	76258262			chr3	41172490	41173265		chr13	38968907	38969900
	chr15	76482775	76483653			chr3	42077938	42078393		chr13	41567890	41569494
	chr15	78570451	78571096			chr3	45859138	45859522		chr13	42599932	42601189
	chr15	79557380	79557856			chr3	45859607	45860050		chr13	44805912	44807188
	chr15	80716450	80717311			chr3	50188240	50189423		chr13	45491657	45493021
	chr15	80954847	80955463			chr3	58163177	58163708		chr13	45941366	45942063
	chr15	81097087	81097941			chr3	58369690	58370517		chr13	46708951	46709810
	chr15	83348595	83349927			chr3	68719548	68719737		chr13	51218264	51219524
	chr15	84519442	84520263			chr3	69834071	69834655		chr13	52248288	52249036
	chr15	85131013	85131957			chr3	71545284	71545911		chr13	53499455	53500775
	chr15	85498655	85499239			chr3	72541122	72542064		chr13	73822786	73823597
	chr15	85567727	85568569			chr3	72709907	72710542		chr13	74002858	74004255
	chr15	85667690	85669036			chr3	79473614	79474282		chr13	74251025	74252279
	chr15	85839855	85840546			chr3	84157578	84158153		chr13	76278824	76280149
	chr15	85956510	85957073			chr3	86986328	86987216		chr13	77539814	77540801
	chr15	86002018	86002915			chr3	94647668	94648316		chr13	78081604	78082892
	chr15	86122060	86122923			chr3	100321280	100321985		chr13	78132846	78133576
	chr15	86332290	86332716			chr3	102231023	102231980		chr13	80064994	80066967
	chr15	86380027	86380988			chr3	102249127	102250148		chr13	91786240	91787073
	chr15	86564413	86565697			chr3	105112821	105113377		chr13	97793447	97794306
	chr15	88817839	88818437			chr3	106279317	106280056		chr13	97909345	97911268
	chr15	88998107	88998728			chr3	106926691	106927538		chr13	97947347	97948507
	chr15	89447844	89448477			chr3	106935518	106936414		chr13	98627640	98629537
	chr15	90057936	90058679			chr3	107705868	107706444		chr13	99136288	99137825
	chr15	90205850	90206720			chr3	111329125	111330135		chr13	104535360	104536304
	chr15	90501105	90501894			chr3	111487220	111488046		chr13	105791428	105792816
	chr15	92602231	92602990			chr3	111520991	111521684		chr13	106094997	106096157
	chr15	92683830	92684758			chr3	111521832	111522491		chr13	106240017	106240792
	chr15	93181429	93182576			chr3	111820633	111821131		chr13	106571271	106572158
	chr15	93197443	93197894			chr3	112390702	112391404		chr13	107124005	107124953
	chr15	93449849	93450276			chr3	112770140	112770536		chr13	109571427	109572600
	chr15	93864929	93865877			chr3	119832366	119832971		chr13	110650919	110651795
	chr15	94003743	94004844			chr3	119901550	119902228		chr13	110790064	110791319
	chr15	94009406	94010332			chr3	121693190	121694019		chr13	113597039	113598226
	chr15	94867337	94867777			chr3	122612841	122613332		chr13	114539898	114541375
	chr15	95602411	95603655			chr3	124835438	124835833		chr14	20868849	20870246
	chr15	95691903	95692611			chr3	125709106	125709848		chr14	21081210	21082595
	chr15	95706007	95706793			chr3	125986198	125986691		chr14	21438828	21440224
	chr15	95717587	95718540			chr3	126700982	126701912		chr14	21923546	21925173
	chr15	95802729	95803740			chr3	127465183	127466149		chr14	23322105	23322929
	chr15	96475435	96476536			chr3	127487204	127487852		chr14	23355619	23356811
	chr15	97136829	97137817			chr3	130114491	130115234		chr14	23475768	23476766
	chr15	98452469	98452849			chr3	133131328	133132691		chr14	24299295	24299659
	chr15	99143330	99144153			chr3	133180199	133180719		chr14	24550128	24551132
	chr15	99152487	99153337			chr3	133727100	133728168		chr14	24860789	24862205
	chr15	99226244	99227270			chr3	134039372	134039951		chr14	27310524	27311906
	chr15	99303472	99304350			chr3	134050053	134050615		chr14	30692415	30693465
	chr15	99601972	99602923			chr3	135645619	135646577		chr14	30739355	30740380
	chr15	99696020	99696852			chr3	136068908	136069818		chr14	31732647	31733466
	chr15	100243888	100244171			chr3	138100848	138101524		chr14	32406942	32407701
	chr15	100787169	100788011			chr3	138108739	138109661		chr14	34528995	34530174
	chr15	101003531	101004242			chr3	141547756	141548162		chr14	35015064	35016835
	chr15	101938073	101939038			chr3	141549354	141550046		chr14	35024549	35026442
	chr15	102023004	102024030			chr3	142789466	142791061		chr14	35801316	35801768
	chr16	75818	76615			chr3	148837987	148838344		chr14	35805649	35806540
	chr16	12118276	12118933			chr3	148897830	148898488		chr14	37130838	37132605
	chr16	14569149	14569878			chr3	149363922	149364453		chr14	39686442	39688498
	chr16	23090762	23091982			chr3	150461173	150462087		chr14	46148930	46150110
	chr16	33458720	33459449			chr3	150885969	150886358		chr14	46517266	46518020
	chr16	33798156	33798874			chr3	153031199	153031822		chr14	50328418	50330148
	chr16	47052125	47052754			chr3	156505854	156506627		chr14	50334530	50335683
	chr16	48443698	48444738			chr3	156956804	156957168		chr14	50467287	50468863
	chr16	49441805	49442333			chr3	157573679	157574323		chr14	50506393	50507726
	chr16	54367963	54368939			chr3	159480155	159480320		chr14	50787792	50788359
	chr16	54459291	54460337			chr3	165177005	165177190		chr14	51422055	51422921
	chr16	56442631	56443484			chr3	165177529	165178439		chr14	51848845	51849971
	chr16	58026596	58027905			chr3	165182515	165183049		chr14	51861533	51862599
	chr16	58400019	58400525			chr3	165878159	165878334		chr14	54778507	54779579
	chr16	61807496	61808695			chr3	170458953	170459856		chr14	55118420	55119946
	chr16	61973236	61974488			chr3	170468988	170470233		chr14	55239825	55241186
	chr16	64424604	64425925			chr3	170529546	170530052		chr14	55569682	55570444
	chr16	64512002	64513102			chr3	171547649	171548215		chr14	58637855	58638675
	chr16	66514478	66515232			chr3	171814626	171815268		chr14	59827709	59828604
	chr16	73053403	73054634			chr3	171874034	171875155		chr14	61569528	61571306
	chr16	75098351	75098893			chr3	176668377	176668898		chr14	61644062	61645838
	chr16	77253036	77253946			chr3	177161267	177161676		chr14	61822361	61823213
	chr16	78218201	78219114			chr3	177494150	177494948		chr14	61905312	61906561
	chr16	79446361	79447269			chr3	182431920	182432352		chr14	61991705	61992911
	chr16	80154671	80155372			chr3	184063460	184063967		chr14	63158345	63159300
	chr16	81311114	81311779			chr3	184135504	184135910		chr14	64144384	64145584
	chr16	81592051	81592909			chr3	185703970	185704399		chr14	64330706	64332097
	chr16	81962223	81963294			chr3	188985691	188986414		chr14	65146719	65147746
	chr16	82020851	82022088			chr3	189305862	189306814		chr14	65433383	65434157
	chr16	82171649	82173459			chr3	189772080	189772631		chr14	65721605	65723142
	chr16	82186026	82186857			chr3	189873409	189873881		chr14	65822891	65824153
	chr16	82363183	82363925			chr3	189949415	189950228		chr14	67885133	67886276
	chr16	84403620	84404686			chr3	190261142	190261805		chr14	68987396	68988301
	chr16	84429552	84430621			chr3	191074398	191075195		chr14	70465647	70466615
	chr16	89903800	89904791			chr3	193498666	193499273		chr14	71131882	71133302
	chr17	597088	597896			chr3	194209155	194209515		chr14	71221530	71222809
	chr17	2863412	2864267			chr3	194860160	194860943		chr14	71838549	71839797
	chr17	2952021	2952872			chr4	5760369	5761029		chr14	75454606	75455266
	chr17	7959435	7960589			chr4	7023649	7024396		chr14	75725394	75726953
	chr17	10022886	10023733			chr4	7931184	7931747		chr14	77384716	77386122
	chr17	10703463	10704198			chr4	8538820	8539209		chr14	77413147	77414284
	chr17	12633925	12634963			chr4	10020432	10021217		chr14	77419568	77420320
	chr17	13017875	13018136			chr4	11702424	11702912		chr14	77428011	77428789
	chr17	15336766	15337453			chr4	15691743	15692646		chr14	77499070	77500765
	chr17	17022463	17023291			chr4	16362052	16363234		chr14	77554156	77555269
	chr17	17348989	17350369			chr4	20617014	20617594		chr14	77589314	77590569
	chr17	18472492	18473631			chr4	24754898	24755723		chr14	81104587	81105496
	chr17	18935104	18935365			chr4	25174988	25175624		chr14	81636133	81637401
	chr17	19656990	19657451			chr4	38315560	38316575		chr14	81769095	81770450
	chr17	20435182	20435851			chr4	47034445	47035097		chr14	81789919	81791087
	chr17	26711298	26712372			chr4	54780319	54780969		chr14	81859325	81860384
	chr17	27696848	27697643			chr4	58271170	58272137		chr14	81867792	81868149
	chr17	32688380	32688848			chr4	61590075	61591144		chr14	81901602	81903346
	chr17	36605553	36606019			chr4	67355155	67356245		chr14	88237509	88237955
	chr17	41065574	41066013			chr4	67420664	67421458		chr14	89506577	89508124
	chr17	43782602	43783175			chr4	69438175	69438369		chr14	90848965	90850651
	chr17	43796684	43797419			chr4	72977979	72978886		chr14	90909823	90911082
	chr17	46679989	46680389			chr4	73177725	73178329		chr14	91224370	91225249
	chr17	49301898	49302563			chr4	74542036	74543113		chr14	93509441	93510767
	chr17	49449057	49449451			chr4	77586284	77586705		chr14	95731527	95732545
	chr17	50024483	50025985			chr4	78016392	78016972		chr14	96561818	96562818
	chr17	54545648	54546929			chr4	82342518	82343418		chr14	99845083	99845725
	chr17	55131325	55132032			chr4	83358476	83359109		chr14	100045238	100046938
	chr17	55292269	55293360			chr4	83665908	83666985		chr14	100658661	100659868
	chr17	55484825	55485571			chr4	84177758	84178379		chr14	100679900	100681203
	chr17	55485717	55486087			chr4	84776045	84776594		chr14	100751327	100752466
	chr17	56023477	56024726			chr4	95409843	95410626		chr14	101159166	101160045
	chr17	56465182	56465571			chr4	95748796	95749202		chr14	101539495	101540223
	chr17	56745147	56745938			chr4	98417461	98418068		chr14	102413946	102415305
	chr17	59433784	59434577			chr4	98577237	98577809		chr14	102438612	102439121
	chr17	60877813	60878401			chr4	105982310	105983133		chr14	102990743	102991980
	chr17	60937733	60939231			chr4	108131685	108132747		chr14	105281632	105282948
	chr17	63527184	63528357			chr4	111332014	111333214		chr14	105292153	105293315
	chr17	63624220	63624928			chr4	112702660	112703195		chr15	22386695	22387760
	chr17	64382663	64384034			chr4	112864953	112865473		chr15	22976738	22977686
	chr17	64628560	64629320			chr4	114366944	114367655		chr15	26326941	26328326
	chr17	64687525	64688841			chr4	114395194	114395743		chr15	33423914	33425607
	chr17	64911099	64911956			chr4	119902840	119903250		chr15	33493253	33494428
	chr17	66224884	66225870			chr4	119989611	119989968		chr15	40013075	40013985
	chr17	67426118	67427259			chr4	123795171	123795869		chr15	41158053	41158672
	chr17	67853549	67853994			chr4	125552895	125553748		chr15	42124932	42125544
	chr17	70147624	70148224			chr4	125767388	125768155		chr15	42349164	42350494
	chr17	70613998	70614810			chr4	125861559	125861869		chr15	45454797	45455692
	chr17	70702110	70703026			chr4	139796884	139797714		chr15	45490358	45491872
	chr17	71289517	71290158			chr4	146733977	146734481		chr15	47488061	47488637
	chr17	72375608	72376075			chr4	152236259	152236893		chr15	48104243	48105448
	chr17	73455573	73456302			chr4	157852172	157852882		chr15	49267717	49268468
	chr17	74127945	74129373			chr4	158549690	158549778		chr15	50295451	50296369
	chr17	74593315	74594270			chr4	166414548	166414726		chr15	51177993	51178389
	chr17	78228411	78229097			chr4	183846367	183846766		chr15	52166841	52167954
	chr17	79367452	79368066			chr4	186227033	186227635		chr15	52199514	52200151
	chr17	80846625	80848249			chr4	188049346	188049866		chr15	52363374	52364120
	chr18	3044744	3045909			chr4	188944339	188945312		chr15	52368973	52369910
	chr18	3117447	3118182			chr5	1161301	1162398		chr15	52385464	52386678
	chr18	3119889	3120406			chr5	1930598	1932005		chr15	52553610	52554963
	chr18	3617701	3618733			chr5	6704413	6705297		chr15	55919598	55920565
	chr18	3773123	3773896			chr5	8620961	8621164		chr15	56291640	56292498
	chr18	4106180	4107363			chr5	10017897	10019251		chr15	57179094	57180132
	chr18	8329089	8329914			chr5	14726242	14726998		chr15	58623563	58624768
	chr18	8673307	8674202			chr5	16539148	16539884		chr15	58813413	58814701
	chr18	13381581	13382806			chr5	31916331	31916978		chr15	59085843	59086640
	chr18	18747378	18747955			chr5	33148001	33148629		chr15	59575930	59576552
	chr18	19866568	19867272			chr5	33148719	33148978		chr15	60298030	60299007
	chr18	20679397	20679964			chr5	39194873	39195294		chr15	60382809	60384429
	chr18	21794952	21796307			chr5	39217986	39218175		chr15	60666563	60667342
	chr18	23922276	23923384			chr5	39739968	39741045		chr15	62367711	62368662
	chr18	25769273	25769676			chr5	40385627	40386227		chr15	62682154	62684323
	chr18	26371963	26372940			chr5	40401913	40402515		chr15	63188096	63189748
	chr18	28778986	28779781			chr5	40552274	40552893		chr15	63311511	63312580
	chr18	28981512	28982516			chr5	41270435	41271006		chr15	64237348	64238492
	chr18	29946527	29947032			chr5	43354998	43355106		chr15	65588045	65588998
	chr18	39311285	39312740			chr5	50791381	50791891		chr15	67134288	67135228
	chr18	39409657	39410373			chr5	52023374	52023893		chr15	70488581	70489602
	chr18	39693948	39694607			chr5	54185760	54186047		chr15	71586896	71588943
	chr18	43408616	43409832			chr5	56662367	56663314		chr15	71763400	71764390
	chr18	43779344	43780620			chr5	56994693	56994996		chr15	72529420	72530217
	chr18	43861213	43861713			chr5	57120510	57122121		chr15	74666028	74667165
	chr18	43901168	43901770			chr5	57133486	57133912		chr15	74689070	74690110
	chr18	45850861	45851461			chr5	57555259	57556266		chr15	75091926	75092820
	chr18	45979283	45980406			chr5	58186919	58187806		chr15	79222993	79224224
	chr18	46428087	46429049			chr5	59069036	59069403		chr15	80971615	80972598
	chr18	46481289	46481933			chr5	59088396	59089331		chr15	81558077	81559048
	chr18	46482247	46482650			chr5	65849955	65850692		chr15	81595934	81597130
	chr18	46543061	46543848			chr5	66308069	66308426		chr15	85401538	85402806
	chr18	52340054	52340899			chr5	67176384	67177117		chr15	85457887	85458898
	chr18	55395118	55395762			chr5	72617535	72618126		chr15	85472965	85473963
	chr18	55395929	55396910			chr5	73122205	73123152		chr15	85874159	85874829
	chr18	56517531	56518289			chr5	73690675	73691646		chr15	85887442	85888718
	chr18	59248829	59249560			chr5	74616634	74617546		chr15	85900915	85902034
	chr18	59303111	59304244			chr5	81652733	81653660		chr15	85986808	85987681
	chr18	59318862	59319634			chr5	82863969	82864448		chr15	86343648	86344022
	chr18	60006504	60007562			chr5	94781521	94782115		chr15	89644463	89645497
	chr18	60055810	60056641			chr5	95992818	95993156		chr15	90324935	90325874
	chr18	60087402	60088446			chr5	102050448	102051444		chr15	90708741	90709696
	chr18	60904758	60906251			chr5	103525271	103525877		chr15	91022195	91023579
	chr18	60927189	60927863			chr5	104727702	104728853		chr15	91208081	91209309
	chr18	61517876	61518743			chr5	106716919	106717404		chr15	92409572	92410647
	chr18	61534239	61534902			chr5	109075180	109076588		chr15	92410741	92411444
	chr18	64178425	64179840			chr5	110702601	110703553		chr15	92612436	92613536
	chr18	64391888	64392694			chr5	110796797	110797387		chr15	92701461	92702210
	chr18	66123938	66124933			chr5	111016260	111017305		chr15	93346936	93347815
	chr18	68100838	68101783			chr5	111029734	111030770		chr15	93351477	93353419
	chr18	68157675	68158079			chr5	114797241	114798184		chr15	93362654	93364454
	chr18	70667127	70667889			chr5	114992880	114994192		chr15	93374711	93375449
	chr18	71007429	71008691			chr5	118610953	118611265		chr15	93464101	93465413
	chr18	71562280	71563595			chr5	119940418	119941844		chr15	93573081	93574327
	chr18	71863419	71864103			chr5	125441672	125442206		chr15	94773810	94775320
	chr18	71884557	71885440			chr5	125781214	125782845		chr15	94782461	94783196
	chr18	71949073	71950726			chr5	125874582	125875315		chr15	95790204	95791058
	chr18	72209003	72209974			chr5	127207177	127207918		chr15	96100650	96101615
	chr18	74974502	74975630			chr5	131429945	131431168		chr15	96415511	96416388
	chr18	76398770	76399543			chr5	131725344	131725896		chr15	96714062	96715964
	chr18	77255855	77256897			chr5	134360776	134361421		chr15	96816637	96817443
	chr18	77981352	77982442			chr5	135342312	135343148		chr15	96899701	96900695
	chr19	488360	489279			chr5	136705649	136706942		chr15	98447180	98448049
	chr19	16844407	16845572			chr5	136957878	136958918		chr15	98578381	98579222
	chr19	18490877	18491515			chr5	142246437	142246831		chr15	98971438	98972445
	chr19	19705911	19706833			chr5	142466358	142467205		chr15	99270006	99271642
	chr19	30348992	30349340			chr5	142756360	142757289		chr15	99395409	99396197
	chr19	38548671	38549729			chr5	142886447	142887502		chr15	99439911	99440959
	chr19	39149204	39149611			chr5	145422077	145423015		chr15	99974371	99975937
	chr19	39727880	39728945			chr5	145921714	145922096		chr15	99994805	99995850
	chr19	41168719	41169384			chr5	146212385	146213578		chr15	100016286	100017342
	chr19	41681588	41682655			chr5	146345114	146346074		chr15	101253349	101254542
	chr19	42278153	42278941			chr5	146567612	146568657		chr15	101261200	101262854
	chr19	42695718	42696598			chr5	147272337	147272589		chr15	101898961	101900145
	chr19	42944559	42946011			chr5	147862141	147862894		chr16	2954204	2956155
	chr19	42954332	42955221			chr5	148292153	148293961		chr16	3173615	3175090
	chr19	45602546	45603885			chr5	148357805	148359176		chr16	3199688	3201063
	chr19	45950231	45950540			chr5	148381563	148382172		chr16	4974722	4975758
	chr19	46026984	46027297			chr5	148586384	148586736		chr16	4994486	4995248
	chr19	46135655	46136414			chr5	148940988	148941153		chr16	8617173	8618085
	chr19	47234233	47235169			chr5	148944397	148944778		chr16	9141035	9142384
	chr19	47405412	47406332			chr5	148998188	148998976		chr16	10710209	10711864
	chr19	47747202	47747865			chr5	149674580	149675685		chr16	11453048	11453699
	chr19	48151176	48152250			chr5	150022015	150022569		chr16	11590592	11591689
	chr19	50650744	50651713			chr5	150637055	150638174		chr16	11721551	11722588
	chr19	51425453	51425883			chr5	150992610	150993124		chr16	14378887	14380413
	chr19	54124967	54126219			chr5	150999319	151000343		chr16	14580444	14581152
	chr19	56015059	56015665			chr5	151007274	151008469		chr16	17726478	17727769
	chr19	58939756	58940565			chr5	152068027	152069039		chr16	19009906	19010506
	chr2	69341	70244			chr5	152463562	152464424		chr16	22201373	22202871
	chr2	667420	667835			chr5	154158728	154159018		chr16	23781958	23782706
	chr2	714140	714808			chr5	158878200	158878910		chr16	25117808	25118701
	chr2	1733766	1734569			chr5	159339404	159339761		chr16	27338051	27338937
	chr2	3109175	3110026			chr5	159408754	159409404		chr16	27375631	27376186
	chr2	3176295	3176816			chr5	159640420	159640934		chr16	29301848	29302787
	chr2	3346612	3347828			chr5	165458870	165460090		chr16	30645295	30646497
	chr2	3740039	3740600			chr5	168106374	168106941		chr16	31153121	31154231
	chr2	6966626	6967086			chr5	171529907	171530545		chr16	47071210	47072277
	chr2	6995683	6996642			chr5	171788389	171789069		chr16	48640893	48641897
	chr2	7062571	7062899			chr5	173141418	173142114		chr16	48656929	48657993
	chr2	7171590	7172403			chr5	173986138	173988018		chr16	50279062	50280192
	chr2	8543882	8544672			chr5	173994396	173995190		chr16	50752862	50754262
	chr2	9352146	9353296			chr5	175156877	175157284		chr16	53075413	53076680
	chr2	9467576	9468316			chr6	3209401	3209796		chr16	53132814	53134181
	chr2	9479715	9480506			chr6	3526881	3527919		chr16	53802208	53803157
	chr2	9540444	9541511			chr6	3612562	3613257		chr16	57333401	57334786
	chr2	9684763	9685557			chr6	5125251	5126070		chr16	57624581	57625635
	chr2	10849506	10849943			chr6	6678403	6678893		chr16	57849921	57850968
	chr2	10914042	10915373			chr6	7691881	7692919		chr16	58789829	58790622
	chr2	11076219	11076748			chr6	10237686	10238352		chr16	58848242	58849050
	chr2	11343502	11344064			chr6	10347669	10348408		chr16	66311697	66312872
	chr2	12487109	12488055			chr6	10383498	10384306		chr16	66642347	66642796
	chr2	12694952	12696024			chr6	10759421	10759922		chr16	66694417	66696013
	chr2	12815360	12816419			chr6	13397625	13398611		chr16	67438051	67439396
	chr2	15338070	15338883			chr6	13724233	13724883		chr16	67554963	67555705
	chr2	15488081	15489381			chr6	13873506	13874771		chr16	67866968	67868173
	chr2	15777282	15777908			chr6	17115923	17116589		chr16	67891125	67892631
	chr2	15938991	15939941			chr6	17417585	17419351		chr16	67995169	67996118
	chr2	15966058	15967128			chr6	17741696	17742291		chr16	68563592	68564513
	chr2	15980139	15980919			chr6	18016457	18017522		chr16	68692086	68693616
	chr2	16129321	16130415			chr6	18307235	18307670		chr16	71517882	71518874
	chr2	17775030	17776475			chr6	19298119	19298506		chr16	73023388	73024712
	chr2	17801636	17802726			chr6	19758712	19759675		chr16	74777340	74778207
	chr2	19005442	19006069			chr6	21033470	21034404		chr16	75278184	75279840
	chr2	20383914	20384558			chr6	21755180	21755625		chr16	75339122	75340502
	chr2	20624337	20625030			chr6	22881028	22881913		chr16	75517121	75517490
	chr2	20665471	20666756			chr6	25359281	25360395		chr16	75519600	75520458
	chr2	20811080	20811608			chr6	26341812	26342487		chr16	75550159	75551582
	chr2	20833254	20834736			chr6	27655078	27656436		chr16	77269943	77270740
	chr2	20945635	20947025			chr6	27705929	27706673		chr16	77332010	77333210
	chr2	23626332	23627870			chr6	30749378	30750657		chr16	78245494	78246448
	chr2	23956225	23957153			chr6	30795949	30796783		chr16	81177356	81178197
	chr2	24123201	24124240			chr6	31025293	31026498		chr16	81560353	81560980
	chr2	24124791	24125242			chr6	31702799	31702941		chr16	81614281	81615368
	chr2	24925536	24926184			chr6	32577577	32578135		chr16	81654443	81655600
	chr2	25923058	25923733			chr6	32828857	32829504		chr16	84534593	84535428
	chr2	27515969	27516782			chr6	41734429	41735360		chr16	85417891	85419133
	chr2	28491288	28492675			chr6	42134245	42134748		chr16	85557083	85559135
	chr2	28588868	28590151			chr6	45623477	45624386		chr16	87421759	87422427
	chr2	28693088	28694601			chr6	46843686	46844439		chr16	89542624	89543456
	chr2	30644996	30645694			chr6	51337719	51338517		chr17	2295872	2297407
	chr2	31449833	31451086			chr6	51378722	51379821		chr17	8059562	8060434
	chr2	33090421	33091176			chr6	56803312	56804292		chr17	8076610	8077288
	chr2	33238887	33240242			chr6	68817973	68818791		chr17	14641260	14642210
	chr2	33248012	33249219			chr6	71084961	71085539		chr17	15554280	15555566
	chr2	34237683	34238225			chr6	71890940	71892073		chr17	16189175	16190281
	chr2	36732148	36733682			chr6	79620221	79621199		chr17	16767810	16769388
	chr2	36805587	36806759			chr6	80604346	80605088		chr17	16913737	16914975
	chr2	36838243	36839301			chr6	82476221	82477618		chr17	16930911	16932148
	chr2	37227286	37228562			chr6	82482376	82483095		chr17	17655243	17656375
	chr2	37616829	37618245			chr6	83040885	83041571		chr17	17861029	17862266
	chr2	38333329	38334243			chr6	83585396	83585841		chr17	19013470	19014838
	chr2	38993893	38994889			chr6	87788813	87789027		chr17	20811108	20812564
	chr2	39295219	39296578			chr6	87827618	87828418		chr17	21002240	21003437
	chr2	39674503	39675653			chr6	90660551	90661780		chr17	21178734	21179569
	chr2	40065036	40065629			chr6	95156789	95156952		chr17	21360182	21361136
	chr2	40082469	40083629			chr6	95966454	95968126		chr17	25568226	25569275
	chr2	40906335	40907339			chr6	105529521	105529983		chr17	25659130	25660444
	chr2	40926954	40928333			chr6	109053442	109054142		chr17	25680503	25681409
	chr2	43540153	43541134			chr6	110419721	110420379		chr17	27966116	27966991
	chr2	43647041	43648158			chr6	112294110	112294933		chr17	28926858	28928137
	chr2	44973830	44975103			chr6	119097805	119098333		chr17	29058113	29059523
	chr2	45902288	45903398			chr6	122702578	122702944		chr17	29378837	29379985
	chr2	46118809	46120098			chr6	125423752	125424384		chr17	29876214	29877684
	chr2	46146475	46147481			chr6	125514226	125514706		chr17	29923138	29924180
	chr2	46406092	46407210			chr6	130257606	130257956		chr17	34090965	34091963
	chr2	46534310	46534952			chr6	132317114	132317687		chr17	36441640	36443174
	chr2	46661923	46662569			chr6	132530509	132531274		chr17	36714130	36715947
	chr2	46872221	46873264			chr6	134066745	134067294		chr17	37910364	37910994
	chr2	47550096	47551123			chr6	134245153	134245575		chr17	39704782	39705794
	chr2	47581400	47582360			chr6	134684355	134685132		chr17	39810075	39810876
	chr2	48735545	48736446			chr6	134743680	134744301		chr17	39948807	39949978
	chr2	48736950	48737987			chr6	134858063	134858877		chr17	39956742	39958141
	chr2	50937490	50938616			chr6	135229969	135230683		chr17	41399709	41401266
	chr2	54214165	54215188			chr6	135858809	135859598		chr17	41445136	41446941
	chr2	54643018	54644116			chr6	136547460	136547966		chr17	41496209	41496879
	chr2	54772840	54773647			chr6	137558529	137558912		chr17	41546091	41547005
	chr2	54816440	54817842			chr6	138049579	138050635		chr17	42215222	42215952
	chr2	54840563	54841663			chr6	138194449	138194884		chr17	42852282	42853710
	chr2	55180083	55180759			chr6	138353052	138353376		chr17	43448519	43449998
	chr2	55652344	55653310			chr6	138356162	138356559		chr17	45176947	45178134
	chr2	56418805	56419811			chr6	138408679	138409058		chr17	45213539	45214759
	chr2	58431214	58432291			chr6	138732076	138732939		chr17	46101823	46103222
	chr2	58588038	58589005			chr6	139003703	139004519		chr17	47269103	47270592
	chr2	58743147	58744247			chr6	139728839	139729388		chr17	48104229	48106069
	chr2	58840683	58842210			chr6	140372628	140373044		chr17	48738872	48739692
	chr2	58872058	58872552			chr6	140495151	140496040		chr17	48996810	48997745
	chr2	59528381	59529442			chr6	143223714	143224314		chr17	53315377	53316482
	chr2	61176039	61176718			chr6	143247591	143248657		chr17	53510317	53511604
	chr2	61897645	61899283			chr6	143718159	143719271		chr17	54857201	54858177
	chr2	62531850	62532600			chr6	144587230	144587792		chr17	55370354	55370896
	chr2	62763901	62764849			chr6	146867620	146868100		chr17	55945245	55946303
	chr2	64429627	64430073			chr6	147289033	147289842		chr17	56708522	56709952
	chr2	65291890	65292607			chr6	148899405	148899858		chr17	57863722	57864619
	chr2	66616563	66617624			chr6	150161629	150162403		chr17	57906264	57907310
	chr2	69135391	69136123			chr6	150571542	150572325		chr17	57914475	57915419
	chr2	70008604	70008897			chr6	150623246	150623840		chr17	61752675	61753796
	chr2	73866964	73868270			chr6	151178736	151179394		chr17	62769872	62770959
	chr2	75380447	75381969			chr6	152416034	152416900		chr17	62804373	62805242
	chr2	75827289	75828221			chr6	153219022	153219376		chr17	62811069	62812308
	chr2	76034960	76035623			chr6	153269426	153269744		chr17	64671966	64673144
	chr2	81114723	81115639			chr6	153990296	153990444		chr17	64947483	64949276
	chr2	81115842	81116594			chr6	155253707	155254272		chr17	66015584	66016994
	chr2	82347072	82347720			chr6	156885596	156885807		chr17	66755408	66756323
	chr2	85624960	85625325			chr6	157148597	157150038		chr17	67757796	67759377
	chr2	85647812	85648793			chr6	157270087	157270291		chr17	70403180	70404345
	chr2	86181765	86182818			chr6	157270400	157270950		chr17	70679719	70681040
	chr2	89008526	89009385			chr6	157849694	157850374		chr17	72449979	72450761
	chr2	89179953	89180527			chr6	159141571	159142010		chr17	73389532	73390621
	chr2	95685833	95687072			chr6	159595217	159595574		chr17	73544941	73546442
	chr2	95696863	95697972			chr6	160336373	160336918		chr17	73696335	73697133
	chr2	97554144	97554589			chr6	169569451	169569961		chr17	76731910	76733260
	chr2	99410511	99411191			chr6	169573867	169574441		chr17	78428048	78429336
	chr2	101482273	101483180			chr7	2490902	2492077		chr17	79319180	79320564
	chr2	101491610	101492709			chr7	2860833	2861933		chr17	79368713	79369341
	chr2	101801394	101802017			chr7	5595456	5596616		chr17	80063655	80064713
	chr2	102183061	102183847			chr7	5686352	5686853		chr18	3623450	3624586
	chr2	103157108	103158634			chr7	6483002	6483558		chr18	3652388	3653274
	chr2	103592541	103592773			chr7	8429251	8430132		chr18	3771174	3771953
	chr2	105563693	105564862			chr7	12692848	12693435		chr18	8685227	8686086
	chr2	105596120	105596778			chr7	12991040	12991399		chr18	8704250	8705585
	chr2	105795998	105796492			chr7	15170282	15171181		chr18	9642848	9643895
	chr2	106044953	106045665			chr7	16965814	16966367		chr18	9673099	9674141
	chr2	106266727	106267379			chr7	17139093	17139608		chr18	12271428	12272371
	chr2	108388689	108389775			chr7	17445315	17445950		chr18	12740870	12742029
	chr2	108608007	108608982			chr7	17719125	17720163		chr18	20493392	20494185
	chr2	108986411	108987011			chr7	20280895	20281660		chr18	20910520	20911756
	chr2	109449587	109450006			chr7	20599936	20600531		chr18	21002615	21003671
	chr2	109559328	109560600			chr7	22622861	22623391		chr18	28567090	28568332
	chr2	109629423	109630114			chr7	22770762	22771268		chr18	28786392	28788049
	chr2	110395424	110396144			chr7	23060207	23061048		chr18	28821482	28822573
	chr2	111492831	111493565			chr7	24092203	24093101		chr18	29070110	29070729
	chr2	111825726	111826469			chr7	25843620	25844183		chr18	29092167	29092885
	chr2	111993359	111994397			chr7	25891174	25891537		chr18	29951840	29953200
	chr2	113551113	113551537			chr7	30840415	30840795		chr18	29962307	29963701
	chr2	114030662	114031149			chr7	30977934	30978667		chr18	30310114	30311501
	chr2	114443978	114444603			chr7	33972561	33972972		chr18	33058431	33059471
	chr2	114457391	114458481			chr7	34019076	34020328		chr18	33888822	33890409
	chr2	118715040	118716471			chr7	34299796	34300419		chr18	34251977	34253264
	chr2	118804942	118805353			chr7	34470065	34470591		chr18	37526132	37527508
	chr2	120399020	120399478			chr7	34503044	34504391		chr18	39627847	39628600
	chr2	121002596	121004006			chr7	35880100	35880475		chr18	42311582	42313849
	chr2	121321743	121322696			chr7	36566431	36567050		chr18	43372783	43373888
	chr2	122021117	122022268			chr7	40938464	40939276		chr18	43382359	43383419
	chr2	122476158	122476773			chr7	40961782	40962806		chr18	43649329	43649981
	chr2	122645604	122646410			chr7	41995271	41996127		chr18	43829466	43831085
	chr2	126468000	126469171			chr7	42137012	42137851		chr18	45687414	45688745
	chr2	127954563	127954822			chr7	43607845	43608550		chr18	51772956	51774437
	chr2	128708647	128709439			chr7	44007784	44008795		chr18	51914781	51915738
	chr2	128953379	128954365			chr7	44347512	44348019		chr18	52274207	52275882
	chr2	129343135	129343718			chr7	44677720	44677996		chr18	52443409	52444243
	chr2	130010275	130011301			chr7	46193337	46194340		chr18	54877218	54878313
	chr2	130998592	130999395			chr7	46330382	46331752		chr18	56452164	56453093
	chr2	131085272	131086071			chr7	54052366	54052932		chr18	57620026	57621156
	chr2	133026684	133026981			chr7	54246887	54247778		chr18	57720791	57721683
	chr2	133058234	133058870			chr7	55053122	55053721		chr18	59616166	59617688
	chr2	134262228	134263345			chr7	73309007	73309853		chr18	60152891	60154045
	chr2	134973755	134974564			chr7	73693617	73694508		chr18	61094642	61095198
	chr2	135189290	135190441			chr7	75923779	75924294		chr18	61271978	61272741
	chr2	135248946	135249920			chr7	90878291	90879672		chr18	61349965	61351010
	chr2	135440710	135441809			chr7	91808187	91808769		chr18	61549674	61550507
	chr2	137084654	137085419			chr7	92545851	92546479		chr18	61603221	61604411
	chr2	138010184	138011221			chr7	92672601	92673333		chr18	65026913	65027991
	chr2	138417171	138417649			chr7	92745069	92745759		chr18	67910045	67911254
	chr2	138432985	138434208			chr7	95174383	95174950		chr18	72518067	72519511
	chr2	138732649	138734177			chr7	95319744	95320096		chr18	72782342	72783569
	chr2	139033474	139034381			chr7	95943746	95944109		chr18	72895300	72896315
	chr2	139588786	139589786			chr7	98865110	98865860		chr18	74276075	74278059
	chr2	139603873	139604315			chr7	101707050	101708323		chr18	74513844	74514464
	chr2	140530901	140531925			chr7	105079535	105080316		chr18	74695057	74695736
	chr2	142149855	142150961			chr7	105416051	105416866		chr18	74813071	74814373
	chr2	142226264	142227083			chr7	112653618	112654489		chr18	74826290	74827617
	chr2	143614813	143615660			chr7	114529684	114530330		chr18	76822551	76823596
	chr2	143737649	143738665			chr7	115955366	115955702		chr19	680280	681205
	chr2	144090652	144091468			chr7	116039644	116041052		chr19	3035525	3036831
	chr2	144868674	144869556			chr7	116105920	116107004		chr19	6516021	6517509
	chr2	144998092	144999072			chr7	116772345	116773407		chr19	7197702	7198736
	chr2	145107144	145108107			chr7	120941896	120942976		chr19	8590091	8591422
	chr2	145131486	145132540			chr7	121600821	121601540		chr19	11491458	11493069
	chr2	146351038	146352190			chr7	123210373	123210787		chr19	11750177	11751331
	chr2	146741838	146742852			chr7	123220754	123221337		chr19	13273442	13274414
	chr2	147423833	147424231			chr7	123314654	123315484		chr19	15946979	15948603
	chr2	147788603	147789875			chr7	127662542	127663189		chr19	17403209	17403903
	chr2	148173639	148174380			chr7	127755261	127755926		chr19	18484542	18485546
	chr2	149571431	149573002			chr7	129609521	129610488		chr19	30335139	30336877
	chr2	149981391	149982157			chr7	130530041	130530841		chr19	32864080	32865173
	chr2	150222248	150223185			chr7	131310286	131311133		chr19	33667158	33668911
	chr2	152747747	152749078			chr7	131339300	131339887		chr19	34310588	34312189
	chr2	152860808	152861568			chr7	131713183	131713778		chr19	34849856	34851017
	chr2	153028085	153028590			chr7	134861538	134862605		chr19	36134191	36134867
	chr2	153586934	153588053			chr7	138560558	138561791		chr19	36135073	36135798
	chr2	154413638	154414696			chr7	139930830	139931927		chr19	36231025	36232080
	chr2	155231470	155232501			chr7	142190542	142191683		chr19	36422277	36422981
	chr2	156009957	156010456			chr7	143042482	143042980		chr19	38851956	38853440
	chr2	156107372	156108025			chr7	144417105	144417733		chr19	39173971	39175356
	chr2	156877729	156878554			chr7	155369093	155370085		chr19	39328955	39329667
	chr2	157286921	157287850			chr7	155711777	155712598		chr19	40909362	40910584
	chr2	157339719	157340912			chr7	157092497	157093278		chr19	40926591	40927432
	chr2	157528927	157529997			chr7	159087294	159087408		chr19	40939255	40940461
	chr2	158890429	158891084			chr8	2743270	2743747		chr19	41075893	41077024
	chr2	158987297	158987894			chr8	8113009	8113364		chr19	42555417	42556383
	chr2	159041135	159041828			chr8	22210108	22210588		chr19	42702993	42704371
	chr2	159213846	159214617			chr8	22240433	22241409		chr19	45244619	45245686
	chr2	159640175	159640855			chr8	22722340	22723052		chr19	45981285	45982528
	chr2	159670197	159671421			chr8	29526798	29527287		chr19	45988526	45989403
	chr2	159810298	159811404			chr8	38770037	38770685		chr19	47363194	47364565
	chr2	161022546	161022994			chr8	48424764	48424941		chr19	48103487	48104179
	chr2	161086015	161086559			chr8	48425055	48425315		chr19	48706714	48707942
	chr2	162107438	162107886			chr8	57964619	57965441		chr19	48995997	48997173
	chr2	163438514	163439599			chr8	66685075	66685775		chr19	49216875	49217944
	chr2	163566735	163567308			chr8	66938698	66939407		chr19	49241695	49242565
	chr2	164457930	164458266			chr8	69267458	69268016		chr19	49631057	49631976
	chr2	164482477	164483655			chr8	70060064	70061084		chr19	49652226	49654022
	chr2	164549066	164549966			chr8	71296594	71297485		chr19	50036423	50037756
	chr2	165715814	165716336			chr8	74335105	74336059		chr19	51842071	51843593
	chr2	165770020	165770907			chr8	74473226	74473733		chr19	51897233	51898108
	chr2	165910917	165912270			chr8	77867185	77867757		chr19	55727796	55728880
	chr2	165924177	165924967			chr8	79933211	79933765		chr19	56115984	56117251
	chr2	166634032	166635827			chr8	80695784	80696619		chr19	59010175	59011222
	chr2	166661102	166661930			chr8	80856351	80856699		chr2	33495	34074
	chr2	167086233	167087724			chr8	81003921	81004410		chr2	38112	38462
	chr2	167970115	167971086			chr8	81142578	81143723		chr2	176189	178042
	chr2	168838272	168839294			chr8	81212228	81213725		chr2	567378	568755
	chr2	169049270	169050244			chr8	81446425	81447183		chr2	3307054	3308249
	chr2	169894613	169895662			chr8	81639783	81640165		chr2	3583151	3584618
	chr2	173092973	173094310			chr8	82139518	82140166		chr2	3698433	3698910
	chr2	173330261	173330740			chr8	82454698	82455677		chr2	5768295	5769057
	chr2	173786266	173787419			chr8	82503000	82503348		chr2	7237252	7238243
	chr2	174296856	174297429			chr8	86848180	86848845		chr2	8943845	8944692
	chr2	174435886	174437572			chr8	86986646	86987536		chr2	9210960	9211628
	chr2	174808401	174809058			chr8	88950333	88951521		chr2	9282679	9283389
	chr2	175400466	175401394			chr8	89282119	89282451		chr2	9374540	9376100
	chr2	175613649	175614111			chr8	90627789	90628306		chr2	9427110	9428221
	chr2	175692119	175692994			chr8	94887106	94887579		chr2	9940894	9942437
	chr2	180083776	180084585			chr8	94892362	94893199		chr2	9970426	9971438
	chr2	180137060	180137928			chr8	95131697	95132738		chr2	10037429	10038407
	chr2	180682003	180682931			chr8	95385168	95386001		chr2	10423148	10423953
	chr2	180818273	180819095			chr8	96235636	96236512		chr2	10548091	10548995
	chr2	181385003	181386388			chr8	97192427	97192774		chr2	10549215	10549559
	chr2	181712827	181713948			chr8	98572283	98572686		chr2	10633364	10634278
	chr2	182607622	182609239			chr8	98940818	98941834		chr2	11827750	11828858
	chr2	183531528	183532352			chr8	101801061	101801544		chr2	11969420	11970835
	chr2	183813937	183814994			chr8	101880586	101881527		chr2	14428136	14428908
	chr2	184733018	184733849			chr8	102021532	102022341		chr2	14726978	14727786
	chr2	186610775	186611541			chr8	103540732	103541352		chr2	14774351	14775954
	chr2	187121148	187121597			chr8	103597524	103597874		chr2	14896388	14897772
	chr2	187727652	187728066			chr8	104117348	104117840		chr2	15870458	15871416
	chr2	187760174	187760715			chr8	104524029	104524738		chr2	16052198	16053093
	chr2	187783852	187784455			chr8	107410072	107411150		chr2	16789896	16790617
	chr2	187816160	187817153			chr8	109546277	109546362		chr2	18480570	18481462
	chr2	188364750	188365180			chr8	116345899	116346838		chr2	19272833	19274003
	chr2	189648569	189649364			chr8	117306203	117306909		chr2	19340306	19341347
	chr2	189767557	189768383			chr8	118859724	118860727		chr2	19738105	19738807
	chr2	190090733	190091384			chr8	118989994	118991112		chr2	20000977	20001729
	chr2	190152589	190153297			chr8	119344552	119345708		chr2	20379304	20380373
	chr2	190364624	190366159			chr8	120695138	120696332		chr2	20412102	20413208
	chr2	190371027	190371909			chr8	123479112	123479785		chr2	20417288	20417721
	chr2	190420039	190421233			chr8	123501359	123502262		chr2	20431001	20432998
	chr2	190477819	190478128			chr8	123613888	123614291		chr2	20709472	20710486
	chr2	190700978	190702174			chr8	123745887	123746063		chr2	20860840	20861952
	chr2	190959018	190959899			chr8	124186364	124187264		chr2	23603570	23604552
	chr2	190964668	190965802			chr8	124673858	124674922		chr2	25584840	25585815
	chr2	191067371	191068013			chr8	125641652	125642327		chr2	25599698	25600724
	chr2	191844630	191845591			chr8	125878721	125879103		chr2	26231623	26232519
	chr2	192029924	192030341			chr8	127845635	127846634		chr2	26240493	26241909
	chr2	192222458	192223683			chr8	128047322	128047440		chr2	28498889	28499513
	chr2	192311217	192312395			chr8	128608274	128609048		chr2	28659336	28660933
	chr2	192430208	192431305			chr8	128683129	128683361		chr2	28730995	28731839
	chr2	192676503	192677345			chr8	128919757	128920664		chr2	28767417	28769382
	chr2	193967681	193968131			chr8	129088746	129089668		chr2	28833381	28834105
	chr2	196444925	196445381			chr8	130017451	130017762		chr2	31607288	31608520
	chr2	196465306	196466869			chr8	130639217	130639929		chr2	33201752	33202965
	chr2	196684697	196685908			chr8	131275724	131276462		chr2	33294611	33295819
	chr2	197179514	197181142			chr8	131321460	131322108		chr2	36594682	36595717
	chr2	198023484	198025150			chr8	134368441	134369126		chr2	36604015	36604668
	chr2	199161451	199161978			chr8	141844657	141845343		chr2	36630669	36631811
	chr2	199236368	199237393			chr8	143819864	143821303		chr2	36788444	36789270
	chr2	200350545	200351268			chr8	144360639	144361266		chr2	36928087	36929442
	chr2	200569066	200569990			chr8	144822141	144822932		chr2	37550871	37552726
	chr2	200604602	200604850			chr9	764098	764625		chr2	38029181	38030493
	chr2	200842342	200843136			chr9	4137055	4138120		chr2	38323013	38323918
	chr2	200847116	200847885			chr9	4293152	4293950		chr2	38917653	38918667
	chr2	200941881	200942408			chr9	6703455	6704721		chr2	39351040	39352139
	chr2	201605982	201607007			chr9	13513326	13514392		chr2	39750391	39751490
	chr2	201809406	201810222			chr9	14347489	14348221		chr2	39794942	39796175
	chr2	204495772	204496228			chr9	19925707	19926515		chr2	40072437	40073729
	chr2	204515973	204516358			chr9	20319520	20320283		chr2	42067596	42068780
	chr2	204586912	204587589			chr9	21294198	21294918		chr2	42359654	42360695
	chr2	204646616	204647876			chr9	22041803	22042162		chr2	42569175	42570429
	chr2	208548349	208549432			chr9	22085236	22085470		chr2	43036905	43038451
	chr2	211053429	211053890			chr9	22237681	22238232		chr2	43301893	43302847
	chr2	211113281	211114287			chr9	22508935	22509461		chr2	43313541	43314298
	chr2	211367619	211368956			chr9	27519341	27520789		chr2	43385035	43386524
	chr2	211855678	211856297			chr9	28927362	28928086		chr2	43395705	43396970
	chr2	211931888	211933237			chr9	34254590	34255095		chr2	43405516	43406553
	chr2	211994621	211995278			chr9	36858719	36859701		chr2	43445837	43447771
	chr2	212022628	212023384			chr9	37472081	37472945		chr2	44271241	44271866
	chr2	212112289	212113058			chr9	71838480	71838733		chr2	45908652	45909182
	chr2	212630608	212631964			chr9	72576419	72577237		chr2	46165744	46166647
	chr2	213018842	213019559			chr9	72735379	72736300		chr2	46191036	46192306
	chr2	213735081	213736241			chr9	73099560	73099720		chr2	46391009	46392431
	chr2	213804813	213805405			chr9	74421796	74422327		chr2	46398195	46399947
	chr2	213844510	213845152			chr9	74889490	74890305		chr2	46726820	46727709
	chr2	214112975	214114414			chr9	75048869	75049420		chr2	47260814	47262233
	chr2	214143387	214144334			chr9	75733847	75734340		chr2	47270192	47271445
	chr2	214316091	214317092			chr9	78994436	78994853		chr2	47296548	47297393
	chr2	215051860	215053118			chr9	79765803	79766146		chr2	47566954	47568072
	chr2	215408023	215409086			chr9	80322486	80323170		chr2	48333555	48334377
	chr2	216400045	216400799			chr9	80498911	80499994		chr2	48338367	48339443
	chr2	219176679	219177406			chr9	80572617	80573108		chr2	48570882	48571876
	chr2	221363624	221364455			chr9	81486166	81487268		chr2	48647418	48648365
	chr2	221547210	221548076			chr9	81637853	81638521		chr2	50719529	50720030
	chr2	222383025	222383914			chr9	81835718	81836519		chr2	55130907	55132391
	chr2	222682910	222683820			chr9	84241433	84242106		chr2	56066313	56067106
	chr2	223383254	223384207			chr9	87466723	87467494		chr2	56968188	56969276
	chr2	223436942	223437870			chr9	87477538	87478116		chr2	57947795	57948757
	chr2	223671261	223671983			chr9	89171719	89172548		chr2	58798263	58798876
	chr2	223707186	223707960			chr9	89336157	89337020		chr2	58860826	58862578
	chr2	226377655	226378516			chr9	89406852	89407527		chr2	61763466	61764304
	chr2	227379697	227380697			chr9	89794251	89795422		chr2	61921504	61922588
	chr2	228522837	228523260			chr9	93063244	93064041		chr2	61990834	61991965
	chr2	228912873	228913904			chr9	93677082	93677626		chr2	62533860	62534724
	chr2	231199978	231201301			chr9	93732704	93733504		chr2	64586927	64587660
	chr2	231602419	231604332			chr9	93893698	93894133		chr2	64977737	64979283
	chr2	231689087	231689566			chr9	95500724	95501442		chr2	64994664	64995903
	chr2	231734881	231736116			chr9	96901948	96902714		chr2	65011468	65012667
	chr2	231932651	231933809			chr9	97810432	97811349		chr2	65058294	65059189
	chr2	232229584	232230504			chr9	101761075	101761933		chr2	65793523	65794740
	chr2	234465432	234466542			chr9	101889780	101890512		chr2	66722801	66723594
	chr2	234559536	234560447			chr9	101946969	101947737		chr2	67516976	67518285
	chr2	234608679	234609257			chr9	102207453	102208515		chr2	69894594	69895553
	chr2	234883160	234883686			chr9	102569470	102569978		chr2	70368305	70370190
	chr2	235277429	235277914			chr9	102790469	102790667		chr2	70555982	70557179
	chr2	235541943	235543007			chr9	108059156	108059528		chr2	70751105	70752397
	chr2	237569451	237570393			chr9	109350656	109351418		chr2	70823289	70824329
	chr2	237733462	237734252			chr9	111365303	111365970		chr2	71974046	71975224
	chr2	237897048	237897919			chr9	112091480	112092287		chr2	72342348	72343629
	chr2	237933696	237934842			chr9	112791686	112792136		chr2	74347036	74347856
	chr2	238383613	238384737			chr9	114613857	114614245		chr2	74942189	74943185
	chr2	240102985	240104492			chr9	114721816	114722471		chr2	74967646	74968570
	chr20	4847138	4848203			chr9	116844845	116845050		chr2	75072178	75073191
	chr20	6678425	6679224			chr9	117050163	117051278		chr2	75819031	75819847
	chr20	7071244	7071902			chr9	117287719	117288288		chr2	75867726	75867962
	chr20	7266447	7267243			chr9	117439709	117440150		chr2	84541975	84542621
	chr20	10208793	10209782			chr9	117453244	117453915		chr2	85121144	85122151
	chr20	23567023	23568333			chr9	122731306	122731689		chr2	85146626	85147850
	chr20	30410273	30410903			chr9	123996458	123997296		chr2	85152487	85153473
	chr20	30814900	30816390			chr9	125164363	125165466		chr2	85173020	85174197
	chr20	31961348	31962494			chr9	127414671	127415471		chr2	85185048	85186097
	chr20	34163663	34164579			chr9	128172541	128173007		chr2	85515293	85516281
	chr20	37676418	37676991			chr9	130317970	130318700		chr2	85731928	85732862
	chr20	40271844	40272685			chr9	130483522	130484115		chr2	87782178	87783089
	chr20	40278604	40279927			chr9	131652640	131653215		chr2	87795665	87796462
	chr20	45834021	45834666			chr9	131768948	131769313		chr2	87961550	87963080
	chr20	49031478	49032862			chr9	132040140	132041182		chr2	88315214	88316784
	chr20	49100047	49100729			chr9	133837796	133838707		chr2	88899225	88900177
	chr20	49431470	49432501			chr9	136022840	136023447		chr2	95742352	95743477
	chr20	51778767	51779371			chr9	137257664	137258787		chr2	100907209	100908316
	chr20	51947910	51948677			chrX	16607444	16607796		chr2	101518962	101519964
	chr20	52355021	52355343			chrX	37314028	37314722		chr2	101729715	101730646
	chr20	52402553	52403803			chrX	46569523	46570660		chr2	101740970	101742227
	chr20	52723798	52725224			chrX	62643503	62644450		chr2	101944180	101945454
	chr20	52765211	52766291			chrX	69439830	69440627		chr2	102680125	102681367
	chr20	52817276	52818066			chrX	84770582	84771489		chr2	102843755	102844995
	chr20	52873299	52874310			chrX	102659351	102660385		chr2	103121335	103122430
	chr20	55549388	55550262			chrX	102879460	102880216		chr2	103130262	103131431
	chr20	57622796	57623800			chrX	104166291	104167290		chr2	106012930	106014069
	chr20	58405638	58407218			chrX	104796237	104796753		chr2	106019956	106021203
	chr21	16236633	16237373			chrX	105040452	105040779		chr2	106071289	106072738
	chr21	16328197	16329464			chrX	107556201	107556649		chr2	106778342	106779296
	chr21	18813138	18814058			chrX	107639375	107640074		chr2	107128007	107128736
	chr21	24227950	24228352			chrX	109637837	109638324		chr2	107198358	107199434
	chr21	30194846	30196085			chrX	109644966	109646359		chr2	109539400	109540335
	chr21	30205368	30205917			chrX	113395098	113395682		chr2	110807061	110808430
	chr21	30374724	30375975			chrX	119443175	119443709		chr2	110858489	110859379
	chr21	30590923	30592043			chrX	123688892	123689447		chr2	111056589	111057277
	chr21	30754333	30754863			chrX	128799766	128800947		chr2	112416870	112417876
	chr21	32876302	32876985			chrX	128811644	128812917		chr2	113449763	113450944
	chr21	33387919	33388899			chrX	131138645	131139194		chr2	113551714	113552246
	chr21	33867070	33868033			chrX	131404577	131405766		chr2	113626527	113627551
	chr21	33941558	33942431			chrX	146077507	146077594		chr2	113913963	113915684
	chr21	35916945	35918248			chrX	151039654	151040166		chr2	113997738	113999167
	chr21	35954786	35955594			chrX	151743921	151744272		chr2	114040496	114041145
	chr21	36207912	36209273			chrX	153824343	153825248		chr2	118870137	118871190
	chr21	36628615	36629289			chrY	59027584	59028072		chr2	119067506	119068654
	chr21	37574363	37574975			chrY	59029477	59030131		chr2	119638963	119639444
	chr21	38349362	38350123							chr2	120249305	120250031
	chr21	38905273	38906087							chr2	121070480	121071609
	chr21	40364891	40366248							chr2	121200207	121201032
	chr21	41010222	41011271							chr2	122456802	122458003
	chr21	42667644	42668226							chr2	122732462	122733301
	chr21	43869956	43870499							chr2	127534064	127535254
	chr21	44706973	44707464							chr2	127822027	127823114
	chr21	44855935	44856626							chr2	127983440	127984885
	chr21	45131415	45132790							chr2	128144580	128146274
	chr22	17710646	17711620							chr2	128155512	128156258
	chr22	17819819	17820651							chr2	128165302	128166389
	chr22	20423684	20424827							chr2	128990392	128991553
	chr22	24798036	24799140							chr2	129062322	129064221
	chr22	31045367	31045919							chr2	131129284	131130749
	chr22	39319872	39320898							chr2	131148662	131149743
	chr22	39844243	39845058							chr2	131554941	131556255
	chr22	40792394	40793808							chr2	131911423	131912081
	chr22	45865282	45866188							chr2	133018698	133020505
	chr22	46138694	46139934							chr2	133030146	133031431
	chr3	270968	271874							chr2	133103847	133105447
	chr3	467403	468343							chr2	133195961	133196853
	chr3	471705	472374							chr2	134601714	134602317
	chr3	4737365	4738312							chr2	134877138	134879190
	chr3	4828002	4828861							chr2	135208159	135208764
	chr3	5057964	5058590							chr2	136705718	136707170
	chr3	5275113	5275704							chr2	137180884	137181710
	chr3	5675830	5677666							chr2	138828996	138830596
	chr3	5686249	5687192							chr2	138879638	138880740
	chr3	5840216	5840847							chr2	139178938	139179890
	chr3	5947178	5948328							chr2	143625766	143626483
	chr3	8622974	8623698							chr2	143701544	143702744
	chr3	8649013	8649717							chr2	144658293	144659461
	chr3	10011399	10012681							chr2	145115190	145116106
	chr3	10233549	10234151							chr2	149266679	149267750
	chr3	10236097	10236804							chr2	149350752	149352554
	chr3	10245571	10246096							chr2	149884168	149885420
	chr3	11181668	11182480							chr2	150025822	150026998
	chr3	11581235	11581479							chr2	151383289	151383754
	chr3	11754128	11754979							chr2	152881992	152882992
	chr3	12263997	12265079							chr2	153057061	153057897
	chr3	13147873	13148943							chr2	153277822	153278921
	chr3	13152177	13154085							chr2	153915735	153917229
	chr3	14307048	14307478							chr2	157037779	157039241
	chr3	14377669	14378480							chr2	157255680	157258056
	chr3	15369539	15369805							chr2	159580060	159581806
	chr3	17771554	17772792							chr2	159748779	159750124
	chr3	18509762	18510655							chr2	159980671	159982048
	chr3	18707719	18708662							chr2	160816574	160818100
	chr3	18815253	18816427							chr2	161076549	161077702
	chr3	18851260	18851981							chr2	161979301	161980977
	chr3	19498647	19499592							chr2	163346493	163347880
	chr3	19551484	19552128							chr2	163746941	163747921
	chr3	19588639	19589945							chr2	164204325	164205854
	chr3	23156418	23157237							chr2	165244668	165245565
	chr3	24314997	24315338							chr2	165456538	165457180
	chr3	24384755	24385334							chr2	165594044	165594669
	chr3	24492128	24492406							chr2	165682514	165683728
	chr3	24719594	24720383							chr2	165752754	165754207
	chr3	25465295	25466467							chr2	165847488	165848863
	chr3	25732108	25733373							chr2	165865187	165865808
	chr3	25895686	25896491							chr2	166689323	166690224
	chr3	25957248	25958753							chr2	167041091	167042148
	chr3	26003631	26004537							chr2	169067441	169068942
	chr3	27172288	27172792							chr2	169193167	169193851
	chr3	27386923	27387448							chr2	169203241	169204031
	chr3	27391225	27391780							chr2	169381494	169381996
	chr3	28709226	28709639							chr2	169401995	169402996
	chr3	30019415	30020072							chr2	169820669	169821746
	chr3	30373568	30374661							chr2	169848334	169849786
	chr3	30518006	30518766							chr2	169948347	169949111
	chr3	30580058	30581453							chr2	171829563	171831051
	chr3	30735050	30735309							chr2	173061413	173062231
	chr3	30885037	30886039							chr2	173272819	173273671
	chr3	32078184	32079390							chr2	173306598	173307637
	chr3	32086580	32087716							chr2	174517052	174517863
	chr3	32448071	32449133							chr2	178034525	178035643
	chr3	32883439	32884314							chr2	178106345	178107936
	chr3	33434135	33435001							chr2	178187276	178188047
	chr3	37636618	37637517							chr2	181541265	181542453
	chr3	37649489	37650561							chr2	182650326	182650973
	chr3	38028272	38029076							chr2	182655426	182656603
	chr3	39041243	39042108							chr2	182675377	182676313
	chr3	39166789	39168331							chr2	183237214	183238083
	chr3	40085379	40086694							chr2	187506177	187506852
	chr3	41300625	41301488							chr2	191222770	191223968
	chr3	42171901	42172222							chr2	191582563	191584286
	chr3	42548735	42549168							chr2	192419844	192420507
	chr3	45459517	45460490							chr2	192502210	192503556
	chr3	46988654	46989096							chr2	192623184	192624269
	chr3	46989467	46990324							chr2	192731393	192732606
	chr3	49624946	49625753							chr2	196428719	196429638
	chr3	51393325	51393993							chr2	196477214	196478215
	chr3	52210982	52211980							chr2	197096794	197098934
	chr3	53032657	53033856							chr2	197466118	197466959
	chr3	53604729	53605699							chr2	197852316	197853199
	chr3	55602833	55603580							chr2	201270260	201271392
	chr3	55654401	55655216							chr2	201577743	201578797
	chr3	55673931	55674842							chr2	201651114	201653284
	chr3	55710302	55711401							chr2	201766148	201766512
	chr3	56792286	56792994							chr2	203113995	203114995
	chr3	56845040	56846035							chr2	204443400	204444713
	chr3	59566362	59567306							chr2	208195332	208195975
	chr3	59663354	59664629							chr2	208497331	208498374
	chr3	60299280	60300570							chr2	208674956	208676184
	chr3	62174516	62174817							chr2	209038880	209040380
	chr3	63562319	63563383							chr2	210233060	210234341
	chr3	63923211	63923998							chr2	210247516	210248394
	chr3	64136262	64136996							chr2	210360352	210361642
	chr3	64142620	64143666							chr2	213968808	213970248
	chr3	64328421	64329172							chr2	214933905	214934678
	chr3	64430540	64431562							chr2	216053613	216054789
	chr3	64493663	64494250							chr2	216473789	216474493
	chr3	64519333	64519615							chr2	216794794	216796470
	chr3	65468610	65469531							chr2	216870662	216871773
	chr3	65840348	65841212							chr2	218298861	218299350
	chr3	65887809	65888503							chr2	219162536	219163181
	chr3	69261429	69262261							chr2	219270536	219272231
	chr3	69274709	69275857							chr2	219760885	219762392
	chr3	69482536	69483521							chr2	219773486	219774265
	chr3	70786897	70787849							chr2	219844585	219845182
	chr3	71074255	71075306							chr2	220507094	220507685
	chr3	71257507	71258305							chr2	220549185	220550405
	chr3	71581511	71582783							chr2	221063084	221064624
	chr3	71742817	71743290							chr2	221089504	221090346
	chr3	72304844	72305682							chr2	223701997	223702967
	chr3	72536188	72537202							chr2	224477592	224478385
	chr3	73009728	73010170							chr2	224624356	224625331
	chr3	73150279	73150697							chr2	224625567	224626139
	chr3	78715272	78716127							chr2	224725402	224726456
	chr3	78847375	78848214							chr2	226979190	226980824
	chr3	78872632	78873524							chr2	227001423	227002754
	chr3	78990292	78991145							chr2	227655681	227657349
	chr3	80003890	80004934							chr2	228270867	228271891
	chr3	80782404	80783819							chr2	228330923	228331736
	chr3	81351007	81351618							chr2	228682564	228683884
	chr3	81387608	81388885							chr2	228727412	228728611
	chr3	81539518	81540364							chr2	230271946	230273548
	chr3	81630941	81631656							chr2	230451355	230452118
	chr3	81772741	81773373							chr2	231276219	231277169
	chr3	82129316	82130334							chr2	231917244	231917916
	chr3	84649579	84651144							chr2	232276531	232277361
	chr3	85319524	85320372							chr2	232468828	232469965
	chr3	87399458	87400241							chr2	232476407	232477601
	chr3	87416802	87417342							chr2	232530778	232531923
	chr3	87782713	87783600							chr2	233766346	233767072
	chr3	89045738	89047159							chr2	233852648	233853854
	chr3	89148057	89148430							chr2	234156261	234156931
	chr3	89228653	89230055							chr2	235166652	235167791
	chr3	90110813	90111547							chr2	235330670	235331395
	chr3	90111640	90112496							chr2	235934687	235936076
	chr3	93968427	93968668							chr2	236674895	236675240
	chr3	97917499	97918748							chr2	237640219	237641525
	chr3	98220582	98221587							chr2	238397939	238398601
	chr3	98320980	98321486							chr2	238581816	238582721
	chr3	98536381	98536822							chr2	239772840	239773660
	chr3	98742528	98742937							chr20	836676	837613
	chr3	99884504	99885685							chr20	3524555	3525238
	chr3	101021953	101022951							chr20	3791835	3792997
	chr3	101622150	101623006							chr20	6571373	6572552
	chr3	101854359	101855604							chr20	10152523	10153553
	chr3	106052732	106053359							chr20	10982351	10983405
	chr3	106329151	106329795							chr20	13780696	13781848
	chr3	107317727	107318938							chr20	14692900	14693579
	chr3	107707109	107707853							chr20	19027797	19029139
	chr3	107718009	107718864							chr20	19715955	19716571
	chr3	108338849	108339796							chr20	19737918	19739343
	chr3	111526822	111527657							chr20	19764529	19765845
	chr3	113270472	113271226							chr20	19783090	19783820
	chr3	113863843	113864476							chr20	19957383	19957996
	chr3	113932488	113933707							chr20	20529209	20529719
	chr3	114168133	114169166							chr20	20529906	20530914
	chr3	114759435	114759845							chr20	22370505	22371510
	chr3	115519115	115520035							chr20	22743132	22744726
	chr3	120286266	120286846							chr20	23080519	23081668
	chr3	121660980	121661953							chr20	24015117	24015887
	chr3	122608834	122609553							chr20	24997915	24998637
	chr3	126554003	126555090							chr20	25218116	25219345
	chr3	127720151	127720795							chr20	25289915	25291705
	chr3	128062419	128063126							chr20	30153431	30155263
	chr3	129392492	129393590							chr20	30181030	30181953
	chr3	130474406	130474963							chr20	30249401	30250500
	chr3	130826625	130827341							chr20	30466996	30468401
	chr3	131513677	131514142							chr20	32377068	32378004
	chr3	131898908	131899799							chr20	32922301	32924208
	chr3	131929340	131930117							chr20	33113026	33114225
	chr3	133705166	133706334							chr20	34652196	34653442
	chr3	134028660	134029401							chr20	34673190	34674159
	chr3	134138406	134139339							chr20	34709780	34710799
	chr3	136345254	136346014							chr20	35463800	35464855
	chr3	136504993	136505963							chr20	35960027	35961143
	chr3	137815807	137816916							chr20	39591324	39592076
	chr3	139036532	139036851							chr20	39631610	39632807
	chr3	139146245	139146885							chr20	39860888	39862404
	chr3	141671076	141672382							chr20	39945256	39947063
	chr3	142219835	142220709							chr20	40321382	40323241
	chr3	143320325	143321339							chr20	42285327	42286963
	chr3	143982812	143984255							chr20	42832305	42833377
	chr3	144013934	144015424							chr20	43238032	43239134
	chr3	144080871	144081478							chr20	44621913	44622658
	chr3	147416567	147417645							chr20	47237072	47238452
	chr3	147450777	147451781							chr20	47561980	47562997
	chr3	148318647	148319551							chr20	48782275	48783164
	chr3	148342488	148343520							chr20	49055305	49056394
	chr3	148673338	148674024							chr20	49377758	49379228
	chr3	148994974	148995941							chr20	49407043	49407897
	chr3	150215291	150216289							chr20	52237862	52238833
	chr3	150847844	150848768							chr20	52482401	52483906
	chr3	151511199	151512550							chr20	52542726	52543766
	chr3	152356428	152357401							chr20	52739759	52740691
	chr3	153777542	153778032							chr20	52748538	52750213
	chr3	153850694	153851283							chr20	55264124	55266194
	chr3	156346662	156347332							chr20	56010490	56011470
	chr3	156469099	156470205							chr20	56293473	56294158
	chr3	156980533	156981288							chr20	56686857	56687916
	chr3	157013360	157014557							chr20	62669525	62670809
	chr3	157053080	157054685							chr21	30009085	30009970
	chr3	157077218	157078560							chr21	30568249	30569258
	chr3	157335888	157336445							chr21	32726449	32727859
	chr3	158152252	158152507							chr21	35319751	35320896
	chr3	158886940	158888642							chr21	37802076	37802950
	chr3	158908893	158910157							chr21	40127542	40128148
	chr3	159505578	159506179							chr21	40159383	40160173
	chr3	160502343	160503016							chr21	40275164	40276387
	chr3	160787292	160788530							chr22	17652071	17653080
	chr3	160866463	160867653							chr22	18115920	18116469
	chr3	161129728	161130549							chr22	18402600	18403408
	chr3	163136952	163137492							chr22	18483149	18484742
	chr3	163207771	163208648							chr22	19793470	19794680
	chr3	164078045	164079389							chr22	19868459	19869753
	chr3	164126059	164127633							chr22	20884679	20886453
	chr3	164241836	164242681							chr22	24255677	24256529
	chr3	164679891	164680819							chr22	25348122	25349822
	chr3	167604348	167605298							chr22	29773906	29774447
	chr3	168141839	168142873							chr22	30194469	30195881
	chr3	168184583	168185657							chr22	30217005	30217806
	chr3	169055272	169056547							chr22	31198268	31199553
	chr3	169149492	169149880							chr22	36023116	36024228
	chr3	169351689	169353006							chr22	36448306	36449237
	chr3	169766837	169767970							chr22	37595119	37595774
	chr3	169961945	169962925							chr22	41047631	41049092
	chr3	170978783	170980016							chr22	41417543	41419001
	chr3	171241677	171242605							chr22	42062672	42063176
	chr3	172035597	172036203							chr22	45933439	45934323
	chr3	172052573	172052918							chr22	46314579	46315849
	chr3	173246912	173247670							chr22	46409314	46410267
	chr3	173818701	173819375							chr22	46431477	46432400
	chr3	174157338	174157905							chr22	47525183	47526202
	chr3	174654941	174656045							chr3	4752836	4754169
	chr3	175056480	175057388							chr3	5027152	5029087
	chr3	176532123	176532402							chr3	5036029	5037593
	chr3	176844654	176845711							chr3	5067813	5068916
	chr3	177541617	177542493							chr3	5099194	5099827
	chr3	179181914	179182740							chr3	5237949	5239583
	chr3	179646908	179647126							chr3	5430506	5431378
	chr3	181617256	181618139							chr3	5467887	5468337
	chr3	182002133	182003267							chr3	8671008	8671718
	chr3	182026784	182027450							chr3	8781617	8782831
	chr3	182242468	182243714							chr3	9464385	9465146
	chr3	182896556	182897745							chr3	11102291	11103068
	chr3	183024590	183025586							chr3	11811613	11813093
	chr3	184283473	184284064							chr3	12486009	12487506
	chr3	185135452	185136927							chr3	12851368	12852209
	chr3	185262669	185263470							chr3	13492834	13493924
	chr3	187526253	187527358							chr3	13579214	13579909
	chr3	187903483	187905192							chr3	13891534	13892481
	chr3	188693564	188694862							chr3	13936631	13937737
	chr3	189706534	189707170							chr3	14185302	14186589
	chr3	190074040	190074507							chr3	14240842	14242083
	chr3	191193946	191194756							chr3	14473417	14474411
	chr3	191240543	191240719							chr3	17080470	17081745
	chr3	191906093	191906402							chr3	18336333	18337323
	chr3	193509038	193509774							chr3	20095804	20096696
	chr3	193534320	193535255							chr3	23170574	23172000
	chr3	193552322	193552783							chr3	23726974	23728133
	chr3	193878697	193879690							chr3	24000328	24001373
	chr3	194218529	194219481							chr3	27575163	27576160
	chr3	195341586	195342609							chr3	27722326	27723263
	chr3	197581496	197582249							chr3	27753427	27754752
	chr4	1770213	1770859							chr3	31118429	31119214
	chr4	6326539	6327586							chr3	31329791	31330604
	chr4	6669964	6670582							chr3	31418519	31419200
	chr4	8535728	8536563							chr3	32461640	32462527
	chr4	9692911	9693684							chr3	32822314	32823380
	chr4	10174701	10176528							chr3	36854699	36855320
	chr4	10657408	10659156							chr3	36948959	36950200
	chr4	10956387	10957008							chr3	37010888	37012015
	chr4	11230052	11231066							chr3	37224710	37225408
	chr4	12853968	12854528							chr3	37894987	37895937
	chr4	15164396	15165066							chr3	37986860	37988310
	chr4	15232984	15233461							chr3	39181917	39183486
	chr4	15813129	15814136							chr3	39221778	39222845
	chr4	16198000	16198910							chr3	40459112	40460094
	chr4	20384516	20385590							chr3	42170512	42171042
	chr4	20522326	20523329							chr3	42171107	42171756
	chr4	25301219	25301999							chr3	42517669	42518971
	chr4	30950247	30950772							chr3	42631694	42633121
	chr4	31091370	31091996							chr3	43810935	43812667
	chr4	32075145	32075713							chr3	45024636	45025735
	chr4	35176912	35177855							chr3	45208553	45209386
	chr4	35228060	35228924							chr3	47866283	47867303
	chr4	35248591	35249167							chr3	49576966	49577979
	chr4	36269172	36270096							chr3	49937774	49938640
	chr4	36274685	36275445							chr3	52250819	52251695
	chr4	36352768	36353216							chr3	53106519	53107816
	chr4	37465097	37466533							chr3	53303793	53304820
	chr4	37562609	37563817							chr3	54925308	54926179
	chr4	38530871	38531913							chr3	56166078	56166775
	chr4	38874298	38874829							chr3	58034807	58035511
	chr4	40365350	40366418							chr3	58038061	58038730
	chr4	40406175	40407098							chr3	58097091	58098075
	chr4	40664925	40665862							chr3	58202556	58203540
	chr4	41288777	41289747							chr3	58449117	58450046
	chr4	41347974	41349277							chr3	58570347	58571531
	chr4	47717841	47718563							chr3	59803130	59804783
	chr4	48081966	48082802							chr3	66007361	66007998
	chr4	48111435	48111986							chr3	67022131	67023094
	chr4	48817116	48818223							chr3	69135308	69135996
	chr4	53184124	53184876							chr3	69249577	69250299
	chr4	53779355	53780840							chr3	69343182	69344176
	chr4	54442407	54443577							chr3	71118923	71119481
	chr4	54467156	54468071							chr3	72387708	72389090
	chr4	57603514	57604592							chr3	72676921	72677936
	chr4	57930228	57931266							chr3	72771866	72773631
	chr4	58099209	58100187							chr3	72987696	72988304
	chr4	60578093	60578892							chr3	75691417	75692561
	chr4	65405025	65405292							chr3	79986651	79987730
	chr4	67615652	67616586							chr3	84596987	84598294
	chr4	69329268	69330076							chr3	86842803	86843328
	chr4	69730040	69731680							chr3	87381987	87383398
	chr4	70340219	70341513							chr3	89163188	89164350
	chr4	70696312	70697201							chr3	97437555	97438348
	chr4	72425673	72426525							chr3	97757849	97758766
	chr4	76173712	76175011							chr3	98047557	98048652
	chr4	77506995	77507655							chr3	98164581	98165434
	chr4	79140859	79141950							chr3	99721396	99722427
	chr4	81630375	81631199							chr3	100754566	100755920
	chr4	81942441	81943583							chr3	105087528	105088840
	chr4	85845442	85846534							chr3	107111217	107112191
	chr4	87591302	87592819							chr3	107646110	107647424
	chr4	87994486	87995614							chr3	107724842	107725794
	chr4	88225788	88226926							chr3	107851035	107852266
	chr4	89658654	89659329							chr3	110599810	110600648
	chr4	89888790	89889692							chr3	110607037	110608281
	chr4	91136289	91137437							chr3	111436013	111436785
	chr4	92119649	92120597							chr3	111458068	111459051
	chr4	93519900	93520579							chr3	111479904	111481048
	chr4	95284081	95285226							chr3	111793502	111794458
	chr4	96006486	96006969							chr3	112395271	112396278
	chr4	96636468	96637554							chr3	112950692	112951151
	chr4	97277587	97278052							chr3	113566239	113567344
	chr4	97570482	97571085							chr3	113631332	113632167
	chr4	99388513	99389270							chr3	113871334	113872068
	chr4	99698969	99699966							chr3	115411451	115412298
	chr4	99923264	99924243							chr3	115502794	115503814
	chr4	100335378	100336183							chr3	115509585	115510100
	chr4	101940913	101941636							chr3	115538566	115539112
	chr4	103239327	103240639							chr3	118347482	118348085
	chr4	105649285	105650341							chr3	118536298	118536986
	chr4	106515330	106516426							chr3	118900569	118901585
	chr4	106553896	106554998							chr3	119830592	119831281
	chr4	108200103	108201463							chr3	119864171	119865174
	chr4	109039539	109040194							chr3	119878501	119879549
	chr4	111006038	111006944							chr3	120135910	120136924
	chr4	111094080	111094773							chr3	120154188	120155546
	chr4	111152740	111153550							chr3	122252497	122253569
	chr4	111507228	111507741							chr3	123751223	123752743
	chr4	111574565	111575322							chr3	124311402	124312328
	chr4	111584948	111585697							chr3	125365953	125367284
	chr4	113690839	113691667							chr3	126471170	126472940
	chr4	114062964	114063613							chr3	126629943	126631009
	chr4	114319376	114320462							chr3	128135290	128136316
	chr4	114822982	114823944							chr3	128399249	128400303
	chr4	122607403	122607924							chr3	128745549	128746529
	chr4	124164977	124166047							chr3	129344807	129346993
	chr4	125127537	125128777							chr3	129380987	129382379
	chr4	125353030	125354863							chr3	131747850	131748440
	chr4	125358892	125359863							chr3	131854551	131855435
	chr4	125404188	125405446							chr3	133523855	133525531
	chr4	129081114	129081659							chr3	133931637	133932512
	chr4	129438650	129439433							chr3	134069415	134070493
	chr4	129646253	129646980							chr3	134076416	134077672
	chr4	130272002	130272506							chr3	134082564	134084031
	chr4	130279680	130280269							chr3	134100373	134101424
	chr4	134191037	134191994							chr3	134316087	134317124
	chr4	138976949	138978328							chr3	135626098	135627795
	chr4	139840331	139840941							chr3	135860556	135862096
	chr4	140684795	140686085							chr3	136062319	136063504
	chr4	140770277	140771136							chr3	136343889	136344604
	chr4	140933466	140934499							chr3	136732233	136733383
	chr4	140958283	140959073							chr3	136829103	136829993
	chr4	141051795	141052170							chr3	137689582	137690651
	chr4	141647872	141648674							chr3	137770728	137771522
	chr4	142774159	142775262							chr3	138000590	138001322
	chr4	143535752	143537311							chr3	138552188	138554336
	chr4	144695012	144695769							chr3	138581354	138582687
	chr4	146478856	146479346							chr3	138633716	138635107
	chr4	148282881	148283555							chr3	138654540	138655693
	chr4	148299799	148300668							chr3	139020716	139021889
	chr4	148681137	148682081							chr3	139047984	139048652
	chr4	148714739	148715699							chr3	139072849	139073286
	chr4	148828926	148829865							chr3	140910943	140911683
	chr4	149875029	149875748							chr3	140993776	140995351
	chr4	149977456	149978124							chr3	141029977	141031270
	chr4	151007873	151008493							chr3	141086760	141087797
	chr4	151136682	151137283							chr3	141658673	141660259
	chr4	151956076	151957143							chr3	146220782	146221965
	chr4	152389835	152390785							chr3	147663704	147664481
	chr4	152611280	152612273							chr3	149017765	149018627
	chr4	154715191	154715552							chr3	149057210	149058748
	chr4	155480618	155480910							chr3	149084531	149085364
	chr4	156363127	156363937							chr3	149104242	149105153
	chr4	156743545	156744498							chr3	149901537	149902747
	chr4	157515631	157516498							chr3	150037545	150038405
	chr4	158049463	158049887							chr3	150187034	150188519
	chr4	158936354	158937079							chr3	150863861	150864832
	chr4	159731090	159731695							chr3	151022410	151023901
	chr4	159747780	159748811							chr3	151554542	151555241
	chr4	160219108	160220249							chr3	151643338	151643948
	chr4	160343563	160344267							chr3	152769759	152770374
	chr4	162930861	162931414							chr3	152856117	152857132
	chr4	163327718	163328762							chr3	154848700	154849940
	chr4	164731911	164732629							chr3	154987808	154989408
	chr4	165271113	165272493							chr3	156323461	156324388
	chr4	165409095	165409917							chr3	156398268	156399303
	chr4	166380978	166381726							chr3	156854745	156855730
	chr4	169019325	169020092							chr3	156892140	156893709
	chr4	169490206	169491024							chr3	157502563	157503459
	chr4	170770491	170771051							chr3	157815435	157816342
	chr4	170782738	170783416							chr3	159449786	159450888
	chr4	171418074	171419189							chr3	159480722	159483784
	chr4	172963827	172964634							chr3	159531639	159532639
	chr4	173935230	173935797							chr3	159547251	159547958
	chr4	174178980	174179374							chr3	159599203	159600358
	chr4	175181251	175181620							chr3	159724008	159724634
	chr4	175381528	175383416							chr3	161138313	161139394
	chr4	175477061	175477775							chr3	165360419	165361657
	chr4	175635629	175635864							chr3	165523061	165524396
	chr4	175684648	175685570							chr3	169385848	169387358
	chr4	176048474	176049049							chr3	170027983	170028520
	chr4	176941290	176942374							chr3	170406916	170408461
	chr4	177419450	177420458							chr3	171847443	171848716
	chr4	178048831	178049969							chr3	172194779	172195396
	chr4	178661622	178662075							chr3	172263819	172265086
	chr4	178911053	178912067							chr3	172402991	172404177
	chr4	180979008	180981074							chr3	174158239	174159679
	chr4	181054955	181055953							chr3	174868440	174869237
	chr4	185252376	185253118							chr3	176590435	176591351
	chr4	186279698	186280532							chr3	177003715	177004314
	chr4	186424990	186426198							chr3	177062927	177064085
	chr4	186786655	186787675							chr3	177075101	177075910
	chr4	187025656	187026949							chr3	177094458	177095819
	chr4	187620169	187620905							chr3	177165777	177166249
	chr4	187750776	187751586							chr3	177196043	177197269
	chr4	190713869	190714507							chr3	177308746	177309654
	chr5	758890	759641							chr3	177320183	177321578
	chr5	930762	931655							chr3	177527917	177528726
	chr5	5135838	5136733							chr3	182129637	182130614
	chr5	9453994	9455044							chr3	182400046	182402228
	chr5	9617172	9618537							chr3	184166142	184167318
	chr5	10466939	10468156							chr3	185255101	185255928
	chr5	13427842	13428850							chr3	185514016	185515193
	chr5	13605704	13606628							chr3	186470722	186471569
	chr5	14025745	14026425							chr3	187631159	187632671
	chr5	14182184	14183321							chr3	187881630	187882638
	chr5	14528889	14529831							chr3	189022188	189023449
	chr5	14946879	14947443							chr3	189042156	189043072
	chr5	14983683	14984517							chr3	189110479	189111747
	chr5	16536079	16536812							chr3	189175907	189176814
	chr5	16542175	16542964							chr3	189661638	189662924
	chr5	16897143	16897804							chr3	189755658	189756621
	chr5	17057229	17058138							chr3	189794084	189795165
	chr5	17694756	17695995							chr3	189983552	189984360
	chr5	17910401	17910995							chr3	190062662	190064060
	chr5	19278395	19279039							chr3	190087447	190088084
	chr5	23013003	23014000							chr3	191134420	191135189
	chr5	23411021	23412596							chr3	192288657	192289667
	chr5	23704057	23704969							chr3	192536767	192537774
	chr5	23726839	23727763							chr3	192568013	192568843
	chr5	27433730	27435335							chr3	192569562	192570237
	chr5	27494795	27495899							chr3	192596775	192598141
	chr5	34486342	34486625							chr3	192624795	192626386
	chr5	34535793	34536569							chr3	193589891	193590558
	chr5	34555551	34556734							chr3	193807074	193807940
	chr5	35863142	35863786							chr3	193859048	193860274
	chr5	39678233	39679673							chr3	193876462	193877446
	chr5	39712639	39714434							chr3	194039546	194041111
	chr5	39775012	39776129							chr3	194313799	194314649
	chr5	40991124	40992093							chr3	194905943	194906853
	chr5	42656176	42657086							chr3	195641500	195642261
	chr5	44002140	44003729							chr3	195862462	195863892
	chr5	49951628	49952320							chr3	196519631	196520609
	chr5	51156300	51157012							chr3	197325943	197327218
	chr5	53841270	53841978							chr3	197391513	197392410
	chr5	56634005	56635101							chr3	197438955	197439978
	chr5	57707025	57707723							chr3	197632895	197633267
	chr5	58145781	58146438							chr4	1791266	1791791
	chr5	58182505	58182900							chr4	2537291	2538620
	chr5	60834546	60835310							chr4	3293410	3295041
	chr5	61896425	61897166							chr4	3438242	3439342
	chr5	66311044	66312051							chr4	8184686	8185585
	chr5	67497681	67498294							chr4	8190236	8191393
	chr5	71227982	71229169							chr4	8429431	8430843
	chr5	71234347	71235415							chr4	10007859	10009288
	chr5	72901071	72901850							chr4	11506488	11507995
	chr5	72908302	72909086							chr4	11615747	11616662
	chr5	73546621	73547303							chr4	11636882	11637582
	chr5	74211992	74213129							chr4	13908855	13909546
	chr5	74384407	74385337							chr4	14727969	14729029
	chr5	74915838	74916865							chr4	14857536	14858537
	chr5	74952153	74952860							chr4	15480435	15481583
	chr5	75586046	75586774							chr4	15526631	15527385
	chr5	78469361	78470314							chr4	15895227	15896307
	chr5	79477153	79478198							chr4	15907281	15908230
	chr5	80490902	80491200							chr4	16142114	16143216
	chr5	81138405	81139225							chr4	17550760	17551674
	chr5	81521275	81521779							chr4	24765093	24766303
	chr5	82561035	82561866							chr4	26780900	26781987
	chr5	82726103	82726547							chr4	30952353	30952947
	chr5	86315390	86316607							chr4	37442899	37444196
	chr5	86464828	86465974							chr4	38231785	38232744
	chr5	86506599	86507752							chr4	38320281	38321220
	chr5	87031327	87032205							chr4	38621735	38623436
	chr5	87146398	87147145							chr4	40910332	40911871
	chr5	88692053	88693647							chr4	47533209	47534346
	chr5	89439442	89440912							chr4	48700009	48701036
	chr5	89517556	89518545							chr4	53506978	53508515
	chr5	89843716	89844399							chr4	53587997	53588997
	chr5	90184351	90185334							chr4	53703607	53705191
	chr5	91090346	91091415							chr4	56600051	56600750
	chr5	91989505	91990630							chr4	56914697	56916204
	chr5	92093972	92094620							chr4	57947259	57948204
	chr5	92832515	92833311							chr4	58029742	58030612
	chr5	93124685	93125670							chr4	69241288	69242278
	chr5	93126081	93126564							chr4	74974676	74976045
	chr5	93136477	93137525							chr4	75186190	75186859
	chr5	93356397	93357675							chr4	75584798	75585337
	chr5	95214015	95215072							chr4	83205442	83206969
	chr5	95420329	95421442							chr4	84469266	84470098
	chr5	96566812	96567243							chr4	86717701	86718510
	chr5	98215850	98217015							chr4	90674285	90675344
	chr5	99814855	99815303							chr4	91095543	91096447
	chr5	99983104	99983973							chr4	95469322	95470471
	chr5	100998820	100999783							chr4	99351287	99352560
	chr5	101117997	101119644							chr4	101659317	101660262
	chr5	101213695	101214798							chr4	102277008	102278671
	chr5	101251052	101251964							chr4	103541473	103542399
	chr5	101312718	101312961							chr4	104917257	104918180
	chr5	101313139	101313748							chr4	108610999	108612037
	chr5	101641849	101642460							chr4	108783814	108785608
	chr5	101973836	101974974							chr4	108817275	108818013
	chr5	102017175	102017572							chr4	111436815	111437851
	chr5	105993539	105994762							chr4	112562927	112563614
	chr5	107205207	107206174							chr4	113020530	113021646
	chr5	108351660	108352801							chr4	114388852	114390107
	chr5	109094874	109095832							chr4	114468569	114469527
	chr5	109299336	109300293							chr4	114880023	114880764
	chr5	111510575	111511555							chr4	119786118	119786795
	chr5	111665255	111666053							chr4	120023568	120024266
	chr5	111827942	111828535							chr4	120024442	120024893
	chr5	112540742	112541990							chr4	120970654	120971509
	chr5	112761524	112762282							chr4	122611239	122612328
[truncated: 918 more rows]
