# Supplementary material for: Subtype-associated epigenomic landscape and 3D genome structure in bladder cancer
Source: Genome Biol. 2021 Apr 15;22:105. doi: 10.1186/s13059-021-02325-y (PMC8048365; doi:10.1186/s13059-021-02325-y)
Supplement: Supplementary file 15 — Additional file 15: Table S14. Number of large structural variations (SVs) in bladder cancer cell lines and tumor samples. [file 13059_2021_2325_MOESM15_ESM.xlsx]

## Sheet: Table S14-SV no.
Supplementary Table S14: Number of large structural variations (SVs) in bladder cancer cell lines and tumor samples
Cell line/patient	Inversion	Deletion	Translocation
HT1376	8	8	73
RT4	3	8	30
SW780	30	17	27
SCABER	17	7	33
Tumor T1	3	2	22
Tumor T2	2	4	14
Tumor T3	3	3	18
Tumor T4	5	6	59
Tumor T5	8	5	39
